# Supplementary material for: Computational Insights into the Polypharmacological Landscape of BCR-ABL Inhibitors: Emphasis on Imatinib and Nilotinib
Source: Pharmaceuticals (Basel). 2025 Jun 20;18(7):936. doi: 10.3390/ph18070936 (PMC12300064; doi:10.3390/ph18070936)
Supplement: Supplementary file 1 [file pharmaceuticals-18-00936-s001.zip]

Archive with 1 entries (1 files):
- pharmaceuticals-3650735-supplementary.xlsx
