# Supplementary material for: Computational Insights into the Polypharmacological Landscape of BCR-ABL Inhibitors: Emphasis on Imatinib and Nilotinib
Source: Pharmaceuticals (Basel). 2025 Jun 20;18(7):936. doi: 10.3390/ph18070936 (PMC12300064; doi:10.3390/ph18070936)
Supplement: Supplementary file 1 [file pharmaceuticals-18-00936-s001.zip › pharmaceuticals-3650735-supplementary.xlsx]

## Sheet: Title Page
Computational Insights into the Polypharmacological Landscape of BCR-ABL Inhibitors: Emphasis on Imatinib and Nilotinib
Rima Hajjo1,2*, Dima A. Sabbah1, Raghad Alhaded1, Aye Alquabe'h1, Sanaa K. Bardaweel3
1Department of Pharmacy, Faculty of Pharmacy, Al-Zaytoonah University of Jordan, P.O. Box 130, Amman 11733, Jordan.
2Laboratory for Molecular Modeling, Division of Chemical Biology and Medicinal Chemistry, Eshelman School of Pharmacy, The University of North Carolina at Chapel Hill, Chapel Hill, NC, USA.
3Department of Pharmaceutical Sciences, School of Pharmacy, University of Jordan, Amman 11942, Jordan.
*Correspondence
Rima Hajjo
E-mail: r.hajjo@zuj.edu.jo

## Sheet: 2D Descriptors
Supplementary Table S1. The List of calculated 2D alvaDesc desciptors.
No.	Compoiund	MW	AMW	Sv	Se	Sp	Si	Mv	Me	Mp	Mi	GD	nAT	nSK	nTA	nBT	nBO	nBM	SCBO	RBN	RBF	nDB	nTB	nAB	nH	nC	nN	nO	nP	nS	nF	nCL	nBR	nI	nB	nHM	nHet	nX	H%	C%	N%	O%	X%	nCsp3	nCsp2	nCsp	max_conj_path	nStructures	totalcharge
1	AT-9283	381.49	7.4802	31.7938	51.436	33.0401	58.2285	0.623408	1.00855	0.647845	1.14174	0.0846561	51	28	1	55	32	16	40.5	5	0.0909091	1	0	15	23	19	7	2	0	0	0	0	0	0	0	0	9	0	45.098	37.2549	13.7255	3.92157	0	8	11	0	14	1	0
2	Bosutinib	530.5	8.16154	41.7548	65.6251	44.006	73.4053	0.642382	1.00962	0.677015	1.12931	0.0619048	65	36	6	68	39	18	49.5	9	0.132353	0	1	17	29	26	5	3	0	0	0	2	0	0	0	2	10	2	44.6154	40	7.69231	4.61538	3.07692	10	15	1	10	1	0
3	Dasatinib	488.07	8.27237	37.862	59.6033	40.0685	66.9229	0.641729	1.01023	0.679127	1.13429	0.0681818	59	33	5	62	36	18	45.5	7	0.112903	1	0	17	26	22	7	2	0	1	0	1	0	0	0	2	11	1	44.0678	37.2881	11.8644	3.38983	1.69492	8	14	0	7	1	0
4	HY-11007	374.35	9.35875	27.8259	41.9015	27.3127	45.9223	0.695647	1.04754	0.682817	1.14806	0.0826211	40	27	5	42	29	19	39	5	0.119048	1	0	18	13	18	4	2	0	0	3	0	0	0	0	0	9	3	32.5	45	10	5	7.5	1	17	0	14	1	0
5	Imatinib	493.67	7.25985	43.1862	67.6431	45.6312	76.6799	0.635091	0.994751	0.671047	1.12765	0.0615616	68	37	3	72	41	25	54	7	0.0972222	1	0	24	31	29	7	1	0	0	0	0	0	0	0	0	8	0	45.5882	42.6471	10.2941	1.47059	0	7	22	0	12	1	0
6	Nilotinib	529.57	8.68148	41.7557	62.5304	42.1595	69.4534	0.68452	1.02509	0.691139	1.13858	0.0580297	61	39	6	65	43	30	58.5	6	0.0923077	1	0	29	22	28	7	1	0	0	3	0	0	0	0	0	11	3	36.0656	45.9016	11.4754	1.63934	4.91803	3	25	0	12	1	0
7	Tozasertib	464.66	7.61738	38.3411	61.0541	40.7618	69.2678	0.628543	1.00089	0.668226	1.13554	0.0700758	61	33	3	65	37	18	46.5	7	0.107692	1	0	17	28	23	8	1	0	1	0	0	0	0	0	1	10	0	45.9016	37.7049	13.1148	1.63934	0	9	14	0	6	1	0
[truncated: 3,826 more columns]

## Sheet: Imatinib_genes
Supplementary Table S2. CMap-derived positive gene expression connections for imatinib (CMap scores ≥ 90.00).
Rank	Score	Type	CMap ID	Name	Description
7	99.3421	kd	CGS001-6775	STAT4	SH2 domain containing
8	99.2895	kd	CGS001-51441	YTHDF2	-
10	99.2105	kd	CGS001-168374	ZNF92	Zinc fingers, C2H2-type
11	99.1204	oe	ccsbBroad304_00184	C2	Complement system
14	99.0741	oe	ccsbBroad304_04240	CLPB	Ankyrin repeat domain containing
18	99.0263	kd	CGS001-3800	KIF5C	Kinesins
20	98.9815	oe	ccsbBroad304_07071	TKT	-
26	98.8191	kd	CGS001-38	ACAT1	Lanosterol biosynthesis pathway
27	98.7427	oe	ccsbBroad304_01545	SLC3A2	SLC3 family
28	98.7368	kd	CGS001-54915	YTHDF1	-
31	98.7045	kd	CGS001-26064	RAI14	Ankyrin repeat domain containing
32	98.7037	oe	ccsbBroad304_08452	PIH1D1	-
34	98.6538	kd	CGS001-6391	SDHC	Mitochondrial respiratory chain complex / Complex II
35	98.6031	kd	CGS001-140465	MYL6B	EF-hand domain containing
37	98.5185	oe	ccsbBroad304_06993	SRD5A1	-
41	98.3796	oe	ccsbBroad304_02010	RIPK2	Receptor interacting protein kinase (RIPK) family
50	98.1019	oe	ccsbBroad304_00080	APOA2	Apolipoproteins
54	97.9667	kd	CGS001-55620	STAP2	-
55	97.9574	oe	ccsbBroad304_09254	PAQR8	-
57	97.8682	kd	CGS001-57048	PLSCR3	-
59	97.7897	kd	CGS001-2952	GSTT1	Glutathione S-transferases / Soluble
63	97.5526	kd	CGS001-27076	LYPD3	-
68	97.4792	oe	ccsbBroad304_02278	THRAP3	-
71	97.4537	oe	ccsbBroad304_06837	RAF1	RAF family
72	97.4537	oe	ccsbBroad304_04991	ZNF785	Zinc fingers, C2H2-type
77	97.3378	kd	CGS001-125965	COX6B2	Mitochondrial respiratory chain complex / Complex IV
79	97.2623	oe	ccsbBroad304_00152	BCAT2	-
81	97.2536	oe	ccsbBroad304_10014	RXFP4	GPCR / Class A : Relaxin family peptide receptors
82	97.2495	kd	CGS001-5371	PML	RING-type (C3HC4) zinc fingers
83	97.2105	kd	CGS001-5825	ABCD3	ATP binding cassette transporters / subfamily D
84	97.1735	oe	ccsbBroad304_08137	HOOK2	-
85	97.1205	kd	CGS001-533	ATP6V0B	ATPases / V-type
86	97.079	oe	ccsbBroad304_01262	PPP2CB	Serine/threonine phosphatases / Protein phosphatase, catalytic subunits
87	97.0344	kd	CGS001-9221	NOLC1	-
89	96.9924	kd	CGS001-81550	TDRD3	Tudor domain containing
90	96.9901	oe	ccsbBroad304_04690	ZNF653	Zinc fingers, C2H2-type
93	96.8981	oe	ccsbBroad304_06225	FTH1	-
94	96.8586	oe	ccsbBroad304_01141	PAFAH1B1	WD repeat domain containing
95	96.8448	kd	CGS001-286380	FOXD4L3	-
103	96.6452	kd	CGS001-51024	FIS1	-
104	96.6185	oe	ccsbBroad304_01257	PPOX	-
106	96.6053	kd	CGS001-7342	UBP1	-
108	96.544	kd	CGS001-8797	TNFRSF10A	Tumour necrosis factor (TNF) receptor family
109	96.5334	oe	ccsbBroad304_04817	GABPB2	Ankyrin repeat domain containing
111	96.5186	kd	CGS001-6654	SOS1	Rho guanine nucleotide exchange factors
113	96.4929	oe	ccsbBroad304_03570	QRSL1	-
114	96.3719	kd	CGS001-10196	PRMT3	Protein arginine N-methyltransferases
115	96.3684	kd	CGS001-10383	TUBB2C	Tubulins
116	96.3648	kd	CGS001-4707	NDUFB1	Mitochondrial respiratory chain complex / Complex I
117	96.3114	kd	CGS001-55422	ZNF331	Zinc fingers, C2H2-type
118	96.2891	oe	ccsbBroad304_06888	RPN1	-
119	96.2798	oe	ccsbBroad304_00611	GALE	Short chain dehydrogenase/reductase superfamily / Extended SDR fold
120	96.17	kd	CGS001-1482	NKX2-5	Homeoboxes / ANTP class : NKL subclass
121	96.1694	kd	CGS001-7167	TPI1	-
124	96.1018	kd	CGS001-10732	TCFL5	Basic helix-loop-helix proteins
125	96.0403	oe	ccsbBroad304_01483	SAT1	-
127	95.9287	kd	CGS001-84619	ZGPAT	G patch domain containing
128	95.9259	oe	ccsbBroad304_09396	TIRAP	-
129	95.9259	oe	ccsbBroad304_07050	TFAP2A	-
131	95.7728	oe	ccsbBroad304_08734	ZNF490	Zinc fingers, C2H2-type
140	95.5611	kd	CGS001-93134	ZNF561	Zinc fingers, C2H2-type
143	95.5398	oe	ccsbBroad304_02313	ACTR3	-
148	95.4272	oe	ccsbBroad304_01413	RPA2	-
149	95.4199	oe	ccsbBroad304_02321	ARL4C	ADP-ribosylation factors
150	95.4197	oe	ccsbBroad304_04379	LZIC	-
151	95.4035	kd	CGS001-23658	LSM5	-
155	95.303	oe	ccsbBroad304_06736	PLCG2	Phosphoinositide-specific phospholipase C
156	95.2862	kd	CGS001-4967	OGDH	-
160	95.1801	kd	CGS001-23361	ZNF629	Zinc fingers, C2H2-type
161	95.1288	kd	CGS001-23621	BACE1	Pepsin
162	95.1014	oe	ccsbBroad304_00600	FYN	Src family
166	95	oe	ccsbBroad304_02955	MYCBP	-
167	94.9904	oe	ccsbBroad304_00350	COX5B	Mitochondrial respiratory chain complex
168	94.9874	kd	CGS001-3206	HOXA10	Homeoboxes / ANTP class : HOXL subclass
170	94.9693	oe	ccsbBroad304_07349	MAP7	-
171	94.9537	oe	ccsbBroad304_08203	LAP3	Leucyl aminopeptidase
177	94.8611	oe	ccsbBroad304_00052	ALDH3A2	Aldehyde dehydrogenases
178	94.8575	oe	ccsbBroad304_01936	RAE1	WD repeat domain containing
180	94.839	kd	CGS001-10898	CPSF4	-
182	94.7934	kd	CGS001-4205	MEF2A	Myocyte enhancer factors
183	94.7792	kd	CGS001-8800	PEX11A	-
185	94.7376	oe	ccsbBroad304_09746	ZNF610	Zinc fingers, C2H2-type
186	94.7337	kd	CGS001-22823	MTF2	Zinc fingers, PHD-type
190	94.673	kd	CGS001-2887	GRB10	Pleckstrin homology (PH) domain containing
191	94.6311	kd	CGS001-8651	SOCS1	SH2 domain containing
193	94.6262	kd	CGS001-167465	ZNF366	Zinc fingers, C2H2-type
194	94.6168	kd	CGS001-3054	HCFC1	-
195	94.6087	oe	ccsbBroad304_00277	CDK4	Cyclin-dependent kinases, CDK4 subfamily
197	94.5688	kd	CGS001-7357	UGCG	Glycosyltransferase family 2 domain containing
199	94.5659	kd	CGS001-9352	TXNL1	-
201	94.532	kd	CGS001-116113	FOXP4	Forkhead boxes
202	94.5008	kd	CGS001-7035	TFPI	-
203	94.4771	kd	CGS001-558	AXL	Fibronectin type III domain containing
204	94.4637	kd	CGS001-6208	RPS14	S ribosomal proteins
208	94.3973	oe	ccsbBroad304_00371	MAPK14	MAPK:p38 subfamily
209	94.3412	kd	CGS001-22809	ATF5	basic leucine zipper proteins
211	94.3056	oe	ccsbBroad304_01610	STAT4	SH2 domain containing
212	94.3027	kd	CGS001-6182	MRPL12	Mitochondrial ribosomal proteins / large subunits
213	94.2526	kd	CGS001-26298	EHF	-
217	94.1921	kd	CGS001-5612	PRKRIR	THAP (C2CH-type zinc finger) domain containing
221	94.0882	kd	CGS001-5019	OXCT1	-
223	93.9213	kd	CGS001-930	CD19	CD molecules
224	93.909	kd	CGS001-5781	PTPN11	Protein tyrosine phosphatases
227	93.8711	kd	CGS001-6646	SOAT1	-
230	93.7962	kd	CGS001-2150	F2RL1	GPCR / Class A : Protease activated receptors
231	93.7657	kd	CGS001-1213	CLTC	-
232	93.7419	kd	CGS001-1871	E2F3	-
237	93.6269	oe	ccsbBroad304_09833	SENP5	-
238	93.6202	oe	ccsbBroad304_05944	CCBL1	Hydrogen sulphide synthesis
240	93.5557	kd	CGS001-80150	ASRGL1	-
242	93.459	kd	CGS001-4074	M6PR	-
244	93.3942	oe	ccsbBroad304_03235	TUBD1	Tubulins
247	93.3512	oe	ccsbBroad304_06789	PSEN2	Presenilin
248	93.3257	kd	CGS001-1806	DPYD	-
251	93.2482	oe	ccsbBroad304_09745	ZNF519	Zinc fingers, C2H2-type
253	93.2195	kd	CGS001-9650	MTFR1	-
254	93.1919	oe	ccsbBroad304_01425	RPL22	L ribosomal proteins
257	93.1646	oe	ccsbBroad304_02503	TNFSF13B	CD molecules
258	93.1421	oe	ccsbBroad304_05923	DDR1	Type XVI RTKs: DDR (collagen receptor) family
263	93.0652	kd	CGS001-9988	DMTF1	-
267	92.9907	oe	ccsbBroad304_10491	PFKL	-
269	92.974	oe	ccsbBroad304_01290	MAP2K5	MAPKK:STE7 family
270	92.963	kd	CGS001-5265	SERPINA1	Serine (or cysteine) peptidase inhibitors
271	92.9592	kd	CGS001-4938	OAS1	-
273	92.9325	oe	ccsbBroad304_07304	TNFRSF10B	Tumour necrosis factor (TNF) receptor family
274	92.9261	oe	ccsbBroad304_05417	P2RY8	GPCR / Class A : Purinergic receptors, P2Y
275	92.9014	kd	CGS001-4154	MBNL1	Zinc fingers, CCCH-type domain containing
281	92.7974	oe	ccsbBroad304_01663	TFF2	-
283	92.6741	kd	CGS001-5763	PTMS	-
288	92.6214	oe	ccsbBroad304_01536	SIM2	Basic helix-loop-helix proteins
289	92.5926	oe	ccsbBroad304_01710	TRAF2	RING-type (C3HC4) zinc fingers
290	92.5752	kd	CGS001-3692	EIF6	-
291	92.5688	oe	ccsbBroad304_00645	GCLM	-
294	92.5421	oe	ccsbBroad304_03266	ERGIC2	-
299	92.456	kd	CGS001-9688	NUP93	-
300	92.4537	oe	ccsbBroad304_00987	MCM3	-
302	92.4265	kd	CGS001-64422	ATG3	-
303	92.4101	kd	CGS001-23510	KCTD2	-
305	92.3664	kd	CGS001-148479	PHF13	Zinc fingers, PHD-type
306	92.3611	oe	ccsbBroad304_02864	PRDX5	-
307	92.3611	oe	ccsbBroad304_00961	SMAD2	SMADs
308	92.3445	kd	CGS001-4351	MPI	-
309	92.3409	kd	CGS001-2969	GTF2I	General transcription factors
310	92.3341	kd	CGS001-4171	MCM2	-
311	92.3198	oe	ccsbBroad304_03847	GPR107	GPCR / Unclassified : 7TM orphan receptors
312	92.3084	kd	CGS001-57804	POLD4	DNA polymerases
314	92.249	kd	CGS001-5649	RELN	-
317	92.1799	oe	ccsbBroad304_02219	MORF4L2	-
318	92.1372	kd	CGS001-1827	RCAN1	-
320	92.1265	kd	CGS001-27346	TMEM97	-
321	92.113	kd	CGS001-5293	PIK3CD	Phosphatidylinositol kinases
326	92.037	oe	ccsbBroad304_00837	IGFBP4	insulin-like growth factor (IGF) binding proteins
327	92.009	oe	ccsbBroad304_00020	ACY1	-
328	92.0051	kd	CGS001-8623	ASMTL	Pseudoautosomal regions / PAR1
329	92.005	oe	ccsbBroad304_06754	PPARD	Nuclear hormone receptors
330	91.9882	oe	ccsbBroad304_02788	PRAME	-
333	91.9536	kd	CGS001-8573	CASK	CASK family
334	91.9458	kd	CGS001-523	ATP6V1A	ATPases / V-type
335	91.9457	oe	ccsbBroad304_06018	COMT	Catecholamine turnover
336	91.9417	kd	CGS001-158	ADSL	-
338	91.9001	kd	CGS001-6741	SSB	La ribonucleoprotein domain containing
339	91.8787	kd	CGS001-3556	IL1RAP	Immunoglobulin superfamily / Immunoglobulin-like domain containing
344	91.8209	kd	CGS001-8243	SMC1A	Structural maintenance of chromosomes proteins
345	91.8197	oe	ccsbBroad304_02554	TRAFD1	-
346	91.8123	oe	ccsbBroad304_09368	OPN4	GPCR / Class A : Opsin receptors
347	91.7943	kd	CGS001-203523	ZNF449	Zinc fingers, C2H2-type
348	91.737	kd	CGS001-117581	TWIST2	Basic helix-loop-helix proteins
349	91.6768	kd	CGS001-8772	FADD	-
350	91.6464	kd	CGS001-51719	CAB39	-
352	91.5864	oe	ccsbBroad304_09344	ZNF764	Zinc fingers, C2H2-type
353	91.5731	oe	ccsbBroad304_02467	AGPAT1	1-acylglycerol-3-phosphate O-acyltransferases
355	91.5278	oe	ccsbBroad304_06671	OPA1	-
356	91.5059	oe	ccsbBroad304_01266	PPP3CA	Serine/threonine phosphatases / Protein phosphatase, catalytic subunits
357	91.4919	oe	ccsbBroad304_02271	LPGAT1	-
360	91.4535	kd	CGS001-9467	SH3BP5	-
362	91.4361	kd	CGS001-10614	HEXIM1	-
364	91.3867	kd	CGS001-3420	IDH3B	-
367	91.3758	kd	CGS001-5159	PDGFRB	Type III RTKs: PDGFR, CSFR, Kit, FLT3 receptor family
369	91.3426	oe	ccsbBroad304_04525	TGIF2LY	Homeoboxes / TALE class
370	91.3035	oe	ccsbBroad304_06675	SLC22A18	Orphan or poorly characterized SLC22 family members
371	91.2969	kd	CGS001-966	CD59	CD molecules
372	91.2705	kd	CGS001-1978	EIF4EBP1	-
373	91.2548	kd	CGS001-2324	FLT4	Type IV RTKs: VEGF (vascular endothelial growth factor) receptor family
374	91.2427	oe	ccsbBroad304_00657	GNG4	-
375	91.2319	kd	CGS001-114112	TXNRD3	-
377	91.1939	oe	ccsbBroad304_08662	MCCC1	-
380	91.1308	kd	CGS001-10781	ZNF266	Zinc fingers, C2H2-type
384	91.0495	oe	ccsbBroad304_02784	SUZ12	Zinc fingers, C2H2-type
386	91.024	kd	CGS001-7018	TF	-
387	90.9993	kd	CGS001-26574	AATF	-
388	90.9486	kd	CGS001-80777	CYB5B	-
390	90.9174	kd	CGS001-406	ARNTL	Basic helix-loop-helix proteins
391	90.9052	oe	ccsbBroad304_00632	GGCX	Carboxylases
392	90.8967	oe	ccsbBroad304_02580	TMED10	-
394	90.8882	kd	CGS001-3308	HSPA4	Heat shock proteins / HSP70
395	90.8739	oe	ccsbBroad304_06204	FDFT1	Lanosterol biosynthesis pathway
396	90.8642	kd	CGS001-1131	CHRM3	Cholinergic receptors
397	90.8527	oe	ccsbBroad304_07117	UGCG	Glycosyltransferase family 2 domain containing
399	90.8202	kd	CGS001-3170	FOXA2	Forkhead boxes
400	90.8075	oe	ccsbBroad304_03555	PANK4	-
401	90.7888	kd	CGS001-5422	POLA1	DNA polymerases
402	90.7412	kd	CGS001-7398	USP1	Ubiquitin-specific peptidases
404	90.7227	kd	CGS001-55832	CAND1	-
405	90.6986	oe	ccsbBroad304_10157	LHX8	Homeoboxes / LIM class
406	90.6928	kd	CGS001-55148	UBR7	Ubiquitin protein ligase E3 component n-recognins
408	90.6813	oe	ccsbBroad304_05527	GPR141	GPCR / Class A : Orphans
410	90.6189	kd	CGS001-5193	PEX12	-
414	90.5515	oe	ccsbBroad304_01446	RPS3A	S ribosomal proteins
415	90.478	kd	CGS001-84969	TOX2	-
416	90.463	oe	ccsbBroad304_06639	NFYB	-
417	90.4623	oe	ccsbBroad304_01664	TGFA	-
418	90.4534	kd	CGS001-11004	KIF2C	Kinesins
420	90.4167	oe	ccsbBroad304_02565	RALBP1	-
421	90.4071	oe	ccsbBroad304_04292	INHBE	-
422	90.3894	kd	CGS001-10123	ARL4C	ADP-ribosylation factors
423	90.3674	kd	CGS001-4709	NDUFB3	Mitochondrial respiratory chain complex / Complex I
424	90.3464	kd	CGS001-23271	CAMSAP2	-
426	90.3027	kd	CGS001-9200	PTPLA	-
427	90.288	oe	ccsbBroad304_01333	PTGFR	GPCR / Class A : Prostanoid receptors
428	90.2798	kd	CGS001-6787	NEK4	NIMA (never in mitosis gene a)- related kinase (NEK) family
432	90.185	kd	CGS001-995	CDC25C	Serine/threonine phosphatases / Protein phosphatase 1, regulatory subunits
433	90.1438	oe	ccsbBroad304_01951	BLZF1	-
434	90.1148	kd	CGS001-2629	GBA	-
435	89.9716	kd	CGS001-5986	RFNG	Beta 3-glycosyltransferases
437	89.9074	oe	ccsbBroad304_01323	PSMD9	Proteasome (prosome, macropain) subunits
440	89.8466	oe	ccsbBroad304_00769	HOXA1	Homeoboxes / ANTP class : HOXL subclass
444	89.763	oe	ccsbBroad304_01318	PSMD2	Proteasome subunits
445	89.7379	kd	CGS001-55008	HERC6	-
447	89.715	kd	CGS001-4726	NDUFS6	Mitochondrial respiratory chain complex / Complex I
449	89.6936	oe	ccsbBroad304_03112	NENF	-
450	89.6923	oe	ccsbBroad304_04678	GPR146	GPCR / Class A : Orphans
454	89.6312	oe	ccsbBroad304_01279	PRKAG1	AMPK subfamily
455	89.6306	kd	CGS001-3665	IRF7	-
456	89.6251	kd	CGS001-9738	CCP110	-
457	89.6247	kd	CGS001-23325	KIAA1033	-
461	89.5904	kd	CGS001-1962	EHHADH	-
462	89.5601	kd	CGS001-51021	MRPS16	Mitochondrial ribosomal proteins / small subunits
464	89.5342	kd	CGS001-147949	ZNF583	Zinc fingers, C2H2-type
467	89.3994	kd	CGS001-2119	ETV5	ETS Transcription Factors
469	89.3659	oe	ccsbBroad304_02551	CPSF4	-
470	89.3638	kd	CGS001-5049	PAFAH1B2	-
471	89.2997	oe	ccsbBroad304_05899	BMP4	Bone morphogenetic proteins
473	89.2906	oe	ccsbBroad304_07208	NRIP1	-
479	89.1954	oe	ccsbBroad304_01292	EIF2AK2	Other PEK family kinases
480	89.1951	oe	ccsbBroad304_00165	BMI1	Polycomb group ring fingers
481	89.1847	oe	ccsbBroad304_00110	ASGR2	C-type lectin domain containing
482	89.1725	oe	ccsbBroad304_04947	DYNLL2	Cytoplasmic dyneins
483	89.0862	kd	CGS001-1070	CETN3	EF-hand domain containing
485	89.0636	oe	ccsbBroad304_06704	PDE4D	Phosphodiesterases
487	89.0358	oe	ccsbBroad304_00033	ADSS	-
488	88.968	kd	CGS001-23365	ARHGEF12	Rho guanine nucleotide exchange factors
490	88.9222	kd	CGS001-1356	CP	-
493	88.8244	kd	CGS001-79716	NPEPL1	Leucyl aminopeptidase
494	88.8225	kd	CGS001-9632	SEC24C	-
495	88.797	kd	CGS001-4485	MST1	-
496	88.7963	oe	ccsbBroad304_02398	LANCL1	-
498	88.7623	kd	CGS001-29956	CERS2	Homeoboxes / CERS class
499	88.7422	oe	ccsbBroad304_01872	DGCR14	-
500	88.7316	kd	CGS001-8148	TAF15	RNA binding motif (RRM) containing
501	88.7239	kd	CGS001-598	BCL2L1	Serine/threonine phosphatases / Protein phosphatase 1, regulatory subunits
505	88.6422	kd	CGS001-2172	FABP6	Fatty acid binding protein family
506	88.6336	oe	ccsbBroad304_06574	MDH2	-
507	88.6219	kd	CGS001-134288	TMEM174	-
509	88.5941	kd	CGS001-4836	NMT1	-
511	88.5674	kd	CGS001-51382	ATP6V1D	ATPases / V-type
513	88.4894	kd	CGS001-1534	CYB561	Cytochrome b genes
514	88.4764	kd	CGS001-3614	IMPDH1	Oxidoreductases
516	88.45	oe	ccsbBroad304_00518	ETFA	-
517	88.4187	kd	CGS001-50814	NSDHL	Short chain dehydrogenase/reductase superfamily / Extended SDR fold
519	88.39	kd	CGS001-64921	CASD1	-
524	88.3321	kd	CGS001-3482	IGF2R	CD molecules
525	88.2808	kd	CGS001-7003	TEAD1	-
529	88.2064	kd	CGS001-3320	HSP90AA1	Heat shock proteins / HSPC
530	88.2033	kd	CGS001-9344	TAOK2	TAO subfamily
534	88.0492	kd	CGS001-3988	LIPA	-
535	88.0312	kd	CGS001-2034	EPAS1	Basic helix-loop-helix proteins
536	88.0287	kd	CGS001-5930	RBBP6	-
538	88.011	oe	ccsbBroad304_07074	TLR2	Toll-like receptor family
539	87.9933	oe	ccsbBroad304_06982	SNRNP70	RNA binding motif (RRM) containing
540	87.99	oe	ccsbBroad304_03479	YTHDF1	-
541	87.9496	oe	ccsbBroad304_01103	NONO	RNA binding motif (RRM) containing
542	87.9282	kd	CGS001-6520	SLC3A2	SLC3 family
548	87.708	kd	CGS001-1431	CS	-
549	87.705	kd	CGS001-2274	FHL2	-
550	87.6865	oe	ccsbBroad304_03637	DOK4	Pleckstrin homology (PH) domain containing
551	87.6671	kd	CGS001-64746	ACBD3	A-kinase anchor proteins
552	87.6658	oe	ccsbBroad304_03623	ZNF692	Zinc fingers, C2H2-type
553	87.6613	kd	CGS001-5092	PCBD1	-
554	87.6483	kd	CGS001-7534	YWHAZ	-
555	87.6254	oe	ccsbBroad304_00693	NR3C1	3-Ketosteroid receptors
559	87.5661	kd	CGS001-55718	POLR3E	RNA polymerase subunits
560	87.5529	kd	CGS001-2021	ENDOG	-
562	87.4922	kd	CGS001-4671	NAIP	Inhibitors of apoptosis (IAP) protein family
566	87.4537	kd	CGS001-9784	SNX17	Sorting nexins
567	87.4444	kd	CGS001-113878	DTX2	RING-type (C3HC4) zinc fingers
568	87.4383	kd	CGS001-2592	GALT	-
569	87.4358	kd	CGS001-114609	TIRAP	-
570	87.3279	oe	ccsbBroad304_03305	ANAPC5	Anaphase promoting complex subunits
573	87.2839	oe	ccsbBroad304_00070	ANXA5	Annexins
575	87.2696	kd	CGS001-54442	KCTD5	-
577	87.2552	oe	ccsbBroad304_00454	DNMT3A	Methyltransferases
578	87.2432	kd	CGS001-586	BCAT1	-
582	87.175	oe	ccsbBroad304_08878	METTL4	-
589	87.0258	oe	ccsbBroad304_01642	TAL2	Basic helix-loop-helix proteins
590	87.0016	kd	CGS001-23210	JMJD6	-
595	86.9737	kd	CGS001-9097	USP14	Ubiquitin-specific peptidases
596	86.9644	kd	CGS001-868	CBLB	RING-type (C3HC4) zinc fingers
597	86.9312	kd	CGS001-140735	DYNLL2	Cytoplasmic dyneins
598	86.911	oe	ccsbBroad304_01258	PPP1CA	Serine/threonine phosphatases / Protein phosphatase, catalytic subunits
600	86.8547	oe	ccsbBroad304_01809	ZNF136	Zinc fingers, C2H2-type
601	86.8462	oe	ccsbBroad304_03323	LARS	Aminoacyl tRNA synthetases / Class I
603	86.8072	kd	CGS001-2288	FKBP4	Tetratricopeptide (TTC) repeat domain containing
604	86.7195	kd	CGS001-8565	YARS	Aminoacyl tRNA synthetases / Class I
606	86.6898	kd	CGS001-929	CD14	CD molecules
607	86.6629	kd	CGS001-3400	ID4	Basic helix-loop-helix proteins
608	86.6395	kd	CGS001-539	ATP5O	ATPases / F-type
609	86.6009	oe	ccsbBroad304_10423	BMPR1A	Type I receptor serine/threonine kinases
610	86.5859	kd	CGS001-3596	IL13	Interleukins and interleukin receptors
611	86.5583	kd	CGS001-6491	STIL	-
612	86.5491	kd	CGS001-83999	KREMEN1	-
613	86.5364	kd	CGS001-10273	STUB1	Tetratricopeptide (TTC) repeat domain containing
614	86.4555	oe	ccsbBroad304_00402	CYB561	Cytochrome b genes
617	86.402	kd	CGS001-10048	RANBP9	-
622	86.3454	kd	CGS001-23462	HEY1	Basic helix-loop-helix proteins
624	86.2951	oe	ccsbBroad304_02857	BAMBI	-
625	86.222	kd	CGS001-8520	HAT1	Histone acetyltransferases (HATs)
626	86.1962	kd	CGS001-9512	PMPCB	-
630	86.1419	kd	CGS001-5868	RAB5A	RAB, member RAS oncogene
635	86.0908	oe	ccsbBroad304_10882	HLA-DRB1	Immunoglobulin superfamily / C1-set domain containing
636	86.0705	kd	CGS001-3030	HADHA	-
637	86.0675	oe	ccsbBroad304_02340	SORBS3	-
638	86.05	kd	CGS001-79006	METRN	-
641	86.0317	kd	CGS001-8942	KYNU	-
645	86.0106	kd	CGS001-7580	ZNF32	Zinc fingers, C2H2-type
646	86.0081	kd	CGS001-55847	CISD1	CDGSH iron sulfur domain containing
647	85.999	kd	CGS001-6429	SRSF4	RNA binding motif (RRM) containing
648	85.9951	oe	ccsbBroad304_07240	DYRK3	Dyrk2 subfamily
649	85.9928	kd	CGS001-7270	TTF1	-
651	85.9388	kd	CGS001-22938	SNW1	-
655	85.8246	kd	CGS001-3709	ITPR2	Ion channels / Inositol triphosphate receptors
656	85.8053	kd	CGS001-4200	ME2	-
661	85.6308	oe	ccsbBroad304_00876	INSIG1	-
662	85.624	kd	CGS001-51715	RAB23	RAB, member RAS oncogene
664	85.6176	kd	CGS001-342926	ZNF677	Zinc fingers, C2H2-type
667	85.5835	kd	CGS001-8239	USP9X	Ubiquitin-specific peptidases
668	85.5528	kd	CGS001-4012	LNPEP	Aminopeptidase N
669	85.5493	kd	CGS001-55634	ZNF673	-
672	85.4828	oe	ccsbBroad304_00116	ASS1	-
673	85.4622	oe	ccsbBroad304_02676	PHB2	-
674	85.4614	oe	ccsbBroad304_07466	VGLL4	-
676	85.4245	oe	ccsbBroad304_05865	ATP1A3	ATPases / P-type
677	85.3968	kd	CGS001-27095	TRAPPC3	Trafficking protein particle complex
679	85.3721	oe	ccsbBroad304_05981	CDO1	-
681	85.3449	kd	CGS001-9270	ITGB1BP1	-
688	85.2435	kd	CGS001-10099	TSPAN3	Tetraspanins
690	85.2124	kd	CGS001-3459	IFNGR1	Interferon receptor family
691	85.2121	oe	ccsbBroad304_06683	FURIN	Subtilisin
694	85.1849	kd	CGS001-3693	ITGB5	Integrins
695	85.1713	oe	ccsbBroad304_01347	RAD1	-
697	85.0753	kd	CGS001-6774	STAT3	SH2 domain containing
700	84.9958	kd	CGS001-79142	PHF23	Zinc fingers, PHD-type
701	84.9927	kd	CGS001-10180	RBM6	G patch domain containing
702	84.9919	kd	CGS001-51282	SCAND1	-
703	84.9871	kd	CGS001-79080	CCDC86	-
704	84.9842	kd	CGS001-3612	IMPA1	Inositol monophosphatase
710	84.8625	kd	CGS001-10150	MBNL2	Zinc fingers, CCCH-type domain containing
712	84.8368	oe	ccsbBroad304_07491	IP6K1	-
713	84.819	oe	ccsbBroad304_03574	FBXW7	F-boxes / WD-40 domains
714	84.8026	oe	ccsbBroad304_01102	NMT1	-
715	84.8006	kd	CGS001-3431	SP110	Non-enzymatic BRD containing proteins
718	84.7458	kd	CGS001-883	CCBL1	Hydrogen sulphide synthesis
719	84.7375	oe	ccsbBroad304_01378	RASA1	Pleckstrin homology (PH) domain containing
720	84.7275	kd	CGS001-390980	ZNF805	Zinc fingers, C2H2-type
721	84.6518	oe	ccsbBroad304_01375	RARA	Retinoic acid receptors
726	84.6011	oe	ccsbBroad304_01640	TAF12	-
728	84.5711	oe	ccsbBroad304_01351	PEX19	-
730	84.5345	kd	CGS001-10111	RAD50	-
731	84.5241	kd	CGS001-8878	SQSTM1	-
733	84.5118	kd	CGS001-8869	ST3GAL5	Sialyltransferases
734	84.5081	kd	CGS001-3799	KIF5B	Kinesins
735	84.5017	kd	CGS001-652	BMP4	Bone morphogenetic proteins
737	84.4714	oe	ccsbBroad304_03736	SUCNR1	GPCR / Class A : Orphans
738	84.4504	kd	CGS001-648	BMI1	Polycomb group ring fingers
741	84.3787	oe	ccsbBroad304_06384	HMOX1	Haem oxygenase
742	84.3663	kd	CGS001-1948	EFNB2	Ephrins
743	84.3633	oe	ccsbBroad304_05881	BCL2L2	Serine/threonine phosphatases / Protein phosphatase 1, regulatory subunits
746	84.2189	oe	ccsbBroad304_06319	GPR35	GPCR / Class A : Orphans
747	84.1845	kd	CGS001-57616	TSHZ3	Teashirt zinc fingers
748	84.1648	kd	CGS001-10642	IGF2BP1	RNA binding motif (RRM) containing
749	84.1647	kd	CGS001-10933	MORF4L1	-
752	84.1162	kd	CGS001-5104	SERPINA5	Serine (or cysteine) peptidase inhibitors
753	84.1085	oe	ccsbBroad304_00282	CDKN1A	-
763	83.9463	kd	CGS001-5127	CDK16	Cyclin-dependent kinases, TAIRE subfamily
764	83.9043	kd	CGS001-55631	LRRC40	-
766	83.8783	oe	ccsbBroad304_02405	TFG	-
772	83.7765	oe	ccsbBroad304_02048	BCL10	-
773	83.7726	kd	CGS001-2132	EXT2	Exostosin glycosyltransferase family
775	83.7436	kd	CGS001-342357	ZKSCAN2	Zinc fingers, C2H2-type
777	83.6825	kd	CGS001-10161	LPAR6	GPCR / Class A : Lysophospholipid receptors : Lysophosphatidic acid
778	83.6709	kd	CGS001-4779	NFE2L1	basic leucine zipper proteins
780	83.6333	kd	CGS001-29890	RBM15B	RNA binding motif (RRM) containing
781	83.603	kd	CGS001-91464	ISX	Homeoboxes / PRD class
782	83.5868	oe	ccsbBroad304_02368	TIMM17B	-
783	83.5774	oe	ccsbBroad304_04998	ZNF418	Zinc fingers, C2H2-type
784	83.5627	kd	CGS001-5613	PRKX	Protein kinase A
786	83.4941	kd	CGS001-8795	TNFRSF10B	Tumour necrosis factor (TNF) receptor family
788	83.4816	kd	CGS001-115560	ZNF501	Zinc fingers, C2H2-type
789	83.4524	kd	CGS001-55033	FKBP14	EF-hand domain containing
791	83.4395	kd	CGS001-898	CCNE1	-
792	83.4259	oe	ccsbBroad304_02231	USP6NL	-
793	83.4245	kd	CGS001-317701	VN1R2	GPCR / Unclassified : Vomeronasal receptors, type 1
794	83.3954	oe	ccsbBroad304_01618	STXBP1	-
798	83.3452	kd	CGS001-5595	MAPK3	MAPK:ERK subfamily
799	83.2784	kd	CGS001-51728	POLR3K	RNA polymerase subunits
801	83.2591	kd	CGS001-2289	FKBP5	Tetratricopeptide (TTC) repeat domain containing
803	83.2385	oe	ccsbBroad304_01445	RPS3	S ribosomal proteins
804	83.2243	kd	CGS001-23753	SDF2L1	-
805	83.175	kd	CGS001-3298	HSF2	-
806	83.1667	kd	CGS001-1155	TBCB	-
808	83.1457	oe	ccsbBroad304_06587	MMP1	Matrix metallopeptidase
810	83.1257	oe	ccsbBroad304_06022	COX7B	Mitochondrial respiratory chain complex
811	83.1097	oe	ccsbBroad304_03769	CTNNBIP1	Catenins
814	83.0729	kd	CGS001-79885	HDAC11	Histone deacetylases
815	83.0341	kd	CGS001-5480	PPIC	-
819	82.9338	oe	ccsbBroad304_00249	CD14	CD molecules
820	82.918	kd	CGS001-8572	PDLIM4	-
821	82.9161	oe	ccsbBroad304_06120	DRD1	Dopamine receptors
822	82.9049	kd	CGS001-51293	CD320	CD molecules
825	82.8193	oe	ccsbBroad304_00602	SLC37A4	SLC37 family of phosphosugar/phosphate exchangers
828	82.8101	kd	CGS001-80314	EPC1	-
829	82.7902	kd	CGS001-2778	GNAS	-
832	82.7048	kd	CGS001-8660	IRS2	Pleckstrin homology (PH) domain containing
834	82.6607	oe	ccsbBroad304_00129	ATP5D	ATPases / F-type
836	82.596	kd	CGS001-9975	NR1D2	Rev-Erb receptors
837	82.554	kd	CGS001-64170	CARD9	-
844	82.4275	kd	CGS001-5987	TRIM27	-
846	82.4051	oe	ccsbBroad304_09309	CREB3L1	basic leucine zipper proteins
847	82.3565	kd	CGS001-1949	EFNB3	Ephrins
849	82.3327	kd	CGS001-23549	DNPEP	Aminopeptidase I
850	82.3266	kd	CGS001-124535	HSF5	-
851	82.3128	kd	CGS001-57721	METTL14	-
853	82.2953	oe	ccsbBroad304_07288	B4GALT4	Beta 4-glycosyltransferases
854	82.2873	kd	CGS001-23335	WDR7	WD repeat domain containing
856	82.2589	kd	CGS001-64858	DCLRE1B	-
857	82.2312	oe	ccsbBroad304_06621	NDUFA8	Mitochondrial respiratory chain complex / Complex I
858	82.2034	oe	ccsbBroad304_00009	ACLY	-
859	82.0886	oe	ccsbBroad304_04053	DERL1	-
861	82.0562	kd	CGS001-3126	HLA-DRB4	Immunoglobulin superfamily / C1-set domain containing
862	82.056	kd	CGS001-415116	PIM3	PIM family
864	82.0138	kd	CGS001-7504	XK	Blood group antigens
866	81.9291	kd	CGS001-6894	TARBP1	-
867	81.9037	oe	ccsbBroad304_01478	S100A11	EF-hand domain containing
869	81.8469	kd	CGS001-51170	HSD17B11	Short chain dehydrogenase/reductase superfamily / Classical SDR fold cluster 3
870	81.8086	oe	ccsbBroad304_01523	SRSF4	RNA binding motif (RRM) containing
871	81.7803	kd	CGS001-1960	EGR3	Zinc fingers, C2H2-type
872	81.7777	oe	ccsbBroad304_08594	PECR	Short chain dehydrogenase/reductase superfamily / Classical SDR fold cluster 1
873	81.7743	oe	ccsbBroad304_07657	ATP5L	ATPases / F-type
874	81.75	kd	CGS001-8525	DGKZ	-
875	81.7102	oe	ccsbBroad304_02831	SGK3	SGK family
876	81.7065	oe	ccsbBroad304_00975	MAT2A	-
877	81.7057	kd	CGS001-10923	SUB1	-
878	81.7018	oe	ccsbBroad304_08023	EIF2C1	-
881	81.6664	kd	CGS001-3202	HOXA5	Homeoboxes / ANTP class : HOXL subclass
884	81.6536	kd	CGS001-51586	MED15	-
885	81.6333	kd	CGS001-8935	SKAP2	Pleckstrin homology (PH) domain containing
886	81.6245	kd	CGS001-8463	TEAD2	-
888	81.5672	oe	ccsbBroad304_09036	WDR61	WD repeat domain containing
889	81.5604	kd	CGS001-4046	LSP1	-
892	81.5226	kd	CGS001-5351	PLOD1	-
893	81.5122	kd	CGS001-162	AP1B1	-
894	81.4899	oe	ccsbBroad304_01026	MNAT1	RING-type (C3HC4) zinc fingers
895	81.4487	oe	ccsbBroad304_02230	HERPUD1	-
902	81.3392	kd	CGS001-2185	PTK2B	Serine/threonine phosphatases / Protein phosphatase 1, regulatory subunits
904	81.3168	oe	ccsbBroad304_10487	BPHL	-
905	81.2736	oe	ccsbBroad304_07961	RCHY1	RING-type (C3HC4) zinc fingers
906	81.2552	oe	ccsbBroad304_00120	ATOX1	-
907	81.2539	kd	CGS001-2783	GNB2	WD repeat domain containing
912	81.1648	oe	ccsbBroad304_04146	HDAC11	Histone deacetylases
915	81.1023	oe	ccsbBroad304_04454	FBXL20	F-boxes / Leucine-rich repeats
918	80.9943	oe	ccsbBroad304_04072	HMGN5	High-mobility group / Canonical
919	80.9662	oe	ccsbBroad304_00147	BAG1	-
921	80.8978	kd	CGS001-79094	CHAC1	-
922	80.8904	kd	CGS001-2161	F12	Chymotrypsin
923	80.8865	kd	CGS001-9653	HS2ST1	Sulfotransferases, membrane-bound
924	80.8776	kd	CGS001-8884	SLC5A6	Sodium iodide symporter, sodium-dependent multivitamin transporter and sodium-coupled monocarboxylate transporters
926	80.8464	oe	ccsbBroad304_03640	CEP72	-
927	80.812	kd	CGS001-2063	NR2F6	COUP-TF-like receptors
928	80.8015	kd	CGS001-10400	PEMT	-
930	80.7684	oe	ccsbBroad304_13975	TYRO3	Type XI RTKs: TAM (TYRO3-, AXL- and MER-TK) receptor family
931	80.7586	oe	ccsbBroad304_02058	PLOD3	-
932	80.7498	kd	CGS001-894	CCND2	-
933	80.7486	oe	ccsbBroad304_01052	MYB	-
935	80.6808	oe	ccsbBroad304_05564	NPSR1	GPCR / Class A : Neuropeptide receptors : S
937	80.6674	oe	ccsbBroad304_00112	ASNA1	-
938	80.6242	kd	CGS001-9019	MPZL1	Immunoglobulin superfamily / V-set domain containing
939	80.6237	oe	ccsbBroad304_00521	ETV5	ETS Transcription Factors
940	80.5889	kd	CGS001-10845	CLPX	ATPases / AAA-type
942	80.5243	kd	CGS001-7128	TNFAIP3	OTU domain containing
943	80.4885	oe	ccsbBroad304_02879	ZNF473	Zinc fingers, C2H2-type
944	80.4777	oe	ccsbBroad304_00986	MCM2	-
945	80.4536	kd	CGS001-813	CALU	EF-hand domain containing
946	80.4212	oe	ccsbBroad304_02621	PRDM7	Zinc fingers, C2H2-type
947	80.371	kd	CGS001-22930	RAB3GAP1	-
948	80.3482	kd	CGS001-8317	CDC7	CDC7 family
949	80.3015	kd	CGS001-11188	NISCH	-
951	80.258	oe	ccsbBroad304_01540	SLC2A1	Solute carriers
952	80.2326	kd	CGS001-1841	DTYMK	-
953	80.227	oe	ccsbBroad304_02671	ECD	-
955	80.164	oe	ccsbBroad304_03839	ZBTB26	BTB/POZ domain containing
958	80.1264	kd	CGS001-10644	IGF2BP2	RNA binding motif (RRM) containing
959	80.1231	oe	ccsbBroad304_02581	ASCC3	-
960	80.1147	kd	CGS001-4175	MCM6	-
961	80.1137	kd	CGS001-5244	ABCB4	ATP binding cassette transporters / subfamily B
962	80.0914	kd	CGS001-23338	PHF15	-
964	80.0394	kd	CGS001-10813	UTP14A	-
966	80.0094	kd	CGS001-90649	ZNF486	Zinc fingers, C2H2-type
967	79.9954	oe	ccsbBroad304_01764	VDAC1	Voltage-dependent anion channels
968	79.9917	kd	CGS001-10250	SRRM1	-
969	79.9783	kd	CGS001-5300	PIN1	-
970	79.9627	kd	CGS001-9643	MORF4L2	-
971	79.9568	kd	CGS001-28960	DCPS	-
973	79.9436	kd	CGS001-2073	ERCC5	-
974	79.9134	kd	CGS001-23061	TBC1D9B	EF-hand domain containing
975	79.9094	oe	ccsbBroad304_03264	UBAP1	-
978	79.8684	oe	ccsbBroad304_01128	OTX2	Homeoboxes / PRD class
980	79.8498	kd	CGS001-30	ACAA1	-
981	79.8436	kd	CGS001-55143	CDCA8	-
982	79.8233	oe	ccsbBroad304_00957	M6PR	-
983	79.755	kd	CGS001-7311	UBA52	L ribosomal proteins
984	79.7448	oe	ccsbBroad304_04496	LHX4	Homeoboxes / LIM class
986	79.6982	oe	ccsbBroad304_00734	HDAC1	Histone deacetylases
987	79.6954	oe	ccsbBroad304_04786	CANT1	-
988	79.6916	kd	CGS001-2548	GAA	Glycosidases
989	79.6868	oe	ccsbBroad304_00376	CSK	Csk family
990	79.6839	oe	ccsbBroad304_00313	TBCB	-
992	79.65	kd	CGS001-11098	PRSS23	Serine peptidases / Serine peptidases
994	79.6209	kd	CGS001-602	BCL3	Ankyrin repeat domain containing
995	79.5954	kd	CGS001-6509	SLC1A4	Alanine/serine/cysteine transporter subfamily
996	79.5864	kd	CGS001-29937	NENF	-
1003	79.447	oe	ccsbBroad304_06464	ITGB2	Integrins
1004	79.4448	kd	CGS001-2194	FASN	Short chain dehydrogenase/reductase superfamily / Atypical members
1007	79.3839	oe	ccsbBroad304_09354	IGSF8	CD molecules
1010	79.3686	kd	CGS001-54566	EPB41L4B	-
1013	79.3249	oe	ccsbBroad304_00174	BRAF	RAF family
1015	79.3094	kd	CGS001-9915	ARNT2	Basic helix-loop-helix proteins
1017	79.2544	oe	ccsbBroad304_06453	ING2	Zinc fingers, PHD-type
1018	79.2518	kd	CGS001-2558	GABRA5	GABA receptors
1021	79.2066	oe	ccsbBroad304_06617	NASP	Tetratricopeptide (TTC) repeat domain containing
1022	79.2022	kd	CGS001-9	NAT1	-
1024	79.1685	oe	ccsbBroad304_06393	HOXC4	Homeoboxes / ANTP class : HOXL subclass
1025	79.1607	oe	ccsbBroad304_03311	EVL	-
1027	79.141	kd	CGS001-83551	TAAR8	GPCR / Class A : Trace amine associated receptors
1028	79.1389	oe	ccsbBroad304_13939	MOK	RCK family
1029	79.1136	oe	ccsbBroad304_06286	GLUL	-
1032	79.095	oe	ccsbBroad304_06894	RPS6	S ribosomal proteins
1036	78.95	kd	CGS001-5184	PEPD	Methionyl aminopeptidase
1037	78.9436	kd	CGS001-4869	NPM1	-
1038	78.9355	oe	ccsbBroad304_00401	CYB5A	Cytochrome b genes
1039	78.9195	oe	ccsbBroad304_01855	NCOA4	-
1041	78.8854	oe	ccsbBroad304_06870	RNH1	-
1042	78.8329	kd	CGS001-3964	LGALS8	Lectins, galactoside-binding
1044	78.805	kd	CGS001-2261	FGFR3	Type V RTKs: FGF (fibroblast growth factor) receptor family
1046	78.7822	kd	CGS001-9124	PDLIM1	-
1047	78.7797	oe	ccsbBroad304_00819	IDH3B	-
1048	78.7729	oe	ccsbBroad304_00085	APRT	-
1049	78.7705	kd	CGS001-8803	SUCLA2	-
1052	78.6819	kd	CGS001-1326	MAP3K8	MAPKKK:STE-unique family
1053	78.6784	oe	ccsbBroad304_02560	RNPS1	RNA binding motif (RRM) containing
1056	78.6358	kd	CGS001-5162	PDHB	-
1057	78.6274	kd	CGS001-4651	MYO10	Pleckstrin homology (PH) domain containing
1059	78.6034	oe	ccsbBroad304_02115	PTTG1	-
1060	78.5947	kd	CGS001-6097	RORC	Retinoic acid-related orphans
1065	78.5176	kd	CGS001-5366	PMAIP1	-
1066	78.4898	kd	CGS001-51268	PIPOX	-
1067	78.4791	kd	CGS001-4853	NOTCH2	Ankyrin repeat domain containing
1068	78.4784	kd	CGS001-6818	SULT1A3	Sulfotransferases, cytosolic
1069	78.4353	kd	CGS001-10555	AGPAT2	1-acylglycerol-3-phosphate O-acyltransferases
1070	78.4272	kd	CGS001-6827	SUPT4H1	-
1071	78.4022	oe	ccsbBroad304_00832	IFNB1	Interferons
1074	78.3341	oe	ccsbBroad304_08681	ADCK3	ABC1-B subfamily
1075	78.3088	kd	CGS001-120892	LRRK2	Leucine-rich repeat kinase (LRRK) family
1076	78.3087	kd	CGS001-4094	MAF	-
1077	78.2968	kd	CGS001-10587	TXNRD2	-
1079	78.214	kd	CGS001-63874	ABHD4	Abhydrolase domain containing
1080	78.1944	oe	ccsbBroad304_06496	KNG1	Endogenous ligands
1081	78.1786	kd	CGS001-51460	SFMBT1	Sterile alpha motif (SAM) domain containing
1083	78.1617	oe	ccsbBroad304_02766	GPR161	GPCR / Class A : Orphans
1084	78.1457	oe	ccsbBroad304_00144	B2M	Immunoglobulin superfamily / C1-set domain containing
1085	78.131	oe	ccsbBroad304_06845	RARRES3	-
1086	78.1084	oe	ccsbBroad304_02012	FADD	-
1090	77.9945	kd	CGS001-25824	PRDX5	-
1091	77.9911	kd	CGS001-5291	PIK3CB	Phosphatidylinositol kinases
1092	77.9708	kd	CGS001-4907	NT5E	Adenosine turnover
1093	77.966	kd	CGS001-221692	PHACTR1	Phosphatase and actin regulators
1095	77.9357	kd	CGS001-5167	ENPP1	-
1096	77.9277	kd	CGS001-2837	UTS2R	Urotensin receptor
1097	77.9019	oe	ccsbBroad304_01288	MAPK9	MAPK:JNK subfamily
1098	77.8712	kd	CGS001-5335	PLCG1	Phosphoinositide-specific phospholipase C
1101	77.8275	kd	CGS001-7466	WFS1	-
1102	77.8248	kd	CGS001-114904	C1QTNF6	-
1105	77.7422	oe	ccsbBroad304_02683	COG2	Components of oligomeric golgi complex
1107	77.7282	kd	CGS001-1759	DNM1	Pleckstrin homology (PH) domain containing
1108	77.7235	kd	CGS001-23411	SIRT1	Histone deacetylases
1114	77.63	oe	ccsbBroad304_10212	GRHL3	-
1115	77.6043	kd	CGS001-8438	RAD54L	-
1119	77.5536	kd	CGS001-6676	SPAG4	-
1120	77.5414	kd	CGS001-10552	ARPC1A	Actin related protein 2/3 complex subunits
1122	77.4896	kd	CGS001-7381	UQCRB	Mitochondrial respiratory chain complex / Complex III
1125	77.4681	kd	CGS001-23451	SF3B1	-
1126	77.4625	kd	CGS001-84759	PCGF1	Polycomb group ring fingers
1127	77.459	oe	ccsbBroad304_07918	CBLC	RING-type (C3HC4) zinc fingers
1128	77.4444	kd	CGS001-125950	RAVER1	RNA binding motif (RRM) containing
1130	77.4322	oe	ccsbBroad304_01546	SLC7A1	SLC7 family
1131	77.3876	oe	ccsbBroad304_09993	VN1R4	GPCR / Unclassified : Vomeronasal receptors, type 1
1132	77.3663	oe	ccsbBroad304_02677	PDAP1	-
1133	77.3587	oe	ccsbBroad304_01674	TIMP4	-
1134	77.342	kd	CGS001-10610	ST6GALNAC2	Sialyltransferases
1135	77.3226	kd	CGS001-10427	SEC24B	-
1137	77.292	oe	ccsbBroad304_06134	ECH1	-
1138	77.288	kd	CGS001-375318	AQP12A	Ion channels / Aquaporins
1140	77.2314	oe	ccsbBroad304_00944	LIMK2	LIMK subfamily
1142	77.2239	kd	CGS001-116985	ARAP1	Ankyrin repeat domain containing
1143	77.2185	oe	ccsbBroad304_00524	EXT2	Exostosin glycosyltransferase family
1144	77.1961	kd	CGS001-2181	ACSL3	Acyl-CoA synthetase family
1145	77.1903	oe	ccsbBroad304_01684	TNF	Tumor necrosis factor (ligand) superfamily
1147	77.0756	oe	ccsbBroad304_07363	AIFM1	-
1148	77.0535	kd	CGS001-25861	DFNB31	-
1149	77.0455	oe	ccsbBroad304_03687	NSFL1C	UBX domain containing
1150	77.0284	kd	CGS001-10295	BCKDK	Pyruvate dehydrogenase kinase (PDHK) family
1151	77.0274	kd	CGS001-408	ARRB1	-
1153	76.9496	oe	ccsbBroad304_07600	NSA2	-
1154	76.9428	kd	CGS001-6915	TBXA2R	GPCR / Class A : Prostanoid receptors
1157	76.9039	kd	CGS001-6038	RNASE4	Ribonucleases, RNase A
1158	76.8808	oe	ccsbBroad304_08453	PPP2R3C	Serine/threonine phosphatases / Protein phosphatase 2, regulatory subunits
1161	76.8332	oe	ccsbBroad304_06660	NTRK3	Type VII RTKs: Neurotrophin receptor/Trk family
1162	76.8288	kd	CGS001-24138	IFIT5	Tetratricopeptide (TTC) repeat domain containing
1164	76.8101	kd	CGS001-51002	TPRKB	-
1165	76.7683	kd	CGS001-3598	IL13RA2	IL-2 receptor family
1167	76.7617	oe	ccsbBroad304_07412	ZRANB2	Zinc fingers, RAN-binding domain containing
1169	76.7389	kd	CGS001-6301	SARS	Aminoacyl tRNA synthetases / Class II
1170	76.7355	kd	CGS001-8731	RNMT	-
1171	76.7308	kd	CGS001-310	ANXA7	Annexins
1172	76.7248	oe	ccsbBroad304_11910	RBM15B	RNA binding motif (RRM) containing
1173	76.7138	oe	ccsbBroad304_02990	LYPD3	-
1175	76.7007	oe	ccsbBroad304_00499	ELK3	ETS Transcription Factors
1176	76.6875	oe	ccsbBroad304_07561	YAF2	-
1178	76.6296	kd	CGS001-9319	TRIP13	ATPases / AAA-type
1180	76.596	kd	CGS001-1632	ECI1	-
1182	76.5245	kd	CGS001-2059	EPS8	-
1183	76.506	oe	ccsbBroad304_04271	MXD3	Basic helix-loop-helix proteins
1185	76.4853	kd	CGS001-8569	MKNK1	MKN subfamily
1187	76.4632	kd	CGS001-29947	DNMT3L	-
1189	76.4308	oe	ccsbBroad304_01832	PAX8	Paired boxes
1191	76.418	kd	CGS001-8503	PIK3R3	Phosphatidylinositol kinases
1194	76.4042	kd	CGS001-3554	IL1R1	Interleukins and interleukin receptors
1195	76.4001	kd	CGS001-5025	P2RX4	Ligand-gated ion channels / Purinergic receptors, ionotropic
1196	76.3925	kd	CGS001-5058	PAK1	PAKA subfamily
1197	76.3721	oe	ccsbBroad304_05947	CCNC	-
1198	76.3505	oe	ccsbBroad304_06438	IL2RB	IL-2 receptor family
1199	76.3434	kd	CGS001-8220	DGCR14	-
1200	76.3365	kd	CGS001-84449	ZNF333	Zinc fingers, C2H2-type
1201	76.3175	kd	CGS001-5709	PSMD3	Proteasome (prosome, macropain) subunits
1202	76.3056	kd	CGS001-2071	ERCC3	General transcription factors
1203	76.2966	oe	ccsbBroad304_08879	CASD1	-
1206	76.282	kd	CGS001-23475	QPRT	-
1207	76.2737	oe	ccsbBroad304_06234	G6PC	-
1208	76.2597	oe	ccsbBroad304_02402	TMEM5	-
1209	76.2523	kd	CGS001-5775	PTPN4	Protein tyrosine phosphatases
1210	76.2348	kd	CGS001-4718	NDUFC2	Mitochondrial respiratory chain complex / Complex I
1212	76.2197	oe	ccsbBroad304_00379	CSNK1E	Casein kinase 1 (CK1) family
1214	76.1364	oe	ccsbBroad304_13850	EIF4A2	DEAD-boxes
1215	76.1261	kd	CGS001-4704	NDUFA9	Short chain dehydrogenase/reductase superfamily / Extended SDR fold
1216	76.1199	kd	CGS001-3251	HPRT1	-
1217	76.1112	oe	ccsbBroad304_02249	KIAA0494	-
1218	76.1097	kd	CGS001-10284	SAP18	-
1219	76.0995	oe	ccsbBroad304_01453	RPS14	S ribosomal proteins
1222	76.0835	oe	ccsbBroad304_06370	HLA-DMB	Immunoglobulin superfamily / C1-set domain containing
1223	76.0744	oe	ccsbBroad304_00995	MECP2	-
1224	76.0487	kd	CGS001-975	CD81	CD molecules
1225	76.0412	kd	CGS001-8714	ABCC3	ATP binding cassette transporters / subfamily C
1226	76.0255	kd	CGS001-10533	ATG7	Ubiquitin-like modifier activating enzymes
1228	76.0138	kd	CGS001-5345	SERPINF2	Serine (or cysteine) peptidase inhibitors
1231	76.0014	kd	CGS001-345	APOC3	Apolipoproteins
1235	75.9726	kd	CGS001-8717	TRADD	-
1236	75.9691	oe	ccsbBroad304_02772	ICMT	-
1242	75.9517	kd	CGS001-122618	PLD4	-
1244	75.9376	oe	ccsbBroad304_10094	ZNF790	Zinc fingers, C2H2-type
1245	75.9228	kd	CGS001-3169	FOXA1	Forkhead boxes
1246	75.905	kd	CGS001-151742	PPM1L	Serine/threonine phosphatases / Protein phosphatases, Mg2+/Mn2+ dependent
1249	75.8736	kd	CGS001-10092	ARPC5	Actin related protein 2/3 complex subunits
1250	75.8725	kd	CGS001-3590	IL11RA	IL-6 receptor family
1251	75.868	kd	CGS001-57192	MCOLN1	Voltage-gated ion channels / Transient receptor potential cation channels
1253	75.8514	oe	ccsbBroad304_08480	PNPO	-
1254	75.8425	kd	CGS001-1468	SLC25A10	Mitochondrial di- and tri-carboxylic acid transporter subfamily
1255	75.8421	kd	CGS001-7764	ZNF217	Zinc fingers, C2H2-type
1256	75.826	kd	CGS001-597	BCL2A1	-
1257	75.8028	oe	ccsbBroad304_00966	MAFG	-
1259	75.7616	kd	CGS001-5202	PFDN2	-
1260	75.7356	kd	CGS001-5824	PEX19	-
1261	75.7136	kd	CGS001-8985	PLOD3	-
1264	75.6504	kd	CGS001-399694	SHC4	SH2 domain containing
1267	75.5985	kd	CGS001-79727	LIN28A	Zinc fingers, CCHC domain containing
1268	75.5821	kd	CGS001-81876	RAB1B	RAB, member RAS oncogene
1269	75.57	oe	ccsbBroad304_04117	SLC25A22	Mitochondrial amino acid transporter subfamily
1271	75.5442	oe	ccsbBroad304_03404	POLE3	DNA polymerases
1272	75.5201	kd	CGS001-126208	ZNF787	Zinc fingers, C2H2-type
1273	75.4768	kd	CGS001-984	CDK11B	Cyclin-dependent kinases, PITSLRE subfamily
1275	75.4416	kd	CGS001-2182	ACSL4	Acyl-CoA synthetase family
1276	75.4168	kd	CGS001-5610	EIF2AK2	Other PEK family kinases
1278	75.3777	oe	ccsbBroad304_11055	PRKCH	Eta subfamily
1279	75.3766	kd	CGS001-55765	C1ORF106	-
1280	75.3713	oe	ccsbBroad304_01754	UCK2	-
1281	75.3515	kd	CGS001-8891	EIF2B3	-
1283	75.342	oe	ccsbBroad304_02425	CDIPT	-
1284	75.337	oe	ccsbBroad304_02276	MVP	-
1285	75.3133	kd	CGS001-3205	HOXA9	Homeoboxes / ANTP class : HOXL subclass
1288	75.2523	kd	CGS001-23076	RRP1B	-
1289	75.2472	oe	ccsbBroad304_09992	VN1R2	GPCR / Unclassified : Vomeronasal receptors, type 1
1293	75.1232	kd	CGS001-664	BNIP3	-
1294	75.1163	oe	ccsbBroad304_03089	PACSIN3	-
1295	75.1115	kd	CGS001-80762	NDFIP1	-
1298	75.0803	kd	CGS001-94234	FOXQ1	Forkhead boxes
1299	75.0706	kd	CGS001-10395	DLC1	Rho GTPase activating proteins
1300	75.0211	oe	ccsbBroad304_01903	HIST2H2BE	Histones / Replication-dependent
1301	75.021	kd	CGS001-219333	USP12	Ubiquitin-specific peptidases
1302	75.0051	oe	ccsbBroad304_02436	ZER1	ZYG11 cell cycle regulator family
1304	74.9888	oe	ccsbBroad304_02592	KIF2C	Kinesins
1306	74.9569	kd	CGS001-9891	NUAK1	NuaK subfamily
1309	74.9288	kd	CGS001-1147	CHUK	IKK family
1310	74.9264	oe	ccsbBroad304_01183	PGD	-
1311	74.9088	oe	ccsbBroad304_11796	ULK3	Unc-51-like kinase (ULK) family
1312	74.8981	kd	CGS001-4696	NDUFA3	Mitochondrial respiratory chain complex / Complex I
1314	74.87	kd	CGS001-54998	AURKAIP1	-
1315	74.8486	oe	ccsbBroad304_02394	ZNF267	Zinc fingers, C2H2-type
1316	74.8311	kd	CGS001-866	SERPINA6	Serine (or cysteine) peptidase inhibitors
1317	74.8281	oe	ccsbBroad304_01644	TAP1	ATP binding cassette transporters / subfamily B
1320	74.7579	kd	CGS001-25797	QPCT	Aminopeptidase Y
1321	74.7462	oe	ccsbBroad304_08670	DUSP22	Protein tyrosine phosphatases / Class I Cys-based PTPs : Atypical dual specificity phosphatases
1322	74.719	oe	ccsbBroad304_07372	ZBED1	Pseudoautosomal regions / PAR1
1323	74.7146	oe	ccsbBroad304_00706	GTF2B	General transcription factors
1325	74.7053	oe	ccsbBroad304_06974	SLC22A5	Organic zwitterions/cation transporters (OCTN)
1329	74.6167	oe	ccsbBroad304_03641	ASF1B	-
1330	74.6097	oe	ccsbBroad304_00873	INPP1	Inositol polyphosphate phosphatases
1331	74.6018	kd	CGS001-5501	PPP1CC	Serine/threonine phosphatases / Protein phosphatase, catalytic subunits
1332	74.5961	kd	CGS001-79711	IPO4	Importins
1333	74.5852	kd	CGS001-2171	FABP5	Fatty acid-binding proteins
1336	74.5239	kd	CGS001-1163	CKS1B	-
1337	74.4971	oe	ccsbBroad304_07490	SCRN1	-
1339	74.4849	oe	ccsbBroad304_05763	ACTB	-
1340	74.4777	kd	CGS001-7010	TEK	Type XII RTKs: TIE family of angiopoietin receptors
1342	74.4368	oe	ccsbBroad304_07211	ZRSR2	RNA binding motif (RRM) containing
1346	74.3875	oe	ccsbBroad304_11580	TLK2	Tousled-like kinase (TLK) family
1347	74.3837	kd	CGS001-613	BCR	Rho guanine nucleotide exchange factors
1348	74.3413	kd	CGS001-5080	PAX6	Paired boxes
1350	74.3085	kd	CGS001-23030	KDM4B	Histone demethylases
1353	74.2962	kd	CGS001-6890	TAP1	ATP binding cassette transporters / subfamily B
1354	74.2761	oe	ccsbBroad304_06191	FABP6	Fatty acid binding protein family
1355	74.2701	kd	CGS001-65243	ZNF643	-
1357	74.2441	kd	CGS001-22978	NT5C2	Adenosine turnover
1358	74.2359	kd	CGS001-285676	ZNF454	Zinc fingers, C2H2-type
1359	74.2094	oe	ccsbBroad304_05194	LIPH	-
1360	74.2082	oe	ccsbBroad304_02372	SPRY1	-
1363	74.1614	oe	ccsbBroad304_06992	SRC	Src family
1366	74.0706	oe	ccsbBroad304_04675	ATG4A	-
1368	74.0632	kd	CGS001-27102	EIF2AK1	Other PEK family kinases
1370	73.921	kd	CGS001-84634	KISS1R	GPCR / Class A : RF amide peptide receptors
1376	73.8608	kd	CGS001-5629	PROX1	Homeoboxes / PROS class
1377	73.8607	kd	CGS001-26086	GPSM1	Tetratricopeptide (TTC) repeat domain containing
1378	73.8603	kd	CGS001-2781	GNAZ	-
1379	73.8528	kd	CGS001-2769	GNA15	-
1380	73.8506	kd	CGS001-22887	FOXJ3	Forkhead boxes
1381	73.8205	kd	CGS001-3992	FADS1	Fatty acid desaturases
1382	73.8116	oe	ccsbBroad304_07219	CDC7	CDC7 family
1386	73.7726	kd	CGS001-57407	NMRAL1	Short chain dehydrogenase/reductase superfamily / Atypical members
1388	73.7403	kd	CGS001-51181	DCXR	Short chain dehydrogenase/reductase superfamily / Classical SDR fold cluster 1
1390	73.7188	kd	CGS001-55120	FANCL	Fanconi anemia, complementation groups
1392	73.7137	kd	CGS001-79109	MAPKAP1	-
1394	73.6971	oe	ccsbBroad304_06451	IMPDH1	Oxidoreductases
1395	73.6816	oe	ccsbBroad304_08971	ZNF669	Zinc fingers, C2H2-type
1397	73.5976	kd	CGS001-4487	MSX1	Homeoboxes / ANTP class : NKL subclass
1398	73.5854	kd	CGS001-9441	MED26	-
1399	73.5778	oe	ccsbBroad304_00772	HOXA6	Homeoboxes / ANTP class : HOXL subclass
1401	73.5731	kd	CGS001-9908	G3BP2	RNA binding motif (RRM) containing
1402	73.5728	kd	CGS001-7106	TSPAN4	Tetraspanins
1403	73.5499	kd	CGS001-3661	IRF3	-
1404	73.5251	oe	ccsbBroad304_00115	ASPH	-
1405	73.5206	oe	ccsbBroad304_06518	LDHA	-
1407	73.4714	kd	CGS001-6004	RGS16	Regulators of G-protein signaling
1408	73.4652	oe	ccsbBroad304_06469	KARS	Aminoacyl tRNA synthetases / Class II
1409	73.457	kd	CGS001-8531	CSDA	-
1410	73.4467	kd	CGS001-3628	INPP1	Inositol polyphosphate phosphatases
1412	73.4335	kd	CGS001-3920	LAMP2	CD molecules
1416	73.3404	oe	ccsbBroad304_02030	CFLAR	Endogenous ligands
1417	73.3273	kd	CGS001-1543	CYP1A1	Cytochrome P450s
1418	73.3105	oe	ccsbBroad304_07326	EIF2B2	-
1420	73.2774	kd	CGS001-516	ATP5G1	ATPases / F-type
1425	73.2448	oe	ccsbBroad304_00551	FECH	-
1426	73.2313	kd	CGS001-11040	PIM2	PIM family
1427	73.2288	oe	ccsbBroad304_00170	BNIP1	-
1430	73.1773	oe	ccsbBroad304_13929	PRKACA	Protein kinase A
1432	73.1733	oe	ccsbBroad304_06335	GSTP1	Glutathione S-transferases
1434	73.1633	oe	ccsbBroad304_01795	ZNF22	Zinc fingers, C2H2-type
1436	73.1036	oe	ccsbBroad304_00118	ATIC	-
1438	73.0372	kd	CGS001-3755	KCNG1	Voltage-gated potassium channels
1441	72.9577	oe	ccsbBroad304_02268	G3BP2	RNA binding motif (RRM) containing
1442	72.9526	oe	ccsbBroad304_03497	TXNL4B	-
1443	72.9396	kd	CGS001-9263	STK17A	Death-associated kinase (DAPK) family
1444	72.8368	oe	ccsbBroad304_03173	TMED7	-
1445	72.8157	oe	ccsbBroad304_00534	FABP1	Fatty acid-binding proteins
1452	72.6895	oe	ccsbBroad304_00478	S1PR3	GPCR / Class A : Lysophospholipid receptors : Sphingosine 1-phosphate
1454	72.6062	kd	CGS001-64750	SMURF2	-
1458	72.5087	kd	CGS001-2944	GSTM1	Glutathione S-transferases / Soluble
1459	72.5078	kd	CGS001-6777	STAT5B	SH2 domain containing
1460	72.4917	kd	CGS001-6241	RRM2	Ribonucleoside-diphosphate reductases
1461	72.4904	oe	ccsbBroad304_02771	HEY1	Basic helix-loop-helix proteins
1462	72.4875	oe	ccsbBroad304_04114	SUV39H2	Histone methyltransferases (HMTs)
1465	72.4555	kd	CGS001-7533	YWHAH	-
1466	72.4359	kd	CGS001-10437	IFI30	-
1467	72.3792	kd	CGS001-7078	TIMP3	-
1470	72.3503	kd	CGS001-64135	IFIH1	-
1472	72.3396	oe	ccsbBroad304_03785	INTS12	Zinc fingers, PHD-type
1473	72.3301	kd	CGS001-4637	MYL6	EF-hand domain containing
1474	72.3114	oe	ccsbBroad304_00034	AES	-
1475	72.3108	kd	CGS001-3177	SLC29A2	SLC29 family
1478	72.2248	kd	CGS001-2771	GNAI2	-
1479	72.2233	kd	CGS001-55038	CDCA4	-
1481	72.2068	oe	ccsbBroad304_05937	CASP7	Caspases
1484	72.1784	kd	CGS001-5860	QDPR	Short chain dehydrogenase/reductase superfamily / Atypical members
1485	72.1716	oe	ccsbBroad304_01073	NDUFB8	Mitochondrial respiratory chain complex / Complex I
1486	72.1404	oe	ccsbBroad304_07814	SACM1L	-
1487	72.1298	kd	CGS001-259249	MRGPRX1	GPCR / Class A : Orphans
1488	72.1285	oe	ccsbBroad304_00094	ARF1	ADP-ribosylation factors
1489	72.106	kd	CGS001-4929	NR4A2	Nerve growth factor IB-like receptors
1490	72.048	oe	ccsbBroad304_01174	PEX13	-
1492	72.0197	oe	ccsbBroad304_06448	IL18	Interleukins and interleukin receptors
1493	71.9978	kd	CGS001-23046	KIF21B	Kinesins
1496	71.9653	kd	CGS001-54821	ERCC6L	-
1498	71.9433	kd	CGS001-5255	PHKA1	-
1499	71.9306	kd	CGS001-5932	RBBP8	-
1501	71.9035	oe	ccsbBroad304_02626	PKIG	-
1504	71.8484	oe	ccsbBroad304_06658	NT5E	Adenosine turnover
1506	71.8051	kd	CGS001-115727	RASGRP4	EF-hand domain containing
1507	71.8047	kd	CGS001-115509	ZNF689	Zinc fingers, C2H2-type
1510	71.7773	kd	CGS001-1488	CTBP2	-
1511	71.7733	kd	CGS001-1314	COPA	Endogenous ligands
1513	71.7641	kd	CGS001-3488	IGFBP5	insulin-like growth factor (IGF) binding proteins
1515	71.7215	kd	CGS001-5898	RALA	-
1516	71.7058	kd	CGS001-23435	TARDBP	RNA binding motif (RRM) containing
1517	71.6894	kd	CGS001-2523	FUT1	Fucosyltransferases
1519	71.6782	kd	CGS001-142	PARP1	Poly (ADP-ribose) polymerases
1524	71.5591	oe	ccsbBroad304_01077	NDUFS6	Mitochondrial respiratory chain complex / Complex I
1531	71.4752	kd	CGS001-2287	FKBP3	-
1532	71.4614	kd	CGS001-383	ARG1	Arginase
1533	71.4583	kd	CGS001-9841	ZBTB24	BTB/POZ domain containing
1535	71.4418	kd	CGS001-10783	NEK6	NIMA (never in mitosis gene a)- related kinase (NEK) family
1537	71.3177	oe	ccsbBroad304_14439	OPN5	GPCR / Class A : Opsin receptors
1538	71.3032	oe	ccsbBroad304_00430	GADD45A	-
1539	71.3	kd	CGS001-10397	NDRG1	-
1540	71.2481	kd	CGS001-2535	FZD2	GPCR / Class F : Frizzled receptors
1541	71.2476	kd	CGS001-805	CALM2	EF-hand domain containing
1542	71.2465	oe	ccsbBroad304_02299	NR1H3	Liver X receptor-like receptors
1543	71.2302	oe	ccsbBroad304_06433	IGHMBP2	Zinc fingers, AN1-type domain containing
1544	71.2269	oe	ccsbBroad304_06722	SERPINB6	Serine (or cysteine) peptidase inhibitors
1545	71.2159	oe	ccsbBroad304_01836	MAPKAPK3	MAPKAPK subfamily
1546	71.2057	oe	ccsbBroad304_07024	SYK	Syk family
1547	71.1879	kd	CGS001-5686	PSMA5	Proteasome subunits
1548	71.1801	oe	ccsbBroad304_01617	STX4	-
1549	71.1748	kd	CGS001-10987	COPS5	-
1550	71.142	kd	CGS001-7316	UBC	-
1551	71.1256	kd	CGS001-10616	RBCK1	RING-type (C3HC4) zinc fingers
1553	71.1028	kd	CGS001-221	ALDH3B1	Aldehyde dehydrogenases
1555	71.077	kd	CGS001-1045	CDX2	Homeoboxes / ANTP class : HOXL subclass
1557	71.0484	oe	ccsbBroad304_06394	HOXC9	Homeoboxes / ANTP class : HOXL subclass
1558	71.0318	kd	CGS001-7182	NR2C2	Testicular receptors
1559	71.0275	kd	CGS001-2842	GPR19	GPCR / Class A : Orphans
1560	71.0015	kd	CGS001-10046	MAMLD1	-
1561	70.9621	kd	CGS001-6722	SRF	-
1562	70.9619	oe	ccsbBroad304_00163	PRDM1	Zinc fingers, C2H2-type
1563	70.9613	kd	CGS001-6210	RPS15A	S ribosomal proteins
1565	70.9603	kd	CGS001-51599	LSR	Immunoglobulin superfamily / Immunoglobulin-like domain containing
1570	70.9127	oe	ccsbBroad304_01981	DYNLL1	Cytoplasmic dyneins
1572	70.8717	kd	CGS001-3046	HBE1	-
1573	70.8645	kd	CGS001-10623	POLR3C	RNA polymerase subunits
1574	70.8637	oe	ccsbBroad304_01532	SIAH1	-
1578	70.8158	oe	ccsbBroad304_03420	TOLLIP	-
1579	70.8147	kd	CGS001-5810	RAD1	-
1581	70.7881	kd	CGS001-6446	SGK1	SGK family
1582	70.7817	oe	ccsbBroad304_00549	FDX1	-
1583	70.7772	kd	CGS001-351	APP	Endogenous ligands
1586	70.7712	oe	ccsbBroad304_06348	HIST1H2BD	Histones / Replication-dependent
1588	70.7673	kd	CGS001-7541	ZFP161	-
1589	70.7419	kd	CGS001-64215	DNAJC1	Heat shock proteins / DNAJ (HSP40)
1591	70.73	kd	CGS001-6599	SMARCC1	-
1593	70.7185	oe	ccsbBroad304_00840	IGFBP7	insulin-like growth factor (IGF) binding proteins
1594	70.7163	kd	CGS001-7037	TFRC	CD molecules
1596	70.7088	oe	ccsbBroad304_01641	TAF13	-
1597	70.6584	kd	CGS001-11325	DDX42	DEAD-boxes
1598	70.6557	kd	CGS001-3094	HINT1	-
1600	70.6427	kd	CGS001-55770	EXOC2	-
1601	70.6291	kd	CGS001-5230	PGK1	-
1602	70.6097	oe	ccsbBroad304_02298	DNM1L	-
1604	70.5822	kd	CGS001-23499	MACF1	EF-hand domain containing
1605	70.5349	oe	ccsbBroad304_03461	ZNF562	Zinc fingers, C2H2-type
1606	70.5281	oe	ccsbBroad304_04780	GPR139	GPCR / Class A : Orphans
1607	70.4942	oe	ccsbBroad304_03451	SLC35F2	SLC35 family of nucleotide sugar transporters
1608	70.4814	oe	ccsbBroad304_00902	KCNN4	Calcium-activated potassium channels
1609	70.48	kd	CGS001-6193	RPS5	S ribosomal proteins
1611	70.4742	oe	ccsbBroad304_05786	ADRB2	GPCR / Class A : Adrenoceptors : beta
1612	70.473	oe	ccsbBroad304_04216	PBX4	Homeoboxes / TALE class
1616	70.4551	kd	CGS001-26191	PTPN22	Protein tyrosine phosphatases / Class I Cys-based PTPs : Non-receptor
1619	70.4424	oe	ccsbBroad304_06649	CNOT4	RNA binding motif (RRM) containing
1620	70.4203	oe	ccsbBroad304_01137	P2RY6	GPCR / Class A : Purinergic receptors, P2Y
1622	70.4076	kd	CGS001-9924	PAN2	Ubiquitin-specific peptidases
1623	70.3669	kd	CGS001-57474	ZNF490	Zinc fingers, C2H2-type
1625	70.3494	oe	ccsbBroad304_01088	NFATC3	Nuclear factor of activated T-cells
1626	70.2953	oe	ccsbBroad304_05183	TXLNA	-
1627	70.2751	kd	CGS001-222546	RFX6	-
1631	70.1953	oe	ccsbBroad304_00100	RHOA	-
1632	70.1654	oe	ccsbBroad304_00810	HYAL1	-
1634	70.1455	kd	CGS001-8233	ZRSR2	RNA binding motif (RRM) containing
1636	70.1058	kd	CGS001-22827	PUF60	RNA binding motif (RRM) containing
1637	70.0843	oe	ccsbBroad304_05098	MAGEB6	-
1638	70.0823	kd	CGS001-389114	ZNF662	Zinc fingers, C2H2-type
1639	70.0592	kd	CGS001-4830	NME1	-
1640	70.0477	kd	CGS001-3934	LCN2	Lipocalins
1641	70.0463	kd	CGS001-57512	GPR158	GPCR / Class C : Orphans
1642	70.0026	kd	CGS001-7153	TOP2A	DNA Topoisomerases
1645	69.9793	kd	CGS001-4486	MST1R	Type X RTKs: HGF (hepatocyte growth factor) receptor family
1646	69.9607	oe	ccsbBroad304_02168	GGPS1	Lanosterol biosynthesis pathway
1647	69.9586	kd	CGS001-51478	HSD17B7	Short chain dehydrogenase/reductase superfamily / Classical SDR fold cluster 2
1648	69.9308	oe	ccsbBroad304_01471	S100A1	EF-hand domain containing
1649	69.9259	kd	CGS001-6871	TADA2A	-
1651	69.8815	kd	CGS001-7384	UQCRC1	Mitochondrial respiratory chain complex / Complex III
1653	69.8134	kd	CGS001-2188	FANCF	Fanconi anemia, complementation groups
1654	69.743	oe	ccsbBroad304_01566	SNRPA	RNA binding motif (RRM) containing
1655	69.7377	kd	CGS001-2710	GK	Glycerol kinases
1656	69.7248	kd	CGS001-4141	MARS	Aminoacyl tRNA synthetases / Class I
1657	69.7067	oe	ccsbBroad304_06318	GPER	-
1658	69.6706	oe	ccsbBroad304_03746	CDC42SE1	-
1662	69.6268	kd	CGS001-5538	PPT1	-
1663	69.614	oe	ccsbBroad304_01001	MEST	-
1665	69.6005	oe	ccsbBroad304_06916	SCP2	-
1666	69.5934	kd	CGS001-23012	STK38L	NDR family
1667	69.5918	oe	ccsbBroad304_03469	ANKRD49	Ankyrin repeat domain containing
1669	69.5805	kd	CGS001-55256	ADI1	-
1670	69.5303	oe	ccsbBroad304_08724	CYP20A1	Cytochrome P450s
1671	69.5233	kd	CGS001-55423	SIRPG	Immunoglobulin superfamily / C1-set domain containing
1672	69.5191	kd	CGS001-51182	HSPA14	Heat shock proteins / HSP70
1674	69.5111	kd	CGS001-3295	HSD17B4	Short chain dehydrogenase/reductase superfamily / Classical SDR fold cluster 3
1675	69.497	oe	ccsbBroad304_08296	UBE2J1	Ubiquitin-conjugating enzymes E2
1676	69.4882	oe	ccsbBroad304_07178	ZFP112	-
1677	69.4452	oe	ccsbBroad304_00751	HMGB2	High-mobility group / Canonical
1678	69.4395	oe	ccsbBroad304_00866	IMPA1	Inositol monophosphatase
1680	69.3931	kd	CGS001-5829	PXN	-
1681	69.3705	kd	CGS001-3635	INPP5D	Inositol polyphosphate phosphatases
1682	69.3613	oe	ccsbBroad304_07976	RNF167	RING-type (C3HC4) zinc fingers
1683	69.305	kd	CGS001-7422	VEGFA	Cytokines and growth factors
1684	69.2898	kd	CGS001-10379	IRF9	-
1686	69.2599	kd	CGS001-9184	BUB3	WD repeat domain containing
1687	69.2595	oe	ccsbBroad304_08275	TLR8	Toll-like receptor family
1688	69.2542	oe	ccsbBroad304_00539	FANCG	Fanconi anemia, complementation groups
1690	69.2479	kd	CGS001-9641	IKBKE	IKK family
1691	69.2419	kd	CGS001-1022	CDK7	Cyclin-dependent kinases, CDK7 subfamily
1692	69.2389	kd	CGS001-165082	GPR113	Adhesion Class GPCRs
1693	69.2321	oe	ccsbBroad304_07147	ZNF8	Zinc fingers, C2H2-type
1695	69.1505	oe	ccsbBroad304_00223	CASP9	Caspases
1696	69.1326	kd	CGS001-163071	ZNF114	Zinc fingers, C2H2-type
1701	69.0413	kd	CGS001-85480	TSLP	-
1702	69.0311	kd	CGS001-3248	HPGD	Prostaglandin synthases
1703	69.0191	oe	ccsbBroad304_00046	AKT1	Akt (Protein kinase B)
1704	69.017	kd	CGS001-5054	SERPINE1	Serine (or cysteine) peptidase inhibitors
1705	69.0082	kd	CGS001-5716	PSMD10	Ankyrin repeat domain containing
1706	68.9705	kd	CGS001-2118	ETV4	ETS Transcription Factors
1708	68.9576	kd	CGS001-80854	SETD7	Histone methyltransferases (HMTs)
1709	68.9067	oe	ccsbBroad304_02401	AKR1A1	Aldo-keto reductases
1710	68.857	oe	ccsbBroad304_04406	PLA2G12B	-
1711	68.8459	oe	ccsbBroad304_06619	NCF2	Tetratricopeptide (TTC) repeat domain containing
1713	68.8344	kd	CGS001-26353	HSPB8	Heat shock proteins / HSPB
1715	68.7553	oe	ccsbBroad304_03097	CNOT7	-
1717	68.7448	kd	CGS001-10320	IKZF1	IKAROS zinc fingers
1718	68.7127	oe	ccsbBroad304_04567	ZNF300	Zinc fingers, C2H2-type
1724	68.6118	kd	CGS001-3569	IL6	Interferons
1725	68.6064	oe	ccsbBroad304_11668	TBC1D9B	EF-hand domain containing
1726	68.6017	oe	ccsbBroad304_06159	CTTN	-
1728	68.5829	oe	ccsbBroad304_02213	TRAF4	RING-type (C3HC4) zinc fingers
1731	68.5641	kd	CGS001-2010	EMD	-
1732	68.5631	oe	ccsbBroad304_09503	KLHDC9	-
1733	68.557	kd	CGS001-9217	VAPB	-
1735	68.5153	kd	CGS001-10645	CAMKK2	Meta subfamily
1736	68.5116	kd	CGS001-5018	OXA1L	-
1739	68.4372	kd	CGS001-26520	TIMM9	-
1740	68.422	kd	CGS001-6857	SYT1	Synaptotagmins
1741	68.4175	kd	CGS001-27243	CHMP2A	Charged multivesicular body proteins
1743	68.3964	oe	ccsbBroad304_09497	ZNF57	Zinc fingers, C2H2-type
1744	68.3638	kd	CGS001-11116	FGFR1OP	-
1745	68.3607	kd	CGS001-7520	XRCC5	XRCC DNA Repair
1746	68.3529	oe	ccsbBroad304_01326	PSME1	Proteasome (prosome, macropain) subunits
1747	68.3452	oe	ccsbBroad304_07582	NET1	Rho guanine nucleotide exchange factors
1751	68.3146	kd	CGS001-84971	ATG4D	-
1752	68.3004	kd	CGS001-121549	ASCL4	Basic helix-loop-helix proteins
1753	68.2943	kd	CGS001-51547	SIRT7	Histone deacetylases (HDACs)
1754	68.2898	kd	CGS001-56998	CTNNBIP1	Catenins
1755	68.2639	kd	CGS001-2264	FGFR4	Type V RTKs: FGF (fibroblast growth factor) receptor family
1756	68.2536	oe	ccsbBroad304_05038	HORMAD2	-
1759	68.2389	kd	CGS001-9851	KIAA0753	-
1761	68.2341	kd	CGS001-22794	CASC3	-
1762	68.2143	kd	CGS001-670	BPHL	-
1764	68.1778	kd	CGS001-10921	RNPS1	RNA binding motif (RRM) containing
1768	68.1209	kd	CGS001-199777	ZNF626	Zinc fingers, C2H2-type
1769	68.0923	kd	CGS001-2582	GALE	Short chain dehydrogenase/reductase superfamily / Extended SDR fold
1772	68.0125	oe	ccsbBroad304_03177	FIS1	-
1773	67.9936	kd	CGS001-79174	CRELD2	-
1775	67.9871	kd	CGS001-382	ARF6	ADP-ribosylation factors
1776	67.984	kd	CGS001-204	AK2	Adenylate kinases
1777	67.9287	kd	CGS001-4552	MTRR	-
1778	67.9274	kd	CGS001-2356	FPGS	-
1779	67.9125	kd	CGS001-10901	DHRS4	Short chain dehydrogenase/reductase superfamily / Classical SDR fold cluster 1
1780	67.9035	kd	CGS001-5747	PTK2	Serine/threonine phosphatases / Protein phosphatase 1, regulatory subunits
1781	67.893	oe	ccsbBroad304_06597	MSX2	Homeoboxes / ANTP class : NKL subclass
1782	67.8891	oe	ccsbBroad304_02686	COPZ1	-
1784	67.8709	kd	CGS001-22903	BTBD3	BTB/POZ domain containing
1785	67.8682	kd	CGS001-4729	NDUFV2	Mitochondrial respiratory chain complex / Complex I
1787	67.8467	kd	CGS001-9712	USP6NL	-
1788	67.8243	kd	CGS001-83729	INHBE	-
1789	67.7425	kd	CGS001-8879	SGPL1	Sphingosine 1-phosphate lyase
1790	67.7339	oe	ccsbBroad304_03788	LPAR5	GPCR / Class A : Lysophospholipid receptors : Lysophosphatidic acid
1791	67.7027	oe	ccsbBroad304_01779	WNT5A	Endogenous ligands
1792	67.7006	kd	CGS001-55837	EAPP	-
1793	67.6941	kd	CGS001-55632	G2E3	Zinc fingers, PHD-type
1794	67.664	kd	CGS001-6046	BRD2	Bromodomain kinase (BRDK) family
1795	67.6547	kd	CGS001-125919	ZNF543	Zinc fingers, C2H2-type
1796	67.6041	kd	CGS001-875	CBS	Hydrogen sulphide synthesis
1798	67.5639	oe	ccsbBroad304_01094	NFKBIB	Ankyrin repeat domain containing
1799	67.5607	oe	ccsbBroad304_01155	CDK16	Cyclin-dependent kinases, TAIRE subfamily
1800	67.5573	kd	CGS001-10873	ME3	-
1801	67.5483	kd	CGS001-91137	SLC25A46	Miscellaneous SLC25 mitochondrial transporters
1802	67.5308	kd	CGS001-5048	PAFAH1B1	WD repeat domain containing
1803	67.5233	kd	CGS001-9146	HGS	Zinc fingers, FYVE domain containing
1806	67.481	kd	CGS001-206358	SLC36A1	SLC36 family of proton-coupled amino acid transporters
1808	67.4687	oe	ccsbBroad304_04128	ALG9	Dolichyl D-mannosyl phosphate dependent mannosyltransferases
1809	67.4491	oe	ccsbBroad304_04788	OVCA2	-
1810	67.4089	kd	CGS001-5013	OTX1	Homeoboxes / PRD class
1811	67.4006	oe	ccsbBroad304_08715	SALL4	Zinc fingers, C2H2-type
1813	67.3591	kd	CGS001-211	ALAS1	-
1817	67.348	oe	ccsbBroad304_11024	PDGFRA	Type III RTKs: PDGFR, CSFR, Kit, FLT3 receptor family
1819	67.2933	oe	ccsbBroad304_01949	CAMK1	CAMK1 family
1820	67.2615	oe	ccsbBroad304_06588	MMP2	Matrix metallopeptidase
1821	67.2533	oe	ccsbBroad304_00105	ARNTL	Basic helix-loop-helix proteins
1822	67.2435	oe	ccsbBroad304_01845	RDBP	-
1823	67.2426	oe	ccsbBroad304_04001	ZNF747	Zinc fingers, C2H2-type
1824	67.2306	oe	ccsbBroad304_09420	RASGRP4	EF-hand domain containing
1826	67.1956	kd	CGS001-10125	RASGRP1	EF-hand domain containing
1827	67.1891	kd	CGS001-1738	DLD	-
1829	67.1634	kd	CGS001-9961	MVP	-
1830	67.1629	kd	CGS001-11254	SLC6A14	Glycine transporter subfamily
1831	67.1548	kd	CGS001-3212	HOXB2	Homeoboxes / ANTP class : HOXL subclass
1835	67.0782	kd	CGS001-23761	PISD	Decarboxylases
1836	67.0647	kd	CGS001-622	BDH1	Short chain dehydrogenase/reductase superfamily / Classical SDR fold cluster 2
1837	67.0493	kd	CGS001-4794	NFKBIE	Ankyrin repeat domain containing
1838	67.0183	kd	CGS001-2067	ERCC1	-
1839	67.0152	kd	CGS001-55577	NAGK	-
1841	67.0086	kd	CGS001-9531	BAG3	-
1843	67.0052	kd	CGS001-51347	TAOK3	TAO subfamily
1844	66.9954	kd	CGS001-6929	TCF3	Basic helix-loop-helix proteins
1846	66.9918	kd	CGS001-2589	GALNT1	Glycosyltransferase family 2 domain containing
1847	66.9794	oe	ccsbBroad304_02448	UBE2E3	Ubiquitin-conjugating enzymes E2
1849	66.9583	oe	ccsbBroad304_01302	KLK6	Chymotrypsin
1850	66.9566	kd	CGS001-375346	TMEM110	-
1851	66.9473	kd	CGS001-5646	PRSS3	Serine peptidases / Serine peptidases
1852	66.932	kd	CGS001-23039	XPO7	Exportins
1854	66.867	oe	ccsbBroad304_00077	APEX1	-
1855	66.8572	kd	CGS001-9813	KIAA0494	-
1856	66.809	oe	ccsbBroad304_00348	MAP3K8	MAPKKK:STE-unique family
1857	66.7999	kd	CGS001-11057	ABHD2	Abhydrolase domain containing
1858	66.7973	oe	ccsbBroad304_07922	TRIM29	-
1860	66.7726	oe	ccsbBroad304_02354	TRIM13	RING-type (C3HC4) zinc fingers
1861	66.7545	kd	CGS001-3939	LDHA	-
1862	66.7532	oe	ccsbBroad304_00677	GPR34	GPCR / Class A : Orphans
1863	66.7329	kd	CGS001-23566	LPAR3	GPCR / Class A : Lysophospholipid receptors : Lysophosphatidic acid
1864	66.7103	oe	ccsbBroad304_01321	PSMD5	Proteasome (prosome, macropain) subunits
1866	66.6926	kd	CGS001-139378	GPR112	Adhesion Class GPCRs
1867	66.6799	kd	CGS001-56923	NMUR2	GPCR / Class A : Neuromedin U receptors
1868	66.6469	oe	ccsbBroad304_06538	LSP1	-
1869	66.6399	oe	ccsbBroad304_06856	RET	Type XIV RTKs: RET
1870	66.6372	kd	CGS001-5531	PPP4C	Serine/threonine phosphatases / Protein phosphatase, catalytic subunits
1872	66.6365	kd	CGS001-1128	CHRM1	Cholinergic receptors
1873	66.6146	kd	CGS001-22894	DIS3	-
1875	66.5893	kd	CGS001-55031	USP47	Ubiquitin-specific peptidases
1876	66.5878	kd	CGS001-1362	CPD	Carboxypeptidase A
1877	66.5807	kd	CGS001-6917	TCEA1	General transcription factors
1878	66.5727	oe	ccsbBroad304_02804	KLHDC2	-
1880	66.5582	kd	CGS001-7428	VHL	-
1881	66.5541	kd	CGS001-11142	PKIG	-
1882	66.5531	kd	CGS001-10694	CCT8	Heat Shock Proteins / Chaperonins
1884	66.4816	kd	CGS001-4697	NDUFA4	-
1885	66.4662	kd	CGS001-10673	TNFSF13B	CD molecules
1888	66.4437	oe	ccsbBroad304_01240	POLR2F	RNA polymerase subunits
1889	66.418	kd	CGS001-163049	ZNF791	Zinc fingers, C2H2-type
1891	66.4166	kd	CGS001-9871	SEC24D	-
1894	66.3725	kd	CGS001-10765	KDM5B	Histone demethylases
1896	66.3581	oe	ccsbBroad304_07088	TP53	-
1897	66.3384	oe	ccsbBroad304_07651	HEXIM1	-
1899	66.3171	kd	CGS001-3930	LBR	Tudor domain containing
1900	66.3126	oe	ccsbBroad304_08228	PHF11	Zinc fingers, PHD-type
1901	66.3064	oe	ccsbBroad304_00745	HLA-DRB4	Immunoglobulin superfamily / C1-set domain containing
1902	66.3053	oe	ccsbBroad304_09881	RFX6	-
1903	66.27	kd	CGS001-1645	AKR1C1	Aldo-keto reductases
1905	66.2582	kd	CGS001-23386	NUDCD3	-
1906	66.2516	oe	ccsbBroad304_05985	CFL1	-
1908	66.2269	kd	CGS001-7267	TTC3	RING-type (C3HC4) zinc fingers
1910	66.1836	oe	ccsbBroad304_06136	ECHS1	-
1912	66.1583	kd	CGS001-5909	RAP1GAP	-
1913	66.149	oe	ccsbBroad304_01960	CASK	CASK family
1914	66.1327	oe	ccsbBroad304_04490	RSPH1	-
1915	66.1247	oe	ccsbBroad304_03378	ERAP1	Aminopeptidase N
1916	66.1246	kd	CGS001-4849	CNOT3	-
1918	66.1057	oe	ccsbBroad304_00755	HMGCR	Lanosterol biosynthesis pathway
1919	66.0949	oe	ccsbBroad304_02688	MTF2	Zinc fingers, PHD-type
1921	66.0671	kd	CGS001-899	CCNF	F-boxes / other
1922	66.0447	kd	CGS001-166	AES	-
1923	66.0416	oe	ccsbBroad304_00513	ERCC3	General transcription factors
1926	65.9812	kd	CGS001-10365	KLF2	Kruppel-like transcription factors
1928	65.9578	oe	ccsbBroad304_07548	TSSC4	-
1929	65.9357	oe	ccsbBroad304_11186	TGFBR2	Type II receptor serine/threonine kinases
1931	65.8957	kd	CGS001-6335	SCN9A	Voltage-gated sodium channels
1932	65.8683	kd	CGS001-6428	SRSF3	RNA binding motif (RRM) containing
1934	65.8489	kd	CGS001-26227	PHGDH	-
1936	65.8467	kd	CGS001-4711	NDUFB5	Mitochondrial respiratory chain complex / Complex I
1937	65.8464	kd	CGS001-5636	PRPSAP2	-
1939	65.8301	oe	ccsbBroad304_02862	CCRN4L	-
1940	65.8234	kd	CGS001-56654	NPDC1	-
1943	65.8121	kd	CGS001-6500	SKP1	-
1944	65.8116	oe	ccsbBroad304_07053	TFPI	-
1945	65.8087	kd	CGS001-3675	ITGA3	Integrins
1949	65.7563	kd	CGS001-283455	KSR2	RAF family
1951	65.7306	kd	CGS001-2987	GUK1	-
1952	65.7254	oe	ccsbBroad304_06542	LTBR	Tumor necrosis factor receptor superfamily
1953	65.7215	oe	ccsbBroad304_01101	NME1	-
1954	65.7075	kd	CGS001-3912	LAMB1	Laminins
1957	65.6649	oe	ccsbBroad304_00049	ALDH2	Aldehyde dehydrogenases
1958	65.6501	kd	CGS001-55165	CEP55	-
1959	65.6397	kd	CGS001-4835	NQO2	-
1961	65.6356	oe	ccsbBroad304_01064	NDUFA1	Mitochondrial respiratory chain complex / Complex I
1962	65.6291	oe	ccsbBroad304_06687	SERPINB2	Serine (or cysteine) peptidase inhibitors
1964	65.6046	kd	CGS001-4680	CEACAM6	CD molecules
1965	65.5923	oe	ccsbBroad304_06755	PPAT	Phosphoribosyl pyrophosphate amidotransferase
1967	65.5704	kd	CGS001-9053	MAP7	-
1968	65.5661	kd	CGS001-83743	GRWD1	WD repeat domain containing
1970	65.5488	kd	CGS001-7760	ZNF213	Zinc fingers, C2H2-type
1971	65.5346	kd	CGS001-1453	CSNK1D	Casein kinase 1 (CK1) family
1972	65.5231	kd	CGS001-55825	PECR	Short chain dehydrogenase/reductase superfamily / Classical SDR fold cluster 1
1975	65.4817	kd	CGS001-22818	COPZ1	-
1976	65.4618	kd	CGS001-6655	SOS2	Rho guanine nucleotide exchange factors
1978	65.4341	kd	CGS001-427	ASAH1	Acid ceramidase
1979	65.4254	kd	CGS001-5331	PLCB3	Phosphoinositide-specific phospholipase C
1982	65.3848	kd	CGS001-3313	HSPA9	Heat shock proteins / HSP70
1983	65.3809	kd	CGS001-5261	PHKG2	Phosphorylase kinase (PHK) family
1984	65.324	oe	ccsbBroad304_02605	PAPD7	-
1985	65.3182	kd	CGS001-3074	HEXB	-
1986	65.2899	kd	CGS001-9128	PRPF4	WD repeat domain containing
1987	65.2838	kd	CGS001-24149	ZNF318	Zinc fingers, C2H2-type
1989	65.1611	kd	CGS001-400	ARL1	ADP-ribosylation factors
1993	65.1198	kd	CGS001-3146	HMGB1	High-mobility group / Canonical
1995	65.0896	kd	CGS001-83448	PUS7L	-
1997	65.0683	kd	CGS001-10608	MXD4	Basic helix-loop-helix proteins
1998	65.0337	oe	ccsbBroad304_01984	EIF3G	RNA binding motif (RRM) containing
2000	64.9936	kd	CGS001-5547	PRCP	Lysosomal Pro-Xaa carboxypeptidase
2001	64.99	oe	ccsbBroad304_00150	BAX	-
2002	64.9827	kd	CGS001-10606	PAICS	-
2003	64.9715	oe	ccsbBroad304_08694	TBX20	T-boxes
2004	64.9634	kd	CGS001-51655	RASD1	-
2005	64.9602	oe	ccsbBroad304_00226	CAV1	-
2006	64.9465	oe	ccsbBroad304_00624	GCK	Hexokinases
2007	64.9377	kd	CGS001-7335	UBE2V1	Ubiquitin-conjugating enzymes E2
2011	64.8268	kd	CGS001-84823	LMNB2	Intermediate filaments type V, lamins
2012	64.8252	kd	CGS001-6189	RPS3A	S ribosomal proteins
2013	64.7855	kd	CGS001-3458	IFNG	Interferons
2014	64.7753	kd	CGS001-2243	FGA	Endogenous ligands
2015	64.7679	kd	CGS001-22954	TRIM32	-
2016	64.7426	kd	CGS001-50810	HDGFRP3	-
2017	64.7412	kd	CGS001-11108	PRDM4	Zinc fingers, C2H2-type
2018	64.7007	kd	CGS001-10892	MALT1	Immunoglobulin superfamily / Immunoglobulin-like domain containing
2021	64.6775	kd	CGS001-3309	HSPA5	Heat shock proteins / HSP70
2022	64.6691	kd	CGS001-6804	STX1A	-
2023	64.643	kd	CGS001-5971	RELB	NFkappaB transcription factor family
2025	64.612	kd	CGS001-10139	ARFRP1	ADP-ribosylation factors
2027	64.5746	oe	ccsbBroad304_04038	ELOVL6	-
2028	64.5649	oe	ccsbBroad304_06562	MAT1A	-
2029	64.5265	oe	ccsbBroad304_07764	SLC2A6	Solute carriers
2030	64.4974	oe	ccsbBroad304_02752	TRIM2	RING-type (C3HC4) zinc fingers
2031	64.4877	oe	ccsbBroad304_00763	HNF4A	Hepatocyte nuclear factor-4 receptors
2032	64.4794	kd	CGS001-2147	F2	Endogenous ligands
2033	64.4602	kd	CGS001-284119	PTRF	-
2034	64.4512	oe	ccsbBroad304_01239	POLR2E	RNA polymerase subunits
2037	64.4162	kd	CGS001-2932	GSK3B	GSK subfamily
2038	64.416	kd	CGS001-10412	NSA2	-
2040	64.349	kd	CGS001-1718	DHCR24	-
2041	64.3439	kd	CGS001-1725	DHPS	-
2042	64.3393	oe	ccsbBroad304_08394	UGT1A6	UDP glucuronosyltransferases
2043	64.3286	oe	ccsbBroad304_03512	ATG16L1	WD repeat domain containing
2045	64.3119	oe	ccsbBroad304_01204	PIK3CD	Phosphatidylinositol kinases
2046	64.2971	oe	ccsbBroad304_07632	PROCR	CD molecules
2047	64.2815	oe	ccsbBroad304_02195	SPAG7	-
2050	64.2423	kd	CGS001-8491	MAP4K3	MAPKKKK:KHS subfamily
2051	64.2396	kd	CGS001-6392	SDHD	Mitochondrial respiratory chain complex / Complex II
2055	64.2022	kd	CGS001-9213	XPR1	-
2056	64.199	kd	CGS001-9842	PLEKHM1	Pleckstrin homology (PH) domain containing
2057	64.187	kd	CGS001-7879	RAB7A	RAB, member RAS oncogene
2058	64.1842	kd	CGS001-10165	SLC25A13	Mitochondrial amino acid transporter subfamily
2059	64.1527	kd	CGS001-10769	PLK2	Polo-like kinase (PLK) family
2060	64.1412	kd	CGS001-231	AKR1B1	Aldo-keto reductases
2061	64.1196	kd	CGS001-9709	HERPUD1	-
2063	64.0494	kd	CGS001-6455	SH3GL1	-
2064	64.0474	kd	CGS001-80230	RUFY1	Zinc fingers, FYVE domain containing
2065	64.0355	kd	CGS001-7013	TERF1	-
2067	63.9771	kd	CGS001-27201	GPR78	GPCR / Class A : Orphans
2068	63.9747	kd	CGS001-3119	HLA-DQB1	Immunoglobulin superfamily / C1-set domain containing
2069	63.9647	oe	ccsbBroad304_14047	TACC3	-
2071	63.9588	kd	CGS001-9453	GGPS1	Lanosterol biosynthesis pathway
2073	63.9291	kd	CGS001-5901	RAN	-
2074	63.9087	kd	CGS001-3516	RBPJ	-
2076	63.9021	kd	CGS001-5209	PFKFB3	-
2077	63.8964	kd	CGS001-7753	ZNF202	Zinc fingers, C2H2-type
2079	63.8823	kd	CGS001-162963	ZNF610	Zinc fingers, C2H2-type
2080	63.8784	kd	CGS001-323	APBB2	-
2081	63.8643	kd	CGS001-7444	VRK2	Vaccina related kinase (VRK) family
2084	63.8435	kd	CGS001-54881	TEX10	-
2086	63.8188	oe	ccsbBroad304_04613	HSPB9	Heat shock proteins / HSPB
2087	63.808	kd	CGS001-64087	MCCC2	-
2088	63.8078	kd	CGS001-83694	RPS6KL1	RSKL family
2089	63.7917	kd	CGS001-8027	STAM	-
2090	63.7592	kd	CGS001-2876	GPX1	-
2091	63.723	kd	CGS001-6461	SHB	SH2 domain containing
2092	63.7209	kd	CGS001-389421	LIN28B	-
2093	63.7195	oe	ccsbBroad304_01632	SYPL1	-
2094	63.7147	kd	CGS001-3476	IGBP1	-
2095	63.7096	kd	CGS001-7079	TIMP4	-
2097	63.6895	kd	CGS001-1052	CEBPD	basic leucine zipper proteins
2098	63.6831	oe	ccsbBroad304_00525	EZH1	Chromatin-modifying enzymes / K-methyltransferases
2100	63.6514	kd	CGS001-4734	NEDD4	-
2102	63.623	kd	CGS001-7474	WNT5A	Endogenous ligands
2104	63.5844	oe	ccsbBroad304_06260	GATA3	GATA zinc finger domain containing
2106	63.5534	oe	ccsbBroad304_00654	GNB1	WD repeat domain containing
2109	63.4425	kd	CGS001-6595	SMARCA2	Non-enzymatic BRD containing proteins
2110	63.4305	oe	ccsbBroad304_03864	OVOL2	Zinc fingers, C2H2-type
2112	63.4236	kd	CGS001-1386	ATF2	basic leucine zipper proteins
2113	63.3957	oe	ccsbBroad304_02533	NOXA1	-
2115	63.3723	kd	CGS001-9218	VAPA	-
2116	63.3502	kd	CGS001-23523	CABIN1	-
2117	63.3501	oe	ccsbBroad304_01768	VEGFA	Cytokines and growth factors
2119	63.3361	kd	CGS001-9900	SV2A	Major facilitator superfamily (MFS) of transporters
2122	63.3216	oe	ccsbBroad304_00016	ACTN4	EF-hand domain containing
2124	63.2863	oe	ccsbBroad304_03032	HTATSF1	RNA binding motif (RRM) containing
2125	63.2453	kd	CGS001-6558	SLC12A2	SLC12 family of cation-coupled chloride transporters
2126	63.2309	kd	CGS001-7905	REEP5	Receptor accessory proteins
2127	63.2024	kd	CGS001-9093	DNAJA3	Heat shock proteins / DNAJ (HSP40)
2133	63.1585	kd	CGS001-6576	SLC25A1	Mitochondrial di- and tri-carboxylic acid transporter subfamily
2134	63.1471	oe	ccsbBroad304_00709	GUK1	-
2135	63.1453	oe	ccsbBroad304_00164	BLMH	-
2136	63.1414	oe	ccsbBroad304_02032	TSC22D1	-
2137	63.1396	kd	CGS001-5891	MOK	RCK family
2139	63.1206	kd	CGS001-3033	HADH	-
2142	63.0871	oe	ccsbBroad304_01685	TNFAIP1	BTB/POZ domain containing
2143	63.0688	kd	CGS001-891	CCNB1	-
2144	63.0405	kd	CGS001-4791	NFKB2	NFkappaB transcription factor family
2145	63.0332	kd	CGS001-7345	UCHL1	Ubiquitin C-terminal hydrolase
2146	63.031	oe	ccsbBroad304_06410	HSPA8	Heat shock proteins / HSP70
2148	63.0254	oe	ccsbBroad304_13499	KSR2	RAF family
2149	62.9878	kd	CGS001-4713	NDUFB7	Mitochondrial respiratory chain complex / Complex I
2151	62.9652	kd	CGS001-5879	RAC1	Endogenous ligands
2152	62.9272	oe	ccsbBroad304_09703	RNF145	RING-type (C3HC4) zinc fingers
2154	62.9079	oe	ccsbBroad304_10047	GPR148	GPCR / Class A : Orphans
2155	62.9068	kd	CGS001-5306	PITPNA	-
2156	62.9051	oe	ccsbBroad304_02138	TRIP10	-
2157	62.8885	oe	ccsbBroad304_03980	DCLRE1B	-
2158	62.8878	kd	CGS001-7188	TRAF5	RING-type (C3HC4) zinc fingers
2159	62.8862	kd	CGS001-55644	OSGEP	-
2161	62.8588	oe	ccsbBroad304_07374	PTPLA	-
2162	62.8556	kd	CGS001-6625	SNRNP70	RNA binding motif (RRM) containing
2163	62.8436	kd	CGS001-6584	SLC22A5	Organic zwitterions/cation transporters (OCTN)
2164	62.8259	kd	CGS001-10607	TBL3	WD repeat domain containing
2165	62.8238	kd	CGS001-1112	FOXN3	Forkhead boxes
2166	62.8184	oe	ccsbBroad304_09345	TIMM50	Serine/threonine phosphatases / CTD aspartate-based phosphatases
2167	62.7873	kd	CGS001-1855	DVL1	Dishevelled homologs
2168	62.7835	kd	CGS001-5916	RARG	Retinoic acid receptors
2170	62.7429	kd	CGS001-51274	KLF3	Kruppel-like transcription factors
2171	62.731	kd	CGS001-29994	BAZ2B	Zinc fingers, PHD-type
2173	62.7005	kd	CGS001-6251	RSU1	-
2174	62.6866	kd	CGS001-2870	GRK6	GRK1/3 subfamily
2175	62.6859	kd	CGS001-9918	NCAPD2	-
2176	62.6424	kd	CGS001-7431	VIM	Intermediate filaments type III
2177	62.6234	kd	CGS001-126823	KLHDC9	-
2178	62.6156	kd	CGS001-6421	SFPQ	RNA binding motif (RRM) containing
2179	62.5848	kd	CGS001-11315	PARK7	Parkinson disease
2181	62.5816	oe	ccsbBroad304_00563	FGG	Endogenous ligands
2182	62.5766	oe	ccsbBroad304_03506	AURKAIP1	-
2185	62.4994	kd	CGS001-5827	PXMP2	-
2187	62.4917	kd	CGS001-5450	POU2AF1	-
2189	62.4759	kd	CGS001-8576	STK16	NAK family
2190	62.4625	oe	ccsbBroad304_01396	RGS4	Regulators of G-protein signaling
2192	62.4496	kd	CGS001-3927	LASP1	-
2193	62.4477	kd	CGS001-6050	RNH1	-
2194	62.3988	kd	CGS001-6793	STK10	SLK subfamily
2195	62.3846	oe	ccsbBroad304_02396	TCIRG1	ATPases / V-type
2196	62.3212	kd	CGS001-638	BIK	-
2198	62.2884	oe	ccsbBroad304_05838	APOC2	Apolipoproteins
2199	62.2732	kd	CGS001-1999	ELF3	ETS Transcription Factors
2200	62.2306	kd	CGS001-7150	TOP1	DNA Topoisomerases
2201	62.2123	kd	CGS001-152687	ZNF595	Zinc fingers, C2H2-type
2204	62.1913	oe	ccsbBroad304_05390	DUSP28	Protein tyrosine phosphatases / Class I Cys-based PTPs : Atypical dual specificity phosphatases
2205	62.1848	oe	ccsbBroad304_01593	SRP14	-
2206	62.1783	kd	CGS001-7407	VARS	Aminoacyl tRNA synthetases / Class I
2207	62.1713	oe	ccsbBroad304_10232	PDIA5	Protein disulfide isomerases
2209	62.1326	kd	CGS001-54681	P4HTM	-
2213	62.0809	oe	ccsbBroad304_07260	LGR5	GPCR / Class A : Orphans
2215	62.0523	kd	CGS001-4904	YBX1	-
2218	62.0188	kd	CGS001-675	BRCA2	Fanconi anemia, complementation groups
2219	61.9963	oe	ccsbBroad304_00844	IL1R1	Interleukins and interleukin receptors
2220	61.9875	kd	CGS001-26994	RNF11	RING-type (C3HC4) zinc fingers
2221	61.9386	kd	CGS001-3339	HSPG2	Immunoglobulin superfamily / Immunoglobulin-like domain containing
2223	61.9121	oe	ccsbBroad304_06253	GALT	-
2224	61.9066	oe	ccsbBroad304_12518	STK33	CAMK-unique family
2225	61.9046	oe	ccsbBroad304_00238	CCNE1	-
2227	61.8647	kd	CGS001-7264	TSTA3	Short chain dehydrogenase/reductase superfamily / Extended SDR fold
2228	61.8578	oe	ccsbBroad304_01211	PKM2	-
2229	61.8399	kd	CGS001-1381	CRABP1	Fatty acid-binding proteins
2234	61.7907	oe	ccsbBroad304_05868	ATP5C1	ATPases / F-type
2235	61.7653	kd	CGS001-9533	POLR1C	RNA polymerase subunits
2236	61.7569	kd	CGS001-3832	KIF11	Kinesins
2239	61.713	kd	CGS001-6253	RTN2	-
2242	61.6766	kd	CGS001-7386	UQCRFS1	Mitochondrial respiratory chain complex / Complex III
2244	61.6422	oe	ccsbBroad304_01608	STAT2	SH2 domain containing
2245	61.6237	oe	ccsbBroad304_14389	PSMA8	Proteasome (prosome, macropain) subunits
2246	61.6003	kd	CGS001-7405	UVRAG	-
2247	61.5982	kd	CGS001-1788	DNMT3A	Methyltransferases
2249	61.5798	oe	ccsbBroad304_02596	KDELR3	-
2250	61.5425	kd	CGS001-10906	TRAFD1	-
2252	61.4916	kd	CGS001-7733	ZNF180	Zinc fingers, C2H2-type
2253	61.4349	kd	CGS001-55810	FOXJ2	Forkhead boxes
2254	61.4259	kd	CGS001-79894	ZNF672	Zinc fingers, C2H2-type
2255	61.4207	kd	CGS001-3383	ICAM1	CD molecules
2257	61.4097	oe	ccsbBroad304_00472	EBF1	-
2259	61.3904	oe	ccsbBroad304_06038	CRK	SH2 domain containing
2261	61.3831	kd	CGS001-57521	RPTOR	WD repeat domain containing
2262	61.3775	kd	CGS001-760	CA2	Carbonic anhydrases
2266	61.2848	oe	ccsbBroad304_10489	CSF3	Endogenous ligands
2267	61.2772	kd	CGS001-8821	INPP4B	Inositol polyphosphate phosphatases
2268	61.2657	kd	CGS001-5970	RELA	NFkappaB transcription factor family
2270	61.261	oe	ccsbBroad304_06257	GATA2	GATA zinc finger domain containing
2272	61.2107	kd	CGS001-7321	UBE2D1	Ubiquitin-conjugating enzymes E2
2273	61.2031	kd	CGS001-3717	JAK2	Janus kinase (JakA) family
2275	61.1731	kd	CGS001-2056	EPO	Endogenous ligands
2276	61.1361	kd	CGS001-10057	ABCC5	ATP binding cassette transporters / subfamily C
2277	61.1187	kd	CGS001-7483	WNT9A	Wingless-type MMTV integration sites
2278	61.1117	oe	ccsbBroad304_01087	NF2	A-kinase anchor proteins
2279	61.1065	kd	CGS001-6184	RPN1	-
2281	61.0764	kd	CGS001-10857	PGRMC1	-
2283	61.0324	oe	ccsbBroad304_02756	RRP8	-
2284	61.0312	kd	CGS001-25865	PRKD2	Pleckstrin homology (PH) domain containing
2285	61.0293	oe	ccsbBroad304_06055	CSNK1A1	Casein kinase 1 (CK1) family
2286	61.0275	oe	ccsbBroad304_04619	GNG8	-
2287	61.0252	oe	ccsbBroad304_06320	FFAR1	Fatty acid receptors
2288	61.0234	oe	ccsbBroad304_10806	ERBB3	Type I RTKs: ErbB (epidermal growth factor) receptor family
2289	61.0126	oe	ccsbBroad304_02345	TXNDC9	-
2291	60.9621	oe	ccsbBroad304_01418	RPL7	L ribosomal proteins
2294	60.926	kd	CGS001-2729	GCLC	-
2295	60.9086	kd	CGS001-8313	AXIN2	-
2297	60.9014	kd	CGS001-6284	S100A13	S100 calcium binding proteins
2299	60.89	kd	CGS001-10643	IGF2BP3	RNA binding motif (RRM) containing
2301	60.8636	kd	CGS001-5004	ORM1	Lipocalins
2302	60.8608	kd	CGS001-780	DDR1	Type XVI RTKs: DDR (collagen receptor) family
2303	60.8591	kd	CGS001-6788	STK3	MST subfamily
2304	60.8509	oe	ccsbBroad304_07169	ZNF174	Zinc fingers, C2H2-type
2306	60.8352	kd	CGS001-57798	GATAD1	GATA zinc finger domain containing
2309	60.7551	kd	CGS001-7297	TYK2	Janus kinase (JakA) family
2310	60.7504	kd	CGS001-23410	SIRT3	Histone deacetylases (HDACs)
2313	60.6994	kd	CGS001-10841	FTCD	-
2315	60.6624	kd	CGS001-5347	PLK1	Polo-like kinase (PLK) family
2316	60.6566	kd	CGS001-23239	PHLPP1	Pleckstrin homology (PH) domain containing
2317	60.653	oe	ccsbBroad304_01294	PRKRIR	THAP (C2CH-type zinc finger) domain containing
2318	60.6291	kd	CGS001-3597	IL13RA1	IL-2 receptor family
2319	60.6197	oe	ccsbBroad304_01452	RPS13	S ribosomal proteins
2320	60.6167	kd	CGS001-7415	VCP	ATPases / AAA-type
2321	60.6113	kd	CGS001-23636	NUP62	-
2322	60.5995	oe	ccsbBroad304_05008	ZNF558	Zinc fingers, C2H2-type
2323	60.5947	kd	CGS001-10413	YAP1	Hippo Signaling
2327	60.5189	kd	CGS001-7484	WNT9B	Wingless-type MMTV integration sites
2328	60.4791	oe	ccsbBroad304_05773	ADCY9	Adenylyl cyclases
2330	60.4659	oe	ccsbBroad304_01189	PHF1	Zinc fingers, PHD-type
2335	60.3846	oe	ccsbBroad304_02243	DLGAP5	-
2336	60.3664	kd	CGS001-55818	KDM3A	Histone demethylases
2337	60.3643	kd	CGS001-22850	ADNP2	Zinc fingers, C2H2-type
2338	60.3419	kd	CGS001-10589	DRAP1	-
2339	60.3351	kd	CGS001-9377	COX5A	Mitochondrial respiratory chain complex
2340	60.31	oe	ccsbBroad304_06188	F10	Chymotrypsin
2341	60.3031	kd	CGS001-1054	CEBPG	basic leucine zipper proteins
2342	60.2973	oe	ccsbBroad304_02087	PRPF4	WD repeat domain containing
2343	60.2812	oe	ccsbBroad304_05901	POLR3D	RNA polymerase subunits
2344	60.2702	kd	CGS001-31	ACACA	Carboxylases
2345	60.2695	kd	CGS001-10776	ARPP19	-
2346	60.2646	oe	ccsbBroad304_05121	ZNF296	Zinc fingers, C2H2-type
2347	60.263	kd	CGS001-8720	MBTPS1	Subtilisin
2348	60.2622	oe	ccsbBroad304_02890	SYF2	-
2352	60.2043	kd	CGS001-2677	GGCX	Carboxylases
2353	60.1571	oe	ccsbBroad304_06398	HPN	Serine peptidases / Transmembrane
2354	60.1524	oe	ccsbBroad304_03544	FAIM	-
2355	60.1516	oe	ccsbBroad304_02510	CNPY3	Trinucleotide (CAG) repeat containing
2360	60.1252	oe	ccsbBroad304_01341	PTPN4	Protein tyrosine phosphatases
2361	60.0916	oe	ccsbBroad304_01673	TIMP3	-
2362	60.0778	kd	CGS001-63929	XPNPEP3	Methionyl aminopeptidase
2363	60.0437	oe	ccsbBroad304_02919	KIAA1279	-
2364	60.038	oe	ccsbBroad304_00956	LYZ	-
2365	60.036	kd	CGS001-8644	AKR1C3	Prostaglandin synthases
2366	60.0236	oe	ccsbBroad304_02806	OPN3	GPCR / Class A : Opsin receptors
2367	59.9979	kd	CGS001-7189	TRAF6	RING-type (C3HC4) zinc fingers
2371	59.9045	oe	ccsbBroad304_00326	CLK1	CDC-like kinases
2373	59.8936	kd	CGS001-57665	RDH14	Short chain dehydrogenase/reductase superfamily / Classical SDR fold cluster 2
2377	59.8541	kd	CGS001-7546	ZIC2	Zinc fingers, C2H2-type
2378	59.8387	oe	ccsbBroad304_06317	GPR26	GPCR / Class A : Orphans
2379	59.8243	oe	ccsbBroad304_01658	PRDX2	-
2382	59.8228	oe	ccsbBroad304_09358	MAPK1IP1L	-
2384	59.7962	kd	CGS001-7597	ZBTB25	BTB/POZ domain containing
2385	59.759	kd	CGS001-8558	CDK10	Cyclin-dependent kinases, CDK10 subfamily
2390	59.6996	kd	CGS001-4121	MAN1A1	-
2392	59.684	kd	CGS001-10135	NAMPT	-
2393	59.6793	kd	CGS001-79902	NUP85	-
2396	59.6688	kd	CGS001-290	ANPEP	Aminopeptidase N
2397	59.6678	kd	CGS001-51385	ZNF589	Zinc fingers, C2H2-type
2398	59.6569	kd	CGS001-965	CD58	CD molecules
2400	59.6237	kd	CGS001-56993	TOMM22	-
2401	59.6133	kd	CGS001-51295	ECSIT	Mitochondrial respiratory chain complex assembly factors
2403	59.5764	oe	ccsbBroad304_07101	TSC2	-
2405	59.5169	kd	CGS001-857	CAV1	-
2406	59.5102	kd	CGS001-10664	CTCF	Zinc fingers, C2H2-type
2407	59.5048	kd	CGS001-4811	NID1	-
2408	59.4852	kd	CGS001-6886	TAL1	Basic helix-loop-helix proteins
2410	59.4512	kd	CGS001-23118	TAB2	-
2411	59.4496	kd	CGS001-130	ADH6	Alcohol dehydrogenases
2412	59.4415	kd	CGS001-11041	B3GNT1	-
2413	59.4391	kd	CGS001-7913	DEK	-
2414	59.4146	kd	CGS001-355	FAS	Tumour necrosis factor (TNF) receptor family
2415	59.414	kd	CGS001-6347	CCL2	Chemokine ligands
2417	59.39	kd	CGS001-6709	SPTAN1	EF-hand domain containing
2420	59.3702	kd	CGS001-5087	PBX1	Homeoboxes / TALE class
2422	59.3178	oe	ccsbBroad304_00722	HSD17B10	Short chain dehydrogenase/reductase superfamily / Classical SDR fold cluster 1
2424	59.2888	kd	CGS001-11182	SLC2A6	Solute carriers
2425	59.2864	oe	ccsbBroad304_03310	LCMT1	-
2427	59.2708	oe	ccsbBroad304_00990	DNAJB9	Heat shock proteins / DNAJ (HSP40)
2428	59.2588	oe	ccsbBroad304_02097	LPAR2	GPCR / Class A : Lysophospholipid receptors : Lysophosphatidic acid
2429	59.2563	kd	CGS001-51027	BOLA1	-
2430	59.1973	kd	CGS001-84108	PCGF6	Polycomb group ring fingers
2432	59.1662	kd	CGS001-1028	CDKN1C	-
2433	59.162	kd	CGS001-4125	MAN2B1	-
2435	59.1236	oe	ccsbBroad304_13911	NDUFA9	Short chain dehydrogenase/reductase superfamily / Extended SDR fold
2437	59.1083	kd	CGS001-93185	IGSF8	CD molecules
2438	59.0821	oe	ccsbBroad304_04534	HN1L	-
2439	59.081	kd	CGS001-5588	PRKCQ	Delta subfamily
2440	59.0794	oe	ccsbBroad304_03037	TMEM97	-
2441	59.0109	kd	CGS001-3087	HHEX	Homeoboxes / ANTP class : NKL subclass
2443	58.9913	oe	ccsbBroad304_06220	FOS	basic leucine zipper proteins
2444	58.9752	kd	CGS001-5607	MAP2K5	MAPKK:STE7 family
2446	58.963	kd	CGS001-1329	COX5B	Mitochondrial respiratory chain complex
2447	58.9588	kd	CGS001-6626	SNRPA	RNA binding motif (RRM) containing
2449	58.9473	kd	CGS001-6195	RPS6KA1	RSK subfamily
2450	58.9296	oe	ccsbBroad304_01457	RPS19	S ribosomal proteins
2451	58.9259	kd	CGS001-1066	CES1	Carboxylesterases
2455	58.8818	kd	CGS001-259	AMBP	Lipocalins
2456	58.8779	oe	ccsbBroad304_00237	CCND3	-
2459	58.8581	kd	CGS001-1382	CRABP2	Fatty acid-binding proteins
2460	58.8522	kd	CGS001-51805	COQ3	-
2461	58.8445	kd	CGS001-2857	GPR34	GPCR / Class A : Orphans
2462	58.8318	kd	CGS001-6199	RPS6KB2	p70 subfamily
2463	58.8301	kd	CGS001-3909	LAMA3	Laminins
2465	58.8164	kd	CGS001-10558	SPTLC1	Serine palmitoyltransferase
2468	58.7601	oe	ccsbBroad304_06374	HLA-DRA	Immunoglobulin superfamily / C1-set domain containing
2469	58.7458	kd	CGS001-6767	ST13	Tetratricopeptide (TTC) repeat domain containing
2470	58.7433	kd	CGS001-1959	EGR2	Zinc fingers, C2H2-type
2471	58.7163	kd	CGS001-353322	ANKRD37	Ankyrin repeat domain containing
2472	58.7098	oe	ccsbBroad304_02460	ATG7	Ubiquitin-like modifier activating enzymes
2473	58.694	oe	ccsbBroad304_05422	VN1R5	GPCR / Unclassified : Vomeronasal receptors, type 1
2474	58.6894	oe	ccsbBroad304_02499	CTCF	Zinc fingers, C2H2-type
2478	58.6738	oe	ccsbBroad304_03812	PBXIP1	-
2479	58.6726	kd	CGS001-4245	MGAT1	-
2480	58.6714	oe	ccsbBroad304_00881	IRF5	-
2481	58.6654	kd	CGS001-169436	C9ORF96	-
2482	58.6595	kd	CGS001-5096	PCCB	Carboxylases
2483	58.6571	oe	ccsbBroad304_00487	EGR1	Zinc fingers, C2H2-type
2484	58.6565	kd	CGS001-57684	ZBTB26	BTB/POZ domain containing
2485	58.6433	kd	CGS001-1119	CHKA	-
2486	58.6225	kd	CGS001-7570	ZNF22	Zinc fingers, C2H2-type
2487	58.622	kd	CGS001-8446	DUSP11	Protein tyrosine phosphatases / Class I Cys-based PTPs : Atypical dual specificity phosphatases
2488	58.6181	oe	ccsbBroad304_00239	CCNG1	-
2489	58.6041	kd	CGS001-85027	C5ORF62	-
2491	58.5779	kd	CGS001-8915	BCL10	-
2495	58.5483	oe	ccsbBroad304_07724	KDELR2	-
2496	58.5288	oe	ccsbBroad304_07328	PRPF4B	PRP4 subfamily
2498	58.5132	oe	ccsbBroad304_05907	BUB1B	Bub family
2499	58.5091	kd	CGS001-80204	FBXO11	Protein arginine N-methyltransferases
2500	58.4895	kd	CGS001-1050	CEBPA	basic leucine zipper proteins
2501	58.4866	kd	CGS001-90861	HN1L	-
2502	58.482	kd	CGS001-23509	POFUT1	Fucosyltransferases
2505	58.465	kd	CGS001-22883	CLSTN1	Cadherins / Cadherin-related
2508	58.4527	kd	CGS001-10481	HOXB13	Homeoboxes / ANTP class : HOXL subclass
2509	58.452	oe	ccsbBroad304_08645	BCCIP	-
2511	58.439	oe	ccsbBroad304_00423	DAXX	-
2512	58.4312	kd	CGS001-387509	GPR153	GPCR / Class A : Orphans
2513	58.4254	kd	CGS001-2098	ESD	-
2514	58.4164	kd	CGS001-57406	ABHD6	Abhydrolase domain containing
2516	58.4131	kd	CGS001-9183	ZW10	-
2517	58.4125	oe	ccsbBroad304_00290	CEBPG	basic leucine zipper proteins
2518	58.4052	kd	CGS001-25942	SIN3A	-
2519	58.3914	oe	ccsbBroad304_05745	CD24	CD molecules
2523	58.3128	kd	CGS001-51174	TUBD1	Tubulins
2524	58.3094	kd	CGS001-79170	PRR15L	-
2525	58.3043	kd	CGS001-23081	KDM4C	Histone demethylases
2526	58.302	kd	CGS001-54101	RIPK4	Receptor interacting protein kinase (RIPK) family
2527	58.3018	kd	CGS001-840	CASP7	Caspases
2528	58.3006	kd	CGS001-8659	ALDH4A1	Aldehyde dehydrogenases
2529	58.2968	kd	CGS001-80237	ELL3	-
2530	58.2935	oe	ccsbBroad304_00856	CXCR2	Chemokine receptors
2531	58.2913	kd	CGS001-9140	ATG12	-
2532	58.2909	oe	ccsbBroad304_00969	MAGEA10	-
2533	58.2768	oe	ccsbBroad304_01469	RSU1	-
2534	58.261	kd	CGS001-1861	TOR1A	-
2535	58.2109	kd	CGS001-22877	MLXIP	Basic helix-loop-helix proteins
2536	58.1993	oe	ccsbBroad304_14242	MCCC2	-
2537	58.1977	kd	CGS001-5914	RARA	Retinoic acid receptors
2539	58.1635	kd	CGS001-22832	KIAA1009	-
2540	58.1626	kd	CGS001-5052	PRDX1	-
2541	58.1613	kd	CGS001-5576	PRKAR2A	Protein kinase A
2543	58.1348	oe	ccsbBroad304_00860	IL13	Interleukins and interleukin receptors
2544	58.1251	kd	CGS001-6129	RPL7	L ribosomal proteins
2547	58.1079	kd	CGS001-1616	DAXX	-
2548	58.1001	kd	CGS001-7752	ZNF200	Zinc fingers, C2H2-type
2550	58.0742	oe	ccsbBroad304_13998	PDXK	-
2551	58.0614	kd	CGS001-7249	TSC2	-
2553	58.0184	kd	CGS001-54811	ZNF562	Zinc fingers, C2H2-type
2556	57.9457	oe	ccsbBroad304_03161	FOXP3	Forkhead boxes
2562	57.8745	oe	ccsbBroad304_02414	IRF9	-
2564	57.8193	kd	CGS001-55937	APOM	Apolipoproteins
2565	57.8191	kd	CGS001-91392	ZNF502	Zinc fingers, C2H2-type
2566	57.8183	kd	CGS001-54498	SMOX	-
2568	57.7816	kd	CGS001-220	ALDH1A3	Aldehyde dehydrogenases
2569	57.7707	oe	ccsbBroad304_00747	HLF	-
2570	57.7668	kd	CGS001-116931	MED12L	-
2572	57.7457	oe	ccsbBroad304_07379	DHRS3	Short chain dehydrogenase/reductase superfamily / Classical SDR fold cluster 3
2573	57.7286	oe	ccsbBroad304_01607	STAT1	SH2 domain containing
2574	57.7197	oe	ccsbBroad304_06040	CRY1	-
2575	57.7105	kd	CGS001-4758	NEU1	-
2576	57.7074	oe	ccsbBroad304_02956	EHF	-
2578	57.6991	kd	CGS001-81544	GDPD5	-
2582	57.6001	kd	CGS001-4208	MEF2C	Myocyte enhancer factors
2583	57.5817	kd	CGS001-2242	FES	Fer family
2584	57.5707	oe	ccsbBroad304_03850	TRIB3	Trbl family
2585	57.5551	kd	CGS001-8894	EIF2S2	Serine/threonine phosphatases / Protein phosphatase 1, regulatory subunits
2586	57.5412	oe	ccsbBroad304_01263	PPP2R1A	Serine/threonine phosphatases / Protein phosphatase 2, regulatory subunits
2587	57.5408	oe	ccsbBroad304_00312	CIRBP	RNA binding motif (RRM) containing
2588	57.5306	kd	CGS001-23387	SIK3	QIK subfamily
2589	57.528	kd	CGS001-6926	TBX3	T-boxes
2590	57.5277	kd	CGS001-10245	TIMM17B	-
2592	57.5222	oe	ccsbBroad304_06976	SMARCE1	-
2593	57.5211	kd	CGS001-7248	TSC1	-
2595	57.5007	oe	ccsbBroad304_01383	RBMS1	RNA binding motif (RRM) containing
2596	57.4999	kd	CGS001-3093	UBE2K	Ubiquitin-conjugating enzymes E2
2599	57.4262	kd	CGS001-3034	HAL	-
2600	57.4051	oe	ccsbBroad304_02440	PPIE	RNA binding motif (RRM) containing
2601	57.381	kd	CGS001-3104	ZBTB48	BTB/POZ domain containing
2602	57.356	kd	CGS001-10988	METAP2	Methionyl aminopeptidase
2603	57.3429	kd	CGS001-4891	SLC11A2	SLC11 family of proton-coupled metal ion transporters
2604	57.3412	kd	CGS001-3226	HOXC10	Homeoboxes / ANTP class : HOXL subclass
2605	57.3286	kd	CGS001-3376	IARS	Aminoacyl tRNA synthetases / Class I
2608	57.3036	kd	CGS001-390212	GPR152	GPCR / Class A : Orphans
2609	57.2983	kd	CGS001-5021	OXTR	GPCR / Class A : Vasopressin and oxytocin receptors
2610	57.2887	kd	CGS001-79001	VKORC1	Oxidoreductases
2611	57.2814	kd	CGS001-11179	ZNF277	-
2614	57.2596	kd	CGS001-2568	GABRP	GABA receptors
2615	57.2536	oe	ccsbBroad304_02708	TRIM32	-
2616	57.2452	kd	CGS001-5523	PPP2R3A	EF-hand domain containing
2618	57.2151	kd	CGS001-8681	JMJD7-PLA2G4B	-
2619	57.2106	oe	ccsbBroad304_00617	GBA	-
2621	57.1998	oe	ccsbBroad304_00233	CBR1	Prostaglandin synthases
2624	57.1558	oe	ccsbBroad304_04544	RCCD1	-
2625	57.1511	kd	CGS001-3708	ITPR1	Ion channels / Inositol triphosphate receptors
2626	57.1495	kd	CGS001-8974	P4HA2	-
2627	57.1387	oe	ccsbBroad304_01186	PHB	-
2629	57.1302	kd	CGS001-7416	VDAC1	Voltage-dependent anion channels
2630	57.1167	kd	CGS001-3827	KNG1	Endogenous ligands
2631	57.1128	oe	ccsbBroad304_00678	GPR37	GPCR / Class A : Orphans
2633	57.1013	kd	CGS001-8091	HMGA2	High-mobility group / Canonical
2634	57.0919	kd	CGS001-10038	PARP2	Poly (ADP-ribose) polymerases
2635	57.073	kd	CGS001-23770	FKBP8	Tetratricopeptide (TTC) repeat domain containing
2636	57.0721	oe	ccsbBroad304_00960	SMAD1	SMADs
2637	57.0697	kd	CGS001-2114	ETS2	ETS Transcription Factors
2638	57.059	kd	CGS001-3203	HOXA6	Homeoboxes / ANTP class : HOXL subclass
2640	57.0414	oe	ccsbBroad304_06264	GBP2	-
2641	57.0412	kd	CGS001-4677	NARS	Aminoacyl tRNA synthetases / Class II
2642	57.0329	kd	CGS001-3149	HMGB3	High-mobility group / Canonical
2643	57.0115	kd	CGS001-5591	PRKDC	Other PIKK family kinases
2645	57.0022	kd	CGS001-3148	HMGB2	High-mobility group / Canonical
2647	56.9527	kd	CGS001-2967	GTF2H3	General transcription factors
2649	56.8947	kd	CGS001-2542	SLC37A4	SLC37 family of phosphosugar/phosphate exchangers
2652	56.8721	oe	ccsbBroad304_01327	PSPH	-
2653	56.8677	kd	CGS001-9520	NPEPPS	Aminopeptidase N
2654	56.8665	kd	CGS001-337867	UBAC2	-
2655	56.8543	kd	CGS001-999	CDH1	CD molecules
2659	56.8007	kd	CGS001-9296	ATP6V1F	ATPases / V-type
2661	56.7667	kd	CGS001-3281	HSBP1	-
2662	56.7627	oe	ccsbBroad304_06186	F2R	Protease activated receptors
2663	56.7218	kd	CGS001-23710	GABARAPL1	-
2665	56.7008	kd	CGS001-1030	CDKN2B	-
2666	56.6454	oe	ccsbBroad304_01822	ZNF227	Zinc fingers, C2H2-type
2667	56.6425	oe	ccsbBroad304_07217	AXIN2	-
2669	56.6061	kd	CGS001-150280	HORMAD2	-
2671	56.5496	kd	CGS001-117154	DACH2	-
2672	56.5451	kd	CGS001-7040	TGFB1	Endogenous ligands
2673	56.539	kd	CGS001-9637	FEZ2	-
2677	56.4679	kd	CGS001-51545	ZNF581	Zinc fingers, C2H2-type
2678	56.4585	kd	CGS001-4255	MGMT	-
2679	56.4416	oe	ccsbBroad304_03951	NARFL	-
2680	56.4402	oe	ccsbBroad304_04541	ZNF502	Zinc fingers, C2H2-type
2683	56.3885	oe	ccsbBroad304_06651	NOV	-
2686	56.2702	kd	CGS001-10049	DNAJB6	Heat shock proteins / DNAJ (HSP40)
2687	56.238	kd	CGS001-51079	NDUFA13	Mitochondrial respiratory chain complex / Complex I
2688	56.2221	kd	CGS001-2580	GAK	Heat shock proteins / DNAJ (HSP40)
2690	56.1936	oe	ccsbBroad304_03524	PLEKHJ1	Pleckstrin homology (PH) domain containing
2691	56.1907	kd	CGS001-64324	NSD1	Histone methyltransferases (HMTs)
2692	56.1807	kd	CGS001-4043	LRPAP1	-
2694	56.173	oe	ccsbBroad304_00122	ATP1B1	ATPases / P-type
2696	56.1324	oe	ccsbBroad304_00838	IGFBP5	insulin-like growth factor (IGF) binding proteins
2698	56.0825	kd	CGS001-6713	SQLE	Lanosterol biosynthesis pathway
2701	56.0582	kd	CGS001-55703	POLR3B	RNA polymerase subunits
2702	56.0516	kd	CGS001-84811	BUD13	-
2703	56.0464	kd	CGS001-8870	IER3	-
2704	56.0371	oe	ccsbBroad304_01234	POLB	DNA polymerases
2706	56.0094	oe	ccsbBroad304_07783	PMF1-BGLAP	-
2707	56.0062	kd	CGS001-6307	MSMO1	Fatty acid hydroxylase domain containing
2709	55.9953	kd	CGS001-51056	LAP3	Leucyl aminopeptidase
2710	55.9904	kd	CGS001-7172	TPMT	-
2720	55.8639	kd	CGS001-64121	RRAGC	-
2722	55.8554	kd	CGS001-10078	TSSC4	-
2723	55.8468	kd	CGS001-117196	MRGPRX4	GPCR / Class A : Orphans
2724	55.8416	kd	CGS001-5831	PYCR1	-
2725	55.8416	kd	CGS001-10793	ZNF273	Zinc fingers, C2H2-type
2726	55.8387	kd	CGS001-10497	UNC13B	-
2728	55.7934	kd	CGS001-6117	RPA1	-
2731	55.7513	oe	ccsbBroad304_07036	TCF4	Basic helix-loop-helix proteins
2732	55.7432	kd	CGS001-3932	LCK	Src family
2734	55.6833	oe	ccsbBroad304_00888	ITPK1	-
2735	55.6825	kd	CGS001-23244	PDS5A	-
2737	55.6633	kd	CGS001-1312	COMT	Catecholamine turnover
2738	55.6492	oe	ccsbBroad304_03439	GNB1L	WD repeat domain containing
2740	55.6379	kd	CGS001-54583	EGLN1	2-oxoglutarate oxygenases
2741	55.6186	kd	CGS001-10523	CHERP	G patch domain containing
2743	55.5946	kd	CGS001-9945	GFPT2	-
2744	55.5862	oe	ccsbBroad304_08116	TBK1	IKK family
2745	55.5837	oe	ccsbBroad304_00670	GPR4	GPCR / Class A : Orphans
2746	55.5794	oe	ccsbBroad304_00851	IL6R	IL-6 receptor family
2748	55.5635	kd	CGS001-54106	TLR9	Toll-like receptor family
2749	55.5613	kd	CGS001-10026	PIGK	Phosphatidylinositol glycan anchor biosynthesis
2750	55.5596	oe	ccsbBroad304_05000	ZNF524	Zinc fingers, C2H2-type
2751	55.5594	kd	CGS001-23581	CASP14	Caspases
2753	55.5562	oe	ccsbBroad304_04802	COX6B2	Mitochondrial respiratory chain complex / Complex IV
2755	55.5413	oe	ccsbBroad304_05856	ASAH1	Acid ceramidase
2756	55.5075	oe	ccsbBroad304_05936	CASP2	Caspases
2758	55.4917	kd	CGS001-10112	KIF20A	Kinesins
2760	55.4782	kd	CGS001-134391	GPR151	GPCR / Class A : Orphans
2761	55.4738	oe	ccsbBroad304_07565	RBM6	G patch domain containing
2764	55.4459	oe	ccsbBroad304_05005	ZNF582	Zinc fingers, C2H2-type
2765	55.4286	oe	ccsbBroad304_04728	TWIST2	Basic helix-loop-helix proteins
2766	55.4268	kd	CGS001-863	CBFA2T3	A-kinase anchor proteins
2767	55.4085	oe	ccsbBroad304_05802	ALDH1B1	Aldehyde dehydrogenases
2769	55.3988	oe	ccsbBroad304_02659	SLC6A14	Glycine transporter subfamily
2770	55.3637	oe	ccsbBroad304_10216	ZPBP2	Immunoglobulin superfamily / Immunoglobulin-like domain containing
2772	55.3523	kd	CGS001-9337	CNOT8	-
2775	55.3209	oe	ccsbBroad304_00501	EMD	-
2776	55.3178	kd	CGS001-6672	SP100	Zinc fingers, PHD-type
2777	55.3172	kd	CGS001-5315	PKM2	-
2779	55.3157	kd	CGS001-4488	MSX2	Homeoboxes / ANTP class : NKL subclass
2780	55.2976	oe	ccsbBroad304_00032	ADSL	-
2781	55.2955	kd	CGS001-581	BAX	-
2783	55.2593	kd	CGS001-8505	PARG	-
2784	55.2407	oe	ccsbBroad304_00221	CASP3	Caspases
2785	55.2406	kd	CGS001-53347	UBASH3A	-
2786	55.2167	kd	CGS001-5906	RAP1A	-
2788	55.1845	kd	CGS001-9491	PSMF1	Proteasome (prosome, macropain) subunits
2789	55.1804	kd	CGS001-27197	GPR82	GPCR / Class A : Orphans
2790	55.1584	oe	ccsbBroad304_06708	PDGFRB	Type III RTKs: PDGFR, CSFR, Kit, FLT3 receptor family
2794	55.126	kd	CGS001-79733	E2F8	-
2795	55.12	kd	CGS001-2153	F5	Blood coagulation components
2796	55.1128	kd	CGS001-645	BLVRB	Short chain dehydrogenase/reductase superfamily / Atypical members
2797	55.1043	kd	CGS001-340385	ZNF517	Zinc fingers, C2H2-type
2798	55.1031	kd	CGS001-79796	ALG9	Dolichyl D-mannosyl phosphate dependent mannosyltransferases
2801	55.042	oe	ccsbBroad304_05818	SLC25A5	Mitochondrial nucleotide transporter subfamily
2802	55.0293	kd	CGS001-5813	PURA	-
2804	55.0121	kd	CGS001-7292	TNFSF4	CD molecules
2805	54.9852	kd	CGS001-10671	DCTN6	-
2806	54.9645	oe	ccsbBroad304_03197	NDUFA13	Mitochondrial respiratory chain complex / Complex I
2807	54.9503	kd	CGS001-3925	STMN1	-
2808	54.9432	kd	CGS001-25925	ZNF521	Zinc fingers, C2H2-type
2811	54.9128	kd	CGS001-2160	F11	Chymotrypsin
2812	54.9127	kd	CGS001-5362	PLXNA2	Plexins
2813	54.891	kd	CGS001-1650	DDOST	-
2815	54.8694	kd	CGS001-132	ADK	Adenosine turnover
2817	54.8382	kd	CGS001-332	BIRC5	Inhibitors of apoptosis (IAP) protein family
2818	54.8214	kd	CGS001-1173	AP2M1	-
2819	54.7691	oe	ccsbBroad304_04794	ZFP3	Zinc fingers, C2H2-type
2823	54.7036	kd	CGS001-8543	LMO4	-
2825	54.7009	kd	CGS001-2954	GSTZ1	Glutathione S-transferases / Soluble
2829	54.6516	kd	CGS001-55012	PPP2R3C	Serine/threonine phosphatases / Protein phosphatase 2, regulatory subunits
2830	54.6494	oe	ccsbBroad304_06996	SRM	-
2831	54.6386	kd	CGS001-29083	GTPBP8	-
2832	54.6385	kd	CGS001-25803	SPDEF	ETS Transcription Factors
2835	54.6213	kd	CGS001-3710	ITPR3	Ion channels / Inositol triphosphate receptors
2836	54.5915	kd	CGS001-50846	DHH	-
2837	54.5901	kd	CGS001-3551	IKBKB	IKK family
2838	54.5884	kd	CGS001-143	PARP4	Poly (ADP-ribose) polymerases
2841	54.5741	kd	CGS001-2647	BLOC1S1	Biogenesis of lysosomal organelles complex-1 subunits
2842	54.5694	oe	ccsbBroad304_02047	AP1S2	-
2843	54.5396	kd	CGS001-4047	LSS	Lanosterol biosynthesis pathway
2844	54.5336	oe	ccsbBroad304_03056	MCTS1	-
2845	54.5074	oe	ccsbBroad304_08935	CERS4	Homeoboxes / CERS class
2846	54.498	kd	CGS001-1983	EIF5	-
2847	54.4836	kd	CGS001-79071	ELOVL6	-
2848	54.4708	kd	CGS001-5699	PSMB10	Proteasome (prosome, macropain) subunits
2849	54.4683	kd	CGS001-7481	WNT11	Wingless-type MMTV integration sites
2850	54.4615	oe	ccsbBroad304_08346	COQ3	-
2851	54.4284	kd	CGS001-4780	NFE2L2	basic leucine zipper proteins
2853	54.3999	kd	CGS001-9448	MAP4K4	MAPKKKK:MSN subfamily
2855	54.3818	kd	CGS001-2643	GCH1	-
2857	54.3594	kd	CGS001-567	B2M	Immunoglobulin superfamily / C1-set domain containing
2858	54.3517	oe	ccsbBroad304_01808	ZNF134	Zinc fingers, C2H2-type
2860	54.3435	oe	ccsbBroad304_00498	ELK1	ETS Transcription Factors
2861	54.3385	kd	CGS001-169792	GLIS3	Zinc fingers, C2H2-type
2862	54.3332	kd	CGS001-29074	MRPL18	Mitochondrial ribosomal proteins / large subunits
2863	54.2938	kd	CGS001-7074	TIAM1	Rho guanine nucleotide exchange factors
2864	54.2865	kd	CGS001-2627	GATA6	GATA zinc finger domain containing
2866	54.2513	kd	CGS001-4091	SMAD6	SMADs
2869	54.2259	oe	ccsbBroad304_00138	ATP6V0B	ATPases / V-type
2870	54.2248	oe	ccsbBroad304_06908	S100B	EF-hand domain containing
2872	54.2236	oe	ccsbBroad304_07889	QPRT	-
2875	54.1988	kd	CGS001-1198	CLK3	CDC-like kinases
2877	54.1948	oe	ccsbBroad304_04713	MAS1L	GPCR / Class A : Orphans
2880	54.1821	kd	CGS001-7039	TGFA	-
2882	54.1725	kd	CGS001-10827	FAM114A2	-
2883	54.1658	oe	ccsbBroad304_00383	SLC25A10	Mitochondrial di- and tri-carboxylic acid transporter subfamily
2884	54.161	kd	CGS001-5440	POLR2K	RNA polymerase subunits
2886	54.1484	oe	ccsbBroad304_00593	NR5A2	Fushi tarazu F1-like receptors
2887	54.1426	kd	CGS001-5605	MAP2K2	MAPKK:STE7 family
2889	54.1114	kd	CGS001-55781	RIOK2	RIO2 subfamily
2890	54.1061	kd	CGS001-84515	MCM8	-
2892	54.0983	kd	CGS001-55234	SMU1	WD repeat domain containing
2893	54.0865	kd	CGS001-3131	HLF	-
2895	54.051	oe	ccsbBroad304_07314	ASAP2	Ankyrin repeat domain containing
2898	54.0043	oe	ccsbBroad304_09954	PTRF	-
2899	53.9571	oe	ccsbBroad304_00146	BAD	-
2900	53.9563	oe	ccsbBroad304_00689	GRB7	Pleckstrin homology (PH) domain containing
2903	53.9265	kd	CGS001-5608	MAP2K6	MAPKK:STE7 family
2906	53.9005	kd	CGS001-1384	CRAT	-
2907	53.8786	oe	ccsbBroad304_03666	CISD1	CDGSH iron sulfur domain containing
2908	53.8649	kd	CGS001-10771	ZMYND11	Zinc fingers, MYND-type
2910	53.8492	kd	CGS001-23369	PUM2	-
2912	53.844	kd	CGS001-5434	POLR2E	RNA polymerase subunits
2913	53.8243	oe	ccsbBroad304_01958	YARS	Aminoacyl tRNA synthetases / Class I
2914	53.8128	kd	CGS001-4199	ME1	-
2917	53.7868	oe	ccsbBroad304_01093	NFKBIA	Ankyrin repeat domain containing
2919	53.7722	kd	CGS001-375133	PI4KAP2	-
2922	53.7318	kd	CGS001-6472	SHMT2	-
2924	53.7217	kd	CGS001-1977	EIF4E	Translation Initiation Factor 4E
2925	53.7189	oe	ccsbBroad304_02681	MGLL	Endocannabinoid turnover
2926	53.7179	kd	CGS001-55509	BATF3	basic leucine zipper proteins
2928	53.6845	oe	ccsbBroad304_01401	RIT1	-
2932	53.6249	kd	CGS001-83463	MXD3	Basic helix-loop-helix proteins
2931	53.6249	oe	ccsbBroad304_10240	CROT	-
2934	53.6145	oe	ccsbBroad304_06238	GABBR1	GABA receptors
2935	53.5901	kd	CGS001-7052	TGM2	Transglutaminases
2936	53.5885	oe	ccsbBroad304_04404	TUBB6	Tubulins
2937	53.5859	oe	ccsbBroad304_01138	P4HB	Protein disulfide isomerases
2938	53.5751	oe	ccsbBroad304_01584	SPARC	-
2940	53.5308	kd	CGS001-8334	HIST1H2AC	Histones / Replication-dependent
2941	53.5264	kd	CGS001-87	ACTN1	EF-hand domain containing
2945	53.5027	kd	CGS001-7480	WNT10B	Wingless-type MMTV integration sites
2946	53.4942	oe	ccsbBroad304_01280	PRKAR1A	Protein kinase A
2947	53.4676	kd	CGS001-5226	PGD	-
2949	53.4021	oe	ccsbBroad304_01923	UXT	-
2950	53.3743	kd	CGS001-4216	MAP3K4	MAPKKK:STE11 family
2952	53.3599	oe	ccsbBroad304_02100	BUB3	WD repeat domain containing
2953	53.3568	kd	CGS001-9341	VAMP3	Vesicle-associated membrane proteins
2956	53.3331	oe	ccsbBroad304_01880	LAGE3	-
2958	53.3059	kd	CGS001-11124	FAF1	UBX domain containing
2960	53.2713	oe	ccsbBroad304_02057	P4HA2	-
2961	53.2695	kd	CGS001-29103	DNAJC15	Heat shock proteins / DNAJ (HSP40)
2963	53.2362	kd	CGS001-112812	FDX1L	-
2965	53.2336	kd	CGS001-9831	ZNF623	Zinc fingers, C2H2-type
2969	53.1792	kd	CGS001-9826	ARHGEF11	Rho guanine nucleotide exchange factors
2970	53.179	oe	ccsbBroad304_06209	FGF9	Endogenous ligands
2971	53.1525	kd	CGS001-5883	RAD9A	-
2972	53.1389	oe	ccsbBroad304_08978	ZNF672	Zinc fingers, C2H2-type
2973	53.1365	kd	CGS001-2735	GLI1	Zinc fingers, C2H2-type
2974	53.1225	oe	ccsbBroad304_07018	SUPT5H	-
2975	53.1179	oe	ccsbBroad304_02451	HOXB13	Homeoboxes / ANTP class : HOXL subclass
2976	53.1161	kd	CGS001-5992	RFX4	-
2977	53.1148	oe	ccsbBroad304_07802	TWF2	Twinfilin subfamily
2978	53.1133	kd	CGS001-54555	DDX49	DEAD-boxes
2979	53.0879	kd	CGS001-8522	GAS7	-
2980	53.0819	kd	CGS001-2232	FDXR	-
2981	53.0667	oe	ccsbBroad304_00446	DKC1	-
2982	53.0635	kd	CGS001-35	ACADS	-
2983	53.0483	kd	CGS001-6934	TCF7L2	-
2984	53.0272	oe	ccsbBroad304_03232	VPS28	-
2985	53.0211	oe	ccsbBroad304_02137	TRIP13	ATPases / AAA-type
2987	52.9553	kd	CGS001-10482	NXF1	-
2989	52.9456	oe	ccsbBroad304_00420	DAP	-
2992	52.9087	oe	ccsbBroad304_03428	EXOSC4	-
2993	52.8895	oe	ccsbBroad304_03396	FGFRL1	Immunoglobulin superfamily / I-set domain containing
2994	52.8805	oe	ccsbBroad304_00054	ALDOC	-
2995	52.8562	kd	CGS001-3172	HNF4A	Hepatocyte nuclear factor-4 receptors
2996	52.8522	kd	CGS001-26523	EIF2C1	-
2997	52.8395	kd	CGS001-64428	NARFL	-
2999	52.8313	kd	CGS001-5867	RAB4A	RAB, member RAS oncogene
3001	52.8224	kd	CGS001-56882	CDC42SE1	-
3003	52.8198	kd	CGS001-11035	RIPK3	Receptor interacting protein kinase (RIPK) family
3005	52.8071	oe	ccsbBroad304_06718	PFN2	-
3006	52.7884	kd	CGS001-51014	TMED7	-
3007	52.7686	kd	CGS001-5881	RAC3	Endogenous ligands
3008	52.7633	kd	CGS001-3275	PRMT2	Protein arginine N-methyltransferases
3009	52.7523	oe	ccsbBroad304_03591	ETNK1	-
3011	52.7278	kd	CGS001-11157	LSM6	-
3013	52.7098	kd	CGS001-9474	ATG5	-
3019	52.6732	kd	CGS001-3364	HUS1	-
3020	52.6712	kd	CGS001-7915	ALDH5A1	Aldehyde dehydrogenases
3023	52.6623	kd	CGS001-27242	TNFRSF21	Tumour necrosis factor (TNF) receptor family
3025	52.6446	kd	CGS001-7693	ZNF134	Zinc fingers, C2H2-type
3026	52.6278	kd	CGS001-8202	NCOA3	Histone acetyltransferases
3027	52.6227	kd	CGS001-7803	PTP4A1	Protein tyrosine phosphatases / Class I Cys-based PTPs : PRLs
3028	52.6196	oe	ccsbBroad304_01208	PITPNA	-
3030	52.5947	oe	ccsbBroad304_02922	TES	-
3033	52.5194	oe	ccsbBroad304_00329	CLTA	-
3034	52.5138	oe	ccsbBroad304_08089	MAT2B	Short chain dehydrogenase/reductase superfamily / Extended SDR fold
3036	52.4814	oe	ccsbBroad304_00262	CD59	CD molecules
3037	52.4508	oe	ccsbBroad304_08709	SCYL3	-
3039	52.3783	kd	CGS001-26301	GBGT1	Glycosyltransferase family 6 domain containing
3041	52.3564	kd	CGS001-338557	O3FAR1	-
3043	52.3506	kd	CGS001-182	JAG1	CD molecules
3042	52.3506	oe	ccsbBroad304_01948	GAS7	-
3044	52.3248	kd	CGS001-6608	SMO	GPCR / Class F : Frizzled receptors
3045	52.3069	kd	CGS001-8480	RAE1	WD repeat domain containing
3046	52.2696	kd	CGS001-8028	MLLT10	Zinc fingers, PHD-type
3047	52.258	kd	CGS001-839	CASP6	Caspases
3048	52.2559	oe	ccsbBroad304_03615	ZNF673	-
3049	52.247	kd	CGS001-10755	GIPC1	-
3050	52.2459	kd	CGS001-27032	ATP2C1	Calcium-ATPases
3051	52.2398	oe	ccsbBroad304_02415	TUBB3	Tubulins
3052	52.236	kd	CGS001-2180	ACSL1	Acyl-CoA synthetase family
3054	52.2119	kd	CGS001-8493	PPM1D	Serine/threonine phosphatases / Protein phosphatases, Mg2+/Mn2+ dependent
3055	52.2036	kd	CGS001-23192	ATG4B	Aut2 peptidase
3058	52.1919	kd	CGS001-2621	GAS6	-
3062	52.1476	kd	CGS001-11137	PWP1	WD repeat domain containing
3063	52.1348	kd	CGS001-3718	JAK3	Janus kinase (JakA) family
3064	52.1149	kd	CGS001-4931	NVL	ATPases / AAA-type
3065	52.106	oe	ccsbBroad304_02455	CREB3	basic leucine zipper proteins
3073	51.9893	kd	CGS001-23368	PPP1R13B	Ankyrin repeat domain containing
3074	51.9886	kd	CGS001-5920	RARRES3	-
3075	51.9788	oe	ccsbBroad304_14158	GPR87	GPCR / Class A : Orphans
3077	51.9476	kd	CGS001-4313	MMP2	Matrix metallopeptidase
3078	51.9365	oe	ccsbBroad304_01825	SLC30A2	SLC30 zinc transporter family
3079	51.9172	kd	CGS001-871	SERPINH1	Serine (or cysteine) peptidase inhibitors
3080	51.888	oe	ccsbBroad304_00520	ETV1	ETS Transcription Factors
3081	51.8793	kd	CGS001-11072	DUSP14	Protein tyrosine phosphatases / Class I Cys-based PTPs : Atypical dual specificity phosphatases
3082	51.8601	kd	CGS001-147183	KRT25	Intermediate filaments type I, keratins (acidic)
3083	51.8497	kd	CGS001-5387	PMS2P3	-
3085	51.806	kd	CGS001-5245	PHB	-
3086	51.7802	oe	ccsbBroad304_06324	GPX7	-
3088	51.7415	oe	ccsbBroad304_00477	LPAR1	GPCR / Class A : Lysophospholipid receptors : Lysophosphatidic acid
3089	51.739	kd	CGS001-3276	PRMT1	Protein arginine N-methyltransferases
3092	51.7246	oe	ccsbBroad304_09198	HOPX	Homeoboxes / PRD class
3094	51.7149	oe	ccsbBroad304_01361	RAB27A	RAB, member RAS oncogene
3096	51.7085	kd	CGS001-11284	PNKP	-
3097	51.6798	oe	ccsbBroad304_01394	RFX4	-
3098	51.6738	kd	CGS001-51520	LARS	Aminoacyl tRNA synthetases / Class I
3100	51.6473	oe	ccsbBroad304_08170	PIK3R4	Phosphatidylinositol kinases
3101	51.6465	kd	CGS001-3416	IDE	Pitrilysin
3102	51.6426	oe	ccsbBroad304_01466	RRM2	Ribonucleoside-diphosphate reductases
3103	51.6239	kd	CGS001-7023	TFAP4	Basic helix-loop-helix proteins
3104	51.6231	oe	ccsbBroad304_07079	TSPAN4	Tetraspanins
3105	51.6227	oe	ccsbBroad304_01723	TTK	TTK family
3107	51.5965	kd	CGS001-6204	RPS10	S ribosomal proteins
3108	51.5752	kd	CGS001-6652	SORD	-
3110	51.5743	kd	CGS001-2793	GNGT2	-
3111	51.5741	oe	ccsbBroad304_06386	HNMT	-
3112	51.5687	kd	CGS001-9759	HDAC4	Histone deacetylases
3113	51.5642	kd	CGS001-26277	TINF2	-
3115	51.5625	oe	ccsbBroad304_05006	ZNF583	Zinc fingers, C2H2-type
3117	51.5123	kd	CGS001-54788	DNAJB12	Heat shock proteins / DNAJ (HSP40)
3118	51.5083	oe	ccsbBroad304_01180	PFKFB3	-
3120	51.4977	kd	CGS001-51422	PRKAG2	AMPK subfamily
3121	51.4937	kd	CGS001-60	ACTB	-
3122	51.4815	kd	CGS001-960	CD44	CD molecules
3124	51.456	kd	CGS001-1363	CPE	Carboxypeptidase A
3125	51.4534	kd	CGS001-6810	STX4	-
3126	51.4294	oe	ccsbBroad304_07277	RTCD1	-
3127	51.4281	kd	CGS001-24140	FTSJ1	-
3129	51.3822	kd	CGS001-6217	RPS16	S ribosomal proteins
3130	51.3769	kd	CGS001-127540	HMGB4	High-mobility group / Canonical
3131	51.3657	oe	ccsbBroad304_03773	CIAPIN1	-
3134	51.3454	oe	ccsbBroad304_04775	NTAN1	-
3135	51.3227	kd	CGS001-11215	AKAP11	A-kinase anchor proteins
3136	51.316	kd	CGS001-10252	SPRY1	-
3137	51.3143	kd	CGS001-51160	VPS28	-
3140	51.269	kd	CGS001-4601	MXI1	Basic helix-loop-helix proteins
3141	51.2651	kd	CGS001-83593	RASSF5	-
3143	51.2401	kd	CGS001-7353	UFD1L	-
3144	51.2384	kd	CGS001-2197	FAU	S ribosomal proteins
3145	51.2359	oe	ccsbBroad304_03239	DCXR	Short chain dehydrogenase/reductase superfamily / Classical SDR fold cluster 1
3147	51.211	kd	CGS001-54512	EXOSC4	-
3149	51.1956	kd	CGS001-8678	BECN1	-
3151	51.1406	kd	CGS001-51070	NOSIP	-
3152	51.1339	kd	CGS001-81621	KAZALD1	Immunoglobulin superfamily / I-set domain containing
3154	51.1013	oe	ccsbBroad304_00568	FHL2	-
3156	51.0684	oe	ccsbBroad304_06742	PML	RING-type (C3HC4) zinc fingers
3157	51.0648	kd	CGS001-8575	PRKRA	-
3158	51.0611	kd	CGS001-136259	KLF14	Kruppel-like transcription factors
3159	51.0395	kd	CGS001-11267	SNF8	-
3160	51.0109	kd	CGS001-84433	CARD11	-
3166	50.9871	oe	ccsbBroad304_06778	PROC	Endogenous ligands
3167	50.9684	kd	CGS001-84936	ZFYVE19	Zinc fingers, FYVE domain containing
3168	50.9672	kd	CGS001-6658	SOX3	SRY (sex determining region Y)-boxes
3170	50.9274	kd	CGS001-374291	NDUFS7	Mitochondrial respiratory chain complex / Complex I
3171	50.9256	kd	CGS001-2583	B4GALNT1	Beta 4-glycosyltransferases
3172	50.9234	oe	ccsbBroad304_00841	IKBKB	IKK family
3173	50.9226	kd	CGS001-6119	RPA3	-
3174	50.918	kd	CGS001-29888	STRN4	WD repeat domain containing
3175	50.9114	kd	CGS001-79724	ZNF768	Zinc fingers, C2H2-type
3176	50.8556	kd	CGS001-1503	CTPS	-
3178	50.8462	kd	CGS001-4170	MCL1	-
3181	50.8251	kd	CGS001-6009	RHEB	-
3182	50.8192	kd	CGS001-3084	NRG1	Immunoglobulin superfamily / I-set domain containing
3183	50.8066	kd	CGS001-84288	EFCAB2	EF-hand domain containing
3186	50.7649	kd	CGS001-10465	PPIH	-
3188	50.7324	kd	CGS001-3689	ITGB2	Integrins
3189	50.7283	kd	CGS001-64376	IKZF5	IKAROS zinc fingers
3192	50.688	kd	CGS001-29940	DSE	-
3194	50.6806	kd	CGS001-7984	ARHGEF5	Rho guanine nucleotide exchange factors
3195	50.6773	oe	ccsbBroad304_00799	HSP90AB1	Heat shock proteins / HSPC
3198	50.6493	kd	CGS001-2821	GPI	-
3199	50.6483	oe	ccsbBroad304_01927	NR0B2	DAX-like receptors
3200	50.6342	kd	CGS001-10525	HYOU1	Heat shock proteins / HSP70
3201	50.6199	kd	CGS001-3294	HSD17B2	Short chain dehydrogenase/reductase superfamily / Classical SDR fold cluster 2
3203	50.5595	kd	CGS001-29998	GLTSCR1	-
3204	50.5356	oe	ccsbBroad304_06549	SMAD3	SMADs
3208	50.519	kd	CGS001-6919	TCEA2	-
3212	50.4819	oe	ccsbBroad304_00486	EFNB2	Ephrins
3214	50.4546	kd	CGS001-3660	IRF2	-
3215	50.4476	kd	CGS001-57787	MARK4	MARK subfamily
3218	50.3993	kd	CGS001-9897	KIAA0196	-
3219	50.3965	kd	CGS001-47	ACLY	-
3220	50.3886	kd	CGS001-10929	SRSF8	Serine/arginine-rich splicing factors
3221	50.3885	oe	ccsbBroad304_01555	SNAI2	Snail homologs
3223	50.3823	kd	CGS001-6258	RXRG	Retinoid X receptors
3224	50.3588	kd	CGS001-23463	ICMT	-
3225	50.3302	oe	ccsbBroad304_09446	MRGPRX4	GPCR / Class A : Orphans
3227	50.3167	kd	CGS001-5604	MAP2K1	MAPKK:STE7 family
3228	50.3113	kd	CGS001-8165	AKAP1	A-kinase anchor proteins
3231	50.3009	kd	CGS001-1345	COX6C	Mitochondrial respiratory chain complex
3232	50.2867	kd	CGS001-29946	SERTAD3	-
3233	50.2828	kd	CGS001-2168	FABP1	Fatty acid-binding proteins
3235	50.2664	kd	CGS001-84109	QRFPR	GPCR / Class A : RF amide peptide receptors
3236	50.2406	kd	CGS001-3161	HMMR	CD molecules
3237	50.2353	kd	CGS001-8527	DGKD	Pleckstrin homology (PH) domain containing
3238	50.2264	kd	CGS001-9601	PDIA4	Protein disulfide isomerases
3241	50.2022	kd	CGS001-7165	TPD52L2	-
3242	50.1766	oe	ccsbBroad304_06102	DLX3	Homeoboxes / ANTP class : NKL subclass
3243	50.1734	kd	CGS001-10969	EBNA1BP2	-
3244	50.1719	oe	ccsbBroad304_01166	PDK2	PDHK family
3245	50.1414	oe	ccsbBroad304_03445	UGT1A1	UDP glucuronosyltransferases
3247	50.1389	kd	CGS001-6397	SEC14L1	-
3248	50.1376	kd	CGS001-51172	NAGPA	-
3249	50.1327	oe	ccsbBroad304_02187	POLR1C	RNA polymerase subunits
3250	50.1123	kd	CGS001-55793	FAM63A	-
3251	50.1023	kd	CGS001-673	BRAF	RAF family
3252	50.0784	kd	CGS001-112885	PHF21B	Zinc fingers, PHD-type
3254	50.0737	oe	ccsbBroad304_05420	EIF4E3	Translation Initiation Factor 4E
3255	50.0621	kd	CGS001-11214	AKAP13	A-kinase anchor proteins
3257	50.0551	kd	CGS001-790	CAD	-
3259	50.0437	kd	CGS001-154197	PNLDC1	-
3261	50.0292	kd	CGS001-4893	NRAS	RAS subfamily
3262	50.0202	kd	CGS001-57149	LYRM1	LYR motif containing
3264	50.0184	oe	ccsbBroad304_03237	LEF1	-
3265	50.0164	oe	ccsbBroad304_02336	LPAR6	GPCR / Class A : Lysophospholipid receptors : Lysophosphatidic acid
3266	50.0121	kd	CGS001-58477	SRPRB	-
3267	50.0003	kd	CGS001-3397	ID1	Basic helix-loop-helix proteins
3268	49.9896	kd	CGS001-57594	HOMEZ	Homeoboxes / ZF class
3269	49.9797	kd	CGS001-22955	SCMH1	Sterile alpha motif (SAM) domain containing
3270	49.9431	kd	CGS001-8996	NOL3	-
3273	49.9227	kd	CGS001-140685	ZBTB46	BTB/POZ domain containing
3276	49.9048	kd	CGS001-2263	FGFR2	Type V RTKs: FGF (fibroblast growth factor) receptor family
3277	49.8855	oe	ccsbBroad304_06413	HSP90AA1	Heat shock proteins / HSPC
3278	49.8724	kd	CGS001-54901	CDKAL1	-
3279	49.8575	kd	CGS001-54578	UGT1A6	UDP glucuronosyltransferases
[truncated: 3,961 more rows]

## Sheet: Nilotinib_genes
Supplementary Table S3. CMap-derived positive gene expression connections for nilotinib (CMap scores ≥ 90.00).
Rank	Score	Type	CMap ID	Name	Description
3	99.8421	kd	CGS001-3309	HSPA5	Heat shock proteins / HSP70
4	99.8421	kd	CGS001-1314	COPA	Endogenous ligands
5	99.8148	oe	ccsbBroad304_06288	GMDS	Short chain dehydrogenase/reductase superfamily / Extended SDR fold
7	99.7675	oe	ccsbBroad304_06934	SFPQ	RNA binding motif (RRM) containing
8	99.7319	kd	CGS001-7184	HSP90B1	Heat shock proteins / HSPC
10	99.6759	oe	ccsbBroad304_02370	HRSP12	-
11	99.6579	kd	CGS001-8892	EIF2B2	-
12	99.6316	kd	CGS001-4817	NIT1	-
13	99.6296	oe	ccsbBroad304_01090	NFE2L2	basic leucine zipper proteins
14	99.6296	oe	ccsbBroad304_00954	LYN	Src family
15	99.6296	oe	ccsbBroad304_00833	IFNG	Interferons
17	99.6053	kd	CGS001-4615	MYD88	-
18	99.5833	oe	ccsbBroad304_07117	UGCG	Glycosyltransferase family 2 domain containing
20	99.537	oe	ccsbBroad304_09396	TIRAP	-
21	99.537	oe	ccsbBroad304_00602	SLC37A4	SLC37 family of phosphosugar/phosphate exchangers
22	99.5263	kd	CGS001-9276	COPB2	WD repeat domain containing
23	99.4887	kd	CGS001-9146	HGS	Zinc fingers, FYVE domain containing
24	99.4474	kd	CGS001-84288	EFCAB2	EF-hand domain containing
25	99.4444	oe	ccsbBroad304_05098	MAGEB6	-
26	99.409	kd	CGS001-4931	NVL	ATPases / AAA-type
28	99.3981	oe	ccsbBroad304_01710	TRAF2	RING-type (C3HC4) zinc fingers
30	99.3186	kd	CGS001-1655	DDX5	DEAD-boxes
31	99.309	oe	ccsbBroad304_06542	LTBR	Tumor necrosis factor receptor superfamily
32	99.3056	oe	ccsbBroad304_03232	VPS28	-
34	99.2895	kd	CGS001-8894	EIF2S2	Serine/threonine phosphatases / Protein phosphatase 1, regulatory subunits
35	99.2895	kd	CGS001-10381	TUBB3	Tubulins
38	99.2593	oe	ccsbBroad304_01688	TNFRSF1A	Tumour necrosis factor (TNF) receptor family
39	99.2456	kd	CGS001-5591	PRKDC	Other PIKK family kinases
40	99.213	oe	ccsbBroad304_00283	CDKN2C	Ankyrin repeat domain containing
41	99.213	oe	ccsbBroad304_00122	ATP1B1	ATPases / P-type
43	99.1675	oe	ccsbBroad304_10047	GPR148	GPCR / Class A : Orphans
44	99.1667	oe	ccsbBroad304_02771	HEY1	Basic helix-loop-helix proteins
45	99.1204	oe	ccsbBroad304_01764	VDAC1	Voltage-dependent anion channels
46	99.1204	oe	ccsbBroad304_00844	IL1R1	Interleukins and interleukin receptors
52	98.9352	oe	ccsbBroad304_06319	GPR35	GPCR / Class A : Orphans
53	98.9243	oe	ccsbBroad304_07131	VRK1	Vaccina related kinase (VRK) family
58	98.8148	oe	ccsbBroad304_05133	OXER1	GPCR / Class A : Leukotriene receptors
60	98.7963	oe	ccsbBroad304_06398	HPN	Serine peptidases / Transmembrane
61	98.7821	kd	CGS001-8891	EIF2B3	-
63	98.75	oe	ccsbBroad304_01684	TNF	Tumor necrosis factor (ligand) superfamily
64	98.7368	kd	CGS001-29890	RBM15B	RNA binding motif (RRM) containing
67	98.7041	oe	ccsbBroad304_01186	PHB	-
69	98.6864	kd	CGS001-7468	WHSC1	Zinc fingers, PHD-type
76	98.4737	kd	CGS001-5518	PPP2R1A	Serine/threonine phosphatases / Protein phosphatase 2, regulatory subunits
78	98.4419	kd	CGS001-79724	ZNF768	Zinc fingers, C2H2-type
79	98.4259	oe	ccsbBroad304_02048	BCL10	-
81	98.4087	oe	ccsbBroad304_10806	ERBB3	Type I RTKs: ErbB (epidermal growth factor) receptor family
82	98.3901	kd	CGS001-10525	HYOU1	Heat shock proteins / HSP70
85	98.3333	oe	ccsbBroad304_03864	OVOL2	Zinc fingers, C2H2-type
87	98.3158	kd	CGS001-4151	MB	-
88	98.287	oe	ccsbBroad304_06753	POU5F1	Homeoboxes / POU class
94	98.1944	oe	ccsbBroad304_02751	SATB2	Homeoboxes / CUT class
95	98.1944	oe	ccsbBroad304_01203	PIM1	PIM family
106	98.0093	oe	ccsbBroad304_02012	FADD	-
108	97.9594	oe	ccsbBroad304_00832	IFNB1	Interferons
111	97.905	oe	ccsbBroad304_02324	TRAP1	Heat shock proteins / HSPC
113	97.8704	oe	ccsbBroad304_07349	MAP7	-
120	97.6852	oe	ccsbBroad304_07267	PDLIM4	-
122	97.6695	kd	CGS001-7543	ZFX	Zinc fingers, C2H2-type
125	97.6389	oe	ccsbBroad304_00617	GBA	-
128	97.5399	kd	CGS001-51441	YTHDF2	-
134	97.398	oe	ccsbBroad304_03006	OXGR1	GPCR / Class A : Orphans, Oxoglutarate receptor
135	97.3978	kd	CGS001-23670	TMEM2	-
138	97.3631	kd	CGS001-56889	TM9SF3	-
143	97.2253	oe	ccsbBroad304_02425	CDIPT	-
144	97.216	kd	CGS001-383	ARG1	Arginase
148	97.1801	kd	CGS001-1719	DHFR	Oxidoreductases
149	97.1437	kd	CGS001-5198	PFAS	-
152	97.0833	oe	ccsbBroad304_09657	PHF13	Zinc fingers, PHD-type
154	97.0591	kd	CGS001-22926	ATF6	basic leucine zipper proteins
155	97.0315	kd	CGS001-9897	KIAA0196	-
158	97.0117	oe	ccsbBroad304_07306	TNFRSF10A	Tumour necrosis factor (TNF) receptor family
160	97.0035	oe	ccsbBroad304_00478	S1PR3	GPCR / Class A : Lysophospholipid receptors : Sphingosine 1-phosphate
162	96.993	kd	CGS001-24140	FTSJ1	-
163	96.9923	kd	CGS001-7405	UVRAG	-
165	96.9737	oe	ccsbBroad304_01641	TAF13	-
168	96.9535	oe	ccsbBroad304_08873	P2RY12	GPCR / Class A : Purinergic receptors, P2Y
169	96.9501	kd	CGS001-27154	BRPF3	Non-enzymatic BRD containing proteins
173	96.8796	kd	CGS001-2067	ERCC1	-
176	96.8539	kd	CGS001-38	ACAT1	Lanosterol biosynthesis pathway
179	96.8248	kd	CGS001-3336	HSPE1	Heat Shock Proteins / Chaperonins
185	96.7569	kd	CGS001-9133	CCNB2	-
186	96.75	kd	CGS001-84923	FAM104A	-
190	96.6667	oe	ccsbBroad304_05980	CDKN1B	-
197	96.5741	oe	ccsbBroad304_00389	CTBP1	-
198	96.5691	oe	ccsbBroad304_01388	RELB	NFkappaB transcription factor family
199	96.5598	kd	CGS001-10827	FAM114A2	-
204	96.4611	oe	ccsbBroad304_00477	LPAR1	GPCR / Class A : Lysophospholipid receptors : Lysophosphatidic acid
205	96.4532	kd	CGS001-10482	NXF1	-
206	96.4194	kd	CGS001-10797	MTHFD2	-
212	96.3803	oe	ccsbBroad304_06131	DUSP6	Protein tyrosine phosphatases / Class I Cys-based PTPs : MAP kinase phosphatases
214	96.3553	kd	CGS001-8893	EIF2B5	-
215	96.3421	kd	CGS001-9886	RHOBTB1	BTB/POZ domain containing
216	96.3409	kd	CGS001-152	ADRA2C	GPCR / Class A : Adrenoceptors : alpha
220	96.2643	oe	ccsbBroad304_00564	FGR	Src family
222	96.2421	kd	CGS001-9341	VAMP3	Vesicle-associated membrane proteins
229	96.184	kd	CGS001-7415	VCP	ATPases / AAA-type
230	96.1647	kd	CGS001-4609	MYC	Basic helix-loop-helix proteins
231	96.1618	kd	CGS001-22794	CASC3	-
235	96.0202	kd	CGS001-7511	XPNPEP1	Methionyl aminopeptidase
240	95.945	kd	CGS001-5327	PLAT	Chymotrypsin
246	95.8333	oe	ccsbBroad304_00747	HLF	-
247	95.8251	kd	CGS001-9184	BUB3	WD repeat domain containing
249	95.7911	kd	CGS001-5167	ENPP1	-
252	95.7664	oe	ccsbBroad304_05902	BNIP3	-
253	95.7475	kd	CGS001-22827	PUF60	RNA binding motif (RRM) containing
256	95.7145	kd	CGS001-143	PARP4	Poly (ADP-ribose) polymerases
258	95.6988	kd	CGS001-3516	RBPJ	-
259	95.6752	kd	CGS001-51203	NUSAP1	-
261	95.6158	kd	CGS001-440	ASNS	-
264	95.573	oe	ccsbBroad304_01025	ALDH6A1	Aldehyde dehydrogenases
267	95.5571	kd	CGS001-10014	HDAC5	Histone deacetylases
271	95.5216	kd	CGS001-2852	GPER	-
273	95.4806	kd	CGS001-5226	PGD	-
274	95.4638	kd	CGS001-7994	KAT6A	Histone acetyltransferases (HATs)
279	95.3678	kd	CGS001-5906	RAP1A	-
283	95.2905	kd	CGS001-2831	NPBWR1	GPCR / Class A : Neuropeptide receptors : W/B
284	95.2901	kd	CGS001-83743	GRWD1	WD repeat domain containing
286	95.1744	kd	CGS001-7188	TRAF5	RING-type (C3HC4) zinc fingers
287	95.1704	kd	CGS001-23386	NUDCD3	-
291	95.1478	oe	ccsbBroad304_00472	EBF1	-
297	95.09	kd	CGS001-55699	IARS2	Aminoacyl tRNA synthetases / Class I
298	95.089	oe	ccsbBroad304_06179	ERG	ETS Transcription Factors
300	95.0333	kd	CGS001-1837	DTNA	-
306	94.9246	kd	CGS001-3109	HLA-DMB	Immunoglobulin superfamily / C1-set domain containing
307	94.9093	kd	CGS001-5707	PSMD1	Proteasome subunits
308	94.9065	kd	CGS001-5373	PMM2	-
310	94.8802	kd	CGS001-8986	RPS6KA4	MSK subfamily
311	94.8611	oe	ccsbBroad304_06681	P2RY2	GPCR / Class A : Purinergic receptors, P2Y
312	94.8471	kd	CGS001-6185	RPN2	-
325	94.6685	kd	CGS001-2937	GSS	-
326	94.6627	kd	CGS001-29978	UBQLN2	Ubiquilin family
329	94.5815	kd	CGS001-9020	MAP3K14	MAPKKK:STE-unique family
331	94.5483	kd	CGS001-7444	VRK2	Vaccina related kinase (VRK) family
332	94.5461	kd	CGS001-51071	DERA	-
333	94.546	oe	ccsbBroad304_08292	IP6K2	-
336	94.5262	oe	ccsbBroad304_01676	TLE1	WD repeat domain containing
339	94.4552	kd	CGS001-10327	AKR1A1	Aldo-keto reductases
341	94.3526	kd	CGS001-6233	RPS27A	S ribosomal proteins
342	94.3519	oe	ccsbBroad304_03177	FIS1	-
344	94.3315	kd	CGS001-55127	HEATR1	-
345	94.3084	kd	CGS001-7474	WNT5A	Endogenous ligands
346	94.304	kd	CGS001-9412	MED21	-
348	94.2814	kd	CGS001-63891	RNF123	RING-type (C3HC4) zinc fingers
349	94.2587	oe	ccsbBroad304_05439	O3FAR1	-
350	94.2175	kd	CGS001-9475	ROCK2	Pleckstrin homology (PH) domain containing
352	94.2166	kd	CGS001-8061	FOSL1	basic leucine zipper proteins
354	94.2074	oe	ccsbBroad304_07531	TANK	-
355	94.2061	oe	ccsbBroad304_00259	CD40	Tumour necrosis factor (TNF) receptor family
361	94.1637	oe	ccsbBroad304_04678	GPR146	GPCR / Class A : Orphans
363	94.1325	kd	CGS001-5257	PHKB	-
368	94.1188	kd	CGS001-2643	GCH1	-
370	94.0833	kd	CGS001-1431	CS	-
371	94.0779	oe	ccsbBroad304_02889	WWTR1	Hippo Signaling
372	94.0684	kd	CGS001-9924	PAN2	Ubiquitin-specific peptidases
373	94.0278	oe	ccsbBroad304_01291	MAP2K6	MAPKK:STE7 family
376	93.985	kd	CGS001-8313	AXIN2	-
378	93.9834	oe	ccsbBroad304_01825	SLC30A2	SLC30 zinc transporter family
381	93.958	kd	CGS001-7480	WNT10B	Wingless-type MMTV integration sites
382	93.9561	oe	ccsbBroad304_00174	BRAF	RAF family
383	93.8733	oe	ccsbBroad304_05791	AGT	Endogenous ligands
396	93.7062	kd	CGS001-54512	EXOSC4	-
397	93.7013	kd	CGS001-27113	BBC3	-
398	93.6841	oe	ccsbBroad304_12008	NLK	nmo subfamily
399	93.6586	kd	CGS001-1746	DLX2	Homeoboxes / ANTP class : NKL subclass
402	93.6465	kd	CGS001-4613	MYCN	Basic helix-loop-helix proteins
406	93.5948	oe	ccsbBroad304_02467	AGPAT1	1-acylglycerol-3-phosphate O-acyltransferases
410	93.5266	kd	CGS001-1528	CYB5A	Cytochrome b genes
412	93.5139	kd	CGS001-55179	FAIM	-
416	93.4334	kd	CGS001-1491	CTH	Hydrogen sulphide synthesis
417	93.4086	kd	CGS001-55193	PBRM1	Non-enzymatic BRD containing proteins
421	93.3339	kd	CGS001-5832	ALDH18A1	Aldehyde dehydrogenases
422	93.3048	oe	ccsbBroad304_02691	PUF60	RNA binding motif (RRM) containing
424	93.2995	oe	ccsbBroad304_00763	HNF4A	Hepatocyte nuclear factor-4 receptors
425	93.2752	oe	ccsbBroad304_02857	BAMBI	-
428	93.1952	kd	CGS001-10730	YME1L1	ATPases / AAA-type
432	93.1146	kd	CGS001-7533	YWHAH	-
433	93.1053	kd	CGS001-10444	ZER1	ZYG11 cell cycle regulator family
434	93.1019	oe	ccsbBroad304_02625	SLC7A9	SLC7 family
436	93.0791	oe	ccsbBroad304_06318	GPER	-
437	93.0732	kd	CGS001-23224	SYNE2	-
440	93.0053	kd	CGS001-18	ABAT	GABA turnover
441	93.0015	kd	CGS001-7915	ALDH5A1	Aldehyde dehydrogenases
442	92.9879	kd	CGS001-7879	RAB7A	RAB, member RAS oncogene
443	92.9873	kd	CGS001-1080	CFTR	ATP binding cassette transporters / subfamily C
444	92.9848	kd	CGS001-11254	SLC6A14	Glycine transporter subfamily
446	92.9729	kd	CGS001-84290	CAPNS2	EF-hand domain containing
447	92.9595	kd	CGS001-50604	IL20	Interleukins and interleukin receptors
453	92.8305	kd	CGS001-9869	SETDB1	Histone methyltransferases (HMTs)
455	92.8261	kd	CGS001-22832	KIAA1009	-
457	92.797	kd	CGS001-6428	SRSF3	RNA binding motif (RRM) containing
460	92.7765	kd	CGS001-51311	TLR8	Toll-like receptor family
461	92.7399	kd	CGS001-11245	GPR176	GPCR / Class A : Orphans
462	92.734	kd	CGS001-6897	TARS	Aminoacyl tRNA synthetases / Class II
466	92.6708	kd	CGS001-64215	DNAJC1	Heat shock proteins / DNAJ (HSP40)
467	92.6348	kd	CGS001-7398	USP1	Ubiquitin-specific peptidases
468	92.6205	kd	CGS001-6188	RPS3	S ribosomal proteins
469	92.5912	kd	CGS001-10284	SAP18	-
470	92.588	kd	CGS001-5690	PSMB2	Proteasome subunits
473	92.515	kd	CGS001-11116	FGFR1OP	-
474	92.5139	oe	ccsbBroad304_04780	GPR139	GPCR / Class A : Orphans
475	92.4756	kd	CGS001-4329	ALDH6A1	Aldehyde dehydrogenases
476	92.4734	oe	ccsbBroad304_08681	ADCK3	ABC1-B subfamily
477	92.4685	kd	CGS001-84878	ZBTB45	BTB/POZ domain containing
478	92.4492	kd	CGS001-5111	PCNA	-
481	92.3997	kd	CGS001-7090	TLE3	WD repeat domain containing
485	92.3756	kd	CGS001-66008	TRAK2	-
487	92.3503	kd	CGS001-23118	TAB2	-
488	92.3501	kd	CGS001-4323	MMP14	Matrix metallopeptidase
489	92.3488	kd	CGS001-8804	CREG1	-
492	92.3135	kd	CGS001-8639	AOC3	Oxidoreductases
494	92.3013	kd	CGS001-332	BIRC5	Inhibitors of apoptosis (IAP) protein family
500	92.1994	kd	CGS001-1508	CTSB	Cathepsins
502	92.1756	oe	ccsbBroad304_02367	CALCOCO2	-
505	92.1571	kd	CGS001-4680	CEACAM6	CD molecules
511	92.0855	kd	CGS001-7026	NR2F2	COUP-TF-like receptors
512	92.0833	oe	ccsbBroad304_06535	LPL	-
516	91.8712	oe	ccsbBroad304_06038	CRK	SH2 domain containing
523	91.7978	kd	CGS001-760	CA2	Carbonic anhydrases
524	91.7745	kd	CGS001-2167	FABP4	Fatty acid binding protein family
527	91.7435	kd	CGS001-25839	COG4	Components of oligomeric golgi complex
528	91.7408	kd	CGS001-50810	HDGFRP3	-
529	91.7185	kd	CGS001-6184	RPN1	-
533	91.6708	kd	CGS001-29888	STRN4	WD repeat domain containing
534	91.6701	oe	ccsbBroad304_04379	LZIC	-
535	91.6683	kd	CGS001-6721	SREBF2	Basic helix-loop-helix proteins
536	91.6638	oe	ccsbBroad304_00499	ELK3	ETS Transcription Factors
537	91.6019	kd	CGS001-139760	GPR119	GPCR / Class A : Orphans
538	91.5551	kd	CGS001-2113	ETS1	ETS Transcription Factors
539	91.5536	kd	CGS001-54998	AURKAIP1	-
540	91.5525	kd	CGS001-7272	TTK	TTK family
541	91.5501	kd	CGS001-22796	COG2	Components of oligomeric golgi complex
542	91.5354	kd	CGS001-5586	PKN2	Protein kinase N (PKN) family
544	91.5008	oe	ccsbBroad304_08267	KLF3	Kruppel-like transcription factors
545	91.4986	kd	CGS001-1019	CDK4	Cyclin-dependent kinases, CDK4 subfamily
546	91.4934	oe	ccsbBroad304_06523	LIG1	-
547	91.4837	kd	CGS001-204	AK2	Adenylate kinases
549	91.4785	kd	CGS001-9761	MLEC	-
552	91.4466	kd	CGS001-930	CD19	CD molecules
554	91.3763	kd	CGS001-6829	SUPT5H	-
557	91.3342	kd	CGS001-54205	CYCS	-
559	91.2872	oe	ccsbBroad304_07358	DNAJA3	Heat shock proteins / DNAJ (HSP40)
560	91.287	oe	ccsbBroad304_06992	SRC	Src family
561	91.2724	kd	CGS001-817	CAMK2D	CAMK2 family
562	91.2373	kd	CGS001-9697	TRAM2	-
563	91.2097	kd	CGS001-10112	KIF20A	Kinesins
564	91.1994	oe	ccsbBroad304_00433	DECR1	Short chain dehydrogenase/reductase superfamily / Classical SDR fold cluster 1
570	91.0663	kd	CGS001-83448	PUS7L	-
571	91.0653	kd	CGS001-811	CALR	-
572	91.0648	oe	ccsbBroad304_03197	NDUFA13	Mitochondrial respiratory chain complex / Complex I
573	91.0365	kd	CGS001-10558	SPTLC1	Serine palmitoyltransferase
576	91.0258	kd	CGS001-5048	PAFAH1B1	WD repeat domain containing
577	91.0222	kd	CGS001-25966	C2CD2	-
578	91.0184	oe	ccsbBroad304_02030	CFLAR	Endogenous ligands
579	90.9832	kd	CGS001-93134	ZNF561	Zinc fingers, C2H2-type
581	90.9494	kd	CGS001-8884	SLC5A6	Sodium iodide symporter, sodium-dependent multivitamin transporter and sodium-coupled monocarboxylate transporters
584	90.9117	oe	ccsbBroad304_05183	TXLNA	-
586	90.9034	oe	ccsbBroad304_11910	RBM15B	RNA binding motif (RRM) containing
590	90.8325	kd	CGS001-8503	PIK3R3	Phosphatidylinositol kinases
592	90.8093	kd	CGS001-57154	SMURF1	-
593	90.7735	oe	ccsbBroad304_14242	MCCC2	-
597	90.6604	kd	CGS001-2073	ERCC5	-
602	90.5093	oe	ccsbBroad304_03310	LCMT1	-
603	90.5068	oe	ccsbBroad304_09578	PASD1	-
604	90.4769	kd	CGS001-998	CDC42	-
606	90.4525	oe	ccsbBroad304_00817	IDH2	-
607	90.4315	kd	CGS001-353345	GPR141	GPCR / Class A : Orphans
608	90.429	oe	ccsbBroad304_05887	CFB	Complement system
609	90.4189	kd	CGS001-10921	RNPS1	RNA binding motif (RRM) containing
613	90.3246	oe	ccsbBroad304_00838	IGFBP5	insulin-like growth factor (IGF) binding proteins
616	90.2375	oe	ccsbBroad304_01038	MSRA	-
617	90.2221	kd	CGS001-7314	UBB	-
618	90.2085	kd	CGS001-10939	AFG3L2	ATPases / AAA-type
619	90.1811	kd	CGS001-6790	AURKA	Aurora kinase
621	90.0814	kd	CGS001-4245	MGAT1	-
622	90.027	kd	CGS001-10254	STAM2	-
623	90.0239	oe	ccsbBroad304_06372	HLA-DPB1	Immunoglobulin superfamily / C1-set domain containing
624	90.0107	kd	CGS001-6818	SULT1A3	Sulfotransferases, cytosolic
626	89.9909	kd	CGS001-9377	COX5A	Mitochondrial respiratory chain complex
627	89.9559	kd	CGS001-6919	TCEA2	-
628	89.9321	kd	CGS001-2180	ACSL1	Acyl-CoA synthetase family
631	89.862	kd	CGS001-9925	ZBTB5	BTB/POZ domain containing
633	89.8056	oe	ccsbBroad304_00652	GNAS	-
634	89.8015	kd	CGS001-23483	TGDS	Short chain dehydrogenase/reductase superfamily / Extended SDR fold
635	89.7791	oe	ccsbBroad304_02786	ZNF281	Zinc fingers, C2H2-type
636	89.7757	kd	CGS001-55837	EAPP	-
637	89.7361	kd	CGS001-23076	RRP1B	-
638	89.7252	kd	CGS001-670	BPHL	-
639	89.7192	kd	CGS001-23014	FBXO21	F-boxes / other
641	89.6943	kd	CGS001-9289	GPR56	Adhesion Class GPCRs
642	89.6758	kd	CGS001-10392	NOD1	Nucleotide-binding domain and leucine rich repeat containing
643	89.6654	kd	CGS001-5763	PTMS	-
645	89.6525	kd	CGS001-283455	KSR2	RAF family
646	89.6144	kd	CGS001-6300	MAPK12	MAPK:p38 subfamily
647	89.5963	oe	ccsbBroad304_02619	PRSS23	Serine peptidases / Serine peptidases
648	89.5703	kd	CGS001-60493	FASTKD5	-
649	89.5629	oe	ccsbBroad304_00657	GNG4	-
650	89.5559	oe	ccsbBroad304_05981	CDO1	-
653	89.4812	kd	CGS001-1994	ELAVL1	RNA binding motif (RRM) containing
654	89.4755	kd	CGS001-29079	MED4	-
658	89.4387	kd	CGS001-5245	PHB	-
659	89.4313	oe	ccsbBroad304_06982	SNRNP70	RNA binding motif (RRM) containing
661	89.4265	kd	CGS001-22818	COPZ1	-
662	89.417	kd	CGS001-4835	NQO2	-
664	89.3727	kd	CGS001-10285	SMNDC1	Tudor domain containing
667	89.322	oe	ccsbBroad304_00849	IL4	Interleukins and interleukin receptors
669	89.3067	kd	CGS001-8703	B4GALT3	Beta 4-glycosyltransferases
670	89.2884	kd	CGS001-7106	TSPAN4	Tetraspanins
671	89.243	kd	CGS001-7167	TPI1	-
673	89.2367	kd	CGS001-23647	ARFIP2	-
674	89.2141	oe	ccsbBroad304_00430	GADD45A	-
679	89.1156	oe	ccsbBroad304_04728	TWIST2	Basic helix-loop-helix proteins
680	89.086	kd	CGS001-7298	TYMS	Methyltransferases
682	89.0647	oe	ccsbBroad304_04054	PHF23	Zinc fingers, PHD-type
683	89.0453	kd	CGS001-79850	FAM57A	-
684	89.0356	kd	CGS001-79073	TMEM109	-
685	88.9767	oe	ccsbBroad304_06234	G6PC	-
686	88.9616	kd	CGS001-4849	CNOT3	-
688	88.9455	kd	CGS001-388	RHOB	-
691	88.9232	kd	CGS001-1045	CDX2	Homeoboxes / ANTP class : HOXL subclass
697	88.8039	oe	ccsbBroad304_03773	CIAPIN1	-
701	88.7249	kd	CGS001-8226	HDHD1	-
703	88.6895	kd	CGS001-8727	CTNNAL1	Catenins
704	88.68	kd	CGS001-5607	MAP2K5	MAPKK:STE7 family
705	88.6646	oe	ccsbBroad304_06021	KLF6	Kruppel-like transcription factors
707	88.6311	kd	CGS001-35	ACADS	-
708	88.6081	oe	ccsbBroad304_06133	TOR1A	-
709	88.5943	kd	CGS001-27243	CHMP2A	Charged multivesicular body proteins
711	88.5404	oe	ccsbBroad304_06070	CYC1	Mitochondrial respiratory chain complex / Complex III
712	88.5087	kd	CGS001-3927	LASP1	-
717	88.3661	kd	CGS001-5711	PSMD5	Proteasome (prosome, macropain) subunits
720	88.339	kd	CGS001-23244	PDS5A	-
721	88.316	oe	ccsbBroad304_04072	HMGN5	High-mobility group / Canonical
722	88.3082	kd	CGS001-7150	TOP1	DNA Topoisomerases
723	88.3065	kd	CGS001-8611	PPAP2A	Lipid phosphate phosphatases
725	88.2568	kd	CGS001-3398	ID2	Basic helix-loop-helix proteins
726	88.2248	oe	ccsbBroad304_02451	HOXB13	Homeoboxes / ANTP class : HOXL subclass
727	88.223	oe	ccsbBroad304_00879	IRAK2	Interleukin-1 receptor-associated kinase (IRAK) family
731	88.1587	oe	ccsbBroad304_00704	GSTZ1	Glutathione S-transferases / Soluble
732	88.1578	kd	CGS001-8644	AKR1C3	Prostaglandin synthases
734	88.097	kd	CGS001-7917	BAG6	-
736	88.0513	kd	CGS001-3925	STMN1	-
738	88.0489	kd	CGS001-2184	FAH	-
739	88.0215	kd	CGS001-5947	RBP1	Fatty acid binding protein family
740	88.0175	kd	CGS001-1642	DDB1	-
741	87.9967	kd	CGS001-23029	RBM34	RNA binding motif (RRM) containing
742	87.9893	kd	CGS001-5594	MAPK1	MAPK:ERK subfamily
744	87.9353	kd	CGS001-22937	SCAP	WD repeat domain containing
745	87.887	kd	CGS001-4830	NME1	-
746	87.8548	kd	CGS001-22949	PTGR1	-
747	87.8495	kd	CGS001-6421	SFPQ	RNA binding motif (RRM) containing
749	87.7515	kd	CGS001-2224	FDPS	Lanosterol biosynthesis pathway
750	87.7475	kd	CGS001-5727	PTCH1	-
752	87.7112	kd	CGS001-57448	BIRC6	Inhibitors of apoptosis (IAP) protein family
754	87.6715	kd	CGS001-34	ACADM	-
755	87.6639	kd	CGS001-7357	UGCG	Glycosyltransferase family 2 domain containing
756	87.6596	oe	ccsbBroad304_00734	HDAC1	Histone deacetylases
757	87.6581	kd	CGS001-3104	ZBTB48	BTB/POZ domain containing
758	87.6522	kd	CGS001-10174	SORBS3	-
759	87.6447	oe	ccsbBroad304_01067	NDUFA7	Mitochondrial respiratory chain complex / Complex I
760	87.6374	kd	CGS001-24149	ZNF318	Zinc fingers, C2H2-type
761	87.5774	kd	CGS001-5184	PEPD	Methionyl aminopeptidase
766	87.4443	kd	CGS001-8349	HIST2H2BE	Histones / Replication-dependent
768	87.3718	kd	CGS001-11343	MGLL	Endocannabinoid turnover
769	87.3715	oe	ccsbBroad304_10882	HLA-DRB1	Immunoglobulin superfamily / C1-set domain containing
770	87.3452	kd	CGS001-8566	PDXK	-
772	87.3262	kd	CGS001-8895	CPNE3	-
774	87.3187	kd	CGS001-79109	MAPKAP1	-
775	87.3157	kd	CGS001-2627	GATA6	GATA zinc finger domain containing
778	87.2437	kd	CGS001-1616	DAXX	-
781	87.2112	kd	CGS001-9787	DLGAP5	-
782	87.2086	kd	CGS001-5427	POLE2	DNA polymerases
783	87.1929	kd	CGS001-23408	SIRT5	Histone deacetylases
784	87.1642	kd	CGS001-6822	SULT2A1	Sulfotransferases, cytosolic
785	87.1468	kd	CGS001-3978	LIG1	-
790	86.9763	kd	CGS001-22934	RPIA	-
791	86.9475	kd	CGS001-10914	PAPOLA	-
792	86.9432	kd	CGS001-5045	FURIN	Subtilisin
793	86.9351	oe	ccsbBroad304_07466	VGLL4	-
795	86.8862	kd	CGS001-51741	WWOX	Short chain dehydrogenase/reductase superfamily / Classical SDR fold cluster 2
796	86.858	kd	CGS001-23369	PUM2	-
799	86.833	kd	CGS001-9587	MAD2L1BP	-
800	86.8248	kd	CGS001-51284	TLR7	Toll-like receptor family
802	86.7797	kd	CGS001-89849	ATG16L2	WD repeat domain containing
803	86.7592	kd	CGS001-2212	FCGR2A	CD molecules
804	86.7412	kd	CGS001-10413	YAP1	Hippo Signaling
805	86.722	oe	ccsbBroad304_06648	CNOT3	-
806	86.7121	kd	CGS001-5292	PIM1	PIM family
807	86.6583	kd	CGS001-1027	CDKN1B	-
811	86.5383	kd	CGS001-54472	TOLLIP	-
812	86.5284	kd	CGS001-4194	MDM4	-
816	86.4557	oe	ccsbBroad304_09054	EGFL8	-
817	86.4304	kd	CGS001-3784	KCNQ1	Voltage-gated potassium channels
818	86.366	kd	CGS001-27076	LYPD3	-
819	86.3655	oe	ccsbBroad304_07680	NEK6	NIMA (never in mitosis gene a)- related kinase (NEK) family
821	86.3173	kd	CGS001-3094	HINT1	-
822	86.2414	kd	CGS001-2188	FANCF	Fanconi anemia, complementation groups
823	86.2327	oe	ccsbBroad304_01401	RIT1	-
827	86.183	oe	ccsbBroad304_00998	MEIS2	Homeoboxes / TALE class
828	86.1744	kd	CGS001-113451	ADC	-
829	86.1666	kd	CGS001-91975	ZNF300	Zinc fingers, C2H2-type
831	86.1297	kd	CGS001-7494	XBP1	basic leucine zipper proteins
832	86.124	kd	CGS001-8738	CRADD	-
835	86.0522	kd	CGS001-57178	ZMIZ1	Zinc fingers, MIZ-type
836	86.0403	kd	CGS001-26001	RNF167	RING-type (C3HC4) zinc fingers
838	86.0084	kd	CGS001-7431	VIM	Intermediate filaments type III
839	86.0027	kd	CGS001-8574	AKR7A2	Aldo-keto reductases
840	85.9947	oe	ccsbBroad304_02702	MSRB2	-
841	85.9872	kd	CGS001-386724	AMIGO3	Immunoglobulin superfamily / Immunoglobulin-like domain containing
842	85.9223	kd	CGS001-51056	LAP3	Leucyl aminopeptidase
843	85.919	kd	CGS001-5501	PPP1CC	Serine/threonine phosphatases / Protein phosphatase, catalytic subunits
844	85.9183	kd	CGS001-929	CD14	CD molecules
845	85.8882	kd	CGS001-5654	HTRA1	Serine peptidases / Serine peptidases
846	85.839	kd	CGS001-2615	LRRC32	-
847	85.8151	oe	ccsbBroad304_03340	LSR	Immunoglobulin superfamily / Immunoglobulin-like domain containing
850	85.7389	kd	CGS001-10904	BLCAP	-
851	85.7355	kd	CGS001-64783	RBM15	RNA binding motif (RRM) containing
852	85.7098	kd	CGS001-4067	LYN	Src family
854	85.6749	kd	CGS001-3638	INSIG1	-
856	85.6608	kd	CGS001-81621	KAZALD1	Immunoglobulin superfamily / I-set domain containing
857	85.6464	kd	CGS001-2817	GPC1	Proteoglycans / Cell Surface : Glypicans
858	85.634	oe	ccsbBroad304_02958	HSPB8	Heat shock proteins / HSPB
859	85.6241	kd	CGS001-9319	TRIP13	ATPases / AAA-type
860	85.6135	kd	CGS001-6193	RPS5	S ribosomal proteins
862	85.5889	oe	ccsbBroad304_06837	RAF1	RAF family
863	85.5839	oe	ccsbBroad304_07764	SLC2A6	Solute carriers
864	85.5691	oe	ccsbBroad304_00490	EIF4EBP1	-
865	85.568	kd	CGS001-9016	SLC25A14	Mitochondrial uncoupling proteins
866	85.5115	kd	CGS001-64786	TBC1D15	-
867	85.496	kd	CGS001-5411	PNN	-
868	85.4879	kd	CGS001-55793	FAM63A	-
872	85.4256	oe	ccsbBroad304_00101	RHOC	-
874	85.4006	kd	CGS001-26227	PHGDH	-
875	85.3989	kd	CGS001-435	ASL	-
876	85.3831	kd	CGS001-26039	SS18L1	-
877	85.3767	kd	CGS001-5357	PLS1	EF-hand domain containing
880	85.3076	oe	ccsbBroad304_06188	F10	Chymotrypsin
881	85.307	kd	CGS001-114026	ZIM3	Zinc fingers, C2H2-type
882	85.2876	kd	CGS001-51727	CMPK1	-
883	85.2586	kd	CGS001-102	ADAM10	ADAM metallopeptidase domain containing
884	85.244	oe	ccsbBroad304_06783	LGMN	Legumain
885	85.2408	oe	ccsbBroad304_07304	TNFRSF10B	Tumour necrosis factor (TNF) receptor family
886	85.24	oe	ccsbBroad304_07071	TKT	-
887	85.2165	kd	CGS001-6259	RYK	Type XV RTKs: RYK
888	85.1901	kd	CGS001-1499	CTNNB1	Catenins
889	85.1868	kd	CGS001-1595	CYP51A1	Cytochrome P450s
891	85.1473	kd	CGS001-55176	SEC61A2	-
892	85.133	kd	CGS001-9093	DNAJA3	Heat shock proteins / DNAJ (HSP40)
893	85.1243	kd	CGS001-5073	PARN	-
895	85.0822	kd	CGS001-3337	DNAJB1	Heat shock proteins / DNAJ (HSP40)
896	85.0813	kd	CGS001-978	CDA	-
898	85.0464	kd	CGS001-7528	YY1	INO80 complex subunits
899	85.0365	kd	CGS001-10953	TOMM34	Tetratricopeptide (TTC) repeat domain containing
900	85.0121	kd	CGS001-23435	TARDBP	RNA binding motif (RRM) containing
901	85.0066	kd	CGS001-6189	RPS3A	S ribosomal proteins
902	84.9883	kd	CGS001-9770	RASSF2	-
903	84.9678	kd	CGS001-6657	SOX2	SRY (sex determining region Y)-boxes
904	84.9148	kd	CGS001-7311	UBA52	L ribosomal proteins
905	84.8725	oe	ccsbBroad304_03071	CHMP4A	Charged multivesicular body proteins
906	84.8567	kd	CGS001-3895	KTN1	-
907	84.8469	kd	CGS001-6778	STAT6	SH2 domain containing
908	84.8468	kd	CGS001-10616	RBCK1	RING-type (C3HC4) zinc fingers
909	84.8274	oe	ccsbBroad304_02506	EBP	-
910	84.8219	kd	CGS001-622	BDH1	Short chain dehydrogenase/reductase superfamily / Classical SDR fold cluster 2
911	84.7694	kd	CGS001-60468	BACH2	BTB/POZ domain containing
912	84.6996	kd	CGS001-10954	PDIA5	Protein disulfide isomerases
913	84.6709	kd	CGS001-79080	CCDC86	-
915	84.658	kd	CGS001-1643	DDB2	WD repeat domain containing
916	84.6543	kd	CGS001-7016	TESK1	TESK subfamily
918	84.6196	oe	ccsbBroad304_00881	IRF5	-
919	84.6185	kd	CGS001-8807	IL18RAP	CD molecules
920	84.6034	kd	CGS001-55722	CEP72	-
921	84.559	kd	CGS001-26472	PPP1R14B	Serine/threonine phosphatases / Protein phosphatase 1, regulatory subunits
923	84.4933	kd	CGS001-6098	ROS1	Type XVII RTKs: ROS receptors
925	84.4797	kd	CGS001-11151	CORO1A	Coronins
929	84.3795	kd	CGS001-10452	TOMM40	-
930	84.3676	oe	ccsbBroad304_02053	BTRC	F-boxes / WD-40 domains
931	84.3499	oe	ccsbBroad304_00519	ETFB	-
932	84.3196	oe	ccsbBroad304_00175	ZFP36L1	RING-type (C3HC4) zinc fingers
933	84.3044	kd	CGS001-10135	NAMPT	-
935	84.2994	kd	CGS001-2683	B4GALT1	Beta 4-glycosyltransferases
936	84.2929	kd	CGS001-5170	PDPK1	PDK1 family
937	84.2832	kd	CGS001-6223	RPS19	S ribosomal proteins
938	84.2515	kd	CGS001-8802	SUCLG1	-
939	84.2293	kd	CGS001-10544	PROCR	CD molecules
941	84.1424	oe	ccsbBroad304_03910	CCDC90A	-
943	84.0931	kd	CGS001-2864	FFAR1	Fatty acid receptors
944	84.0318	kd	CGS001-11098	PRSS23	Serine peptidases / Serine peptidases
945	84.0209	kd	CGS001-25819	CCRN4L	-
946	83.9977	kd	CGS001-23499	MACF1	EF-hand domain containing
947	83.9777	kd	CGS001-3554	IL1R1	Interleukins and interleukin receptors
949	83.9167	kd	CGS001-51053	GMNN	-
951	83.8025	kd	CGS001-54546	RNF186	RING-type (C3HC4) zinc fingers
952	83.7627	kd	CGS001-4204	MECP2	-
953	83.7383	kd	CGS001-84936	ZFYVE19	Zinc fingers, FYVE domain containing
954	83.7271	kd	CGS001-2581	GALC	-
955	83.7242	oe	ccsbBroad304_02229	TRAM2	-
956	83.7141	kd	CGS001-9712	USP6NL	-
957	83.6825	kd	CGS001-54788	DNAJB12	Heat shock proteins / DNAJ (HSP40)
960	83.6429	kd	CGS001-6696	SPP1	Endogenous ligands
961	83.634	kd	CGS001-83999	KREMEN1	-
962	83.6339	kd	CGS001-94239	H2AFV	Histones / Replication-independent
963	83.629	kd	CGS001-4709	NDUFB3	Mitochondrial respiratory chain complex / Complex I
964	83.6204	kd	CGS001-388650	FAM69A	-
965	83.5778	oe	ccsbBroad304_09446	MRGPRX4	GPCR / Class A : Orphans
966	83.5431	kd	CGS001-7538	ZFP36	RING-type (C3HC4) zinc fingers
968	83.4788	kd	CGS001-55818	KDM3A	Histone demethylases
969	83.4672	kd	CGS001-3635	INPP5D	Inositol polyphosphate phosphatases
970	83.453	kd	CGS001-1738	DLD	-
971	83.4337	oe	ccsbBroad304_01218	PLK1	Polo-like kinase (PLK) family
972	83.3777	kd	CGS001-166647	GPR125	Adhesion Class GPCRs
973	83.2062	kd	CGS001-55165	CEP55	-
974	83.1914	kd	CGS001-6207	RPS13	S ribosomal proteins
975	83.1699	kd	CGS001-116931	MED12L	-
976	83.0689	kd	CGS001-2837	UTS2R	Urotensin receptor
978	83.0385	kd	CGS001-652	BMP4	Bone morphogenetic proteins
979	83.0072	kd	CGS001-23528	ZNF281	Zinc fingers, C2H2-type
980	82.9949	oe	ccsbBroad304_00272	CDC25A	Protein tyrosine phosphatases / Class III Cys-based PTPs
982	82.9687	kd	CGS001-4092	SMAD7	SMADs
983	82.951	kd	CGS001-7690	ZNF131	BTB/POZ domain containing
984	82.9189	kd	CGS001-6514	SLC2A2	Solute carriers
985	82.8908	kd	CGS001-5997	RGS2	Endogenous ligands
986	82.8857	kd	CGS001-10955	SERINC3	-
987	82.8515	oe	ccsbBroad304_02554	TRAFD1	-
988	82.8418	kd	CGS001-10614	HEXIM1	-
994	82.7219	kd	CGS001-9989	PPP4R1	Serine/threonine phosphatases / Protein phosphatase 4, regulatory subunits
995	82.6846	kd	CGS001-3560	IL2RB	IL-2 receptor family
996	82.6842	kd	CGS001-4712	NDUFB6	Mitochondrial respiratory chain complex / Complex I
999	82.6226	kd	CGS001-6697	SPR	Short chain dehydrogenase/reductase superfamily / Classical SDR fold cluster 1
1000	82.6219	kd	CGS001-5689	PSMB1	Proteasome subunits
1002	82.6105	oe	ccsbBroad304_07887	GCAT	-
1004	82.5814	kd	CGS001-84328	LZIC	-
1005	82.5718	oe	ccsbBroad304_01648	SERPINA7	Serine (or cysteine) peptidase inhibitors
1006	82.5664	kd	CGS001-2230	FDX1	-
1007	82.4879	kd	CGS001-10694	CCT8	Heat Shock Proteins / Chaperonins
1009	82.4259	kd	CGS001-58477	SRPRB	-
1010	82.4166	oe	ccsbBroad304_01265	PPP2R4	Serine/threonine phosphatases / Protein phosphatase 2, regulatory subunits
1015	82.3671	kd	CGS001-9512	PMPCB	-
1016	82.3469	kd	CGS001-23761	PISD	Decarboxylases
1017	82.345	kd	CGS001-9847	KIAA0528	-
1018	82.343	oe	ccsbBroad304_08898	TRAK2	-
1019	82.3159	kd	CGS001-4191	MDH2	-
1020	82.2992	kd	CGS001-64326	RFWD2	RING-type (C3HC4) zinc fingers
1021	82.2029	kd	CGS001-5898	RALA	-
1022	82.1872	kd	CGS001-9031	BAZ1B	Zinc fingers, PHD-type
1024	82.1304	kd	CGS001-367	AR	Nuclear hormone receptors
1025	82.106	kd	CGS001-7750	ZMYM2	Zinc fingers, MYM type
1026	82.0371	kd	CGS001-3485	IGFBP2	insulin-like growth factor (IGF) binding proteins
1027	82.0207	oe	ccsbBroad304_00527	F2RL1	GPCR / Class A : Protease activated receptors
1030	81.9597	kd	CGS001-2944	GSTM1	Glutathione S-transferases / Soluble
1031	81.9446	kd	CGS001-7321	UBE2D1	Ubiquitin-conjugating enzymes E2
1032	81.9357	kd	CGS001-10491	CRTAP	-
1034	81.9229	kd	CGS001-7846	TUBA1A	Tubulins
1035	81.9097	kd	CGS001-9275	BCL7B	-
1036	81.9005	kd	CGS001-6646	SOAT1	-
1037	81.8548	oe	ccsbBroad304_08418	FBXL12	F-boxes / Leucine-rich repeats
1038	81.8423	kd	CGS001-1054	CEBPG	basic leucine zipper proteins
1040	81.8091	kd	CGS001-8655	DYNLL1	Cytoplasmic dyneins
1043	81.7323	kd	CGS001-3157	HMGCS1	Lanosterol biosynthesis pathway
1044	81.7015	kd	CGS001-1382	CRABP2	Fatty acid-binding proteins
1046	81.66	oe	ccsbBroad304_07097	TRAF1	-
1047	81.6546	kd	CGS001-10329	TMEM5	-
1049	81.6415	oe	ccsbBroad304_06481	KCNJ11	Inwardly rectifying potassium channels
1050	81.6404	kd	CGS001-5127	CDK16	Cyclin-dependent kinases, TAIRE subfamily
1052	81.6294	kd	CGS001-4173	MCM4	-
1053	81.6239	kd	CGS001-10084	PQBP1	-
1054	81.61	kd	CGS001-29994	BAZ2B	Zinc fingers, PHD-type
1055	81.5691	kd	CGS001-9131	AIFM1	-
1056	81.5598	oe	ccsbBroad304_00773	HOXA9	Homeoboxes / ANTP class : HOXL subclass
1058	81.5447	kd	CGS001-5243	ABCB1	ATP binding cassette transporters / subfamily B
1059	81.5189	kd	CGS001-7319	UBE2A	Ubiquitin-conjugating enzymes E2
1060	81.5062	kd	CGS001-127396	ZNF684	Zinc fingers, C2H2-type
1061	81.452	kd	CGS001-3313	HSPA9	Heat shock proteins / HSP70
1062	81.4202	kd	CGS001-6204	RPS10	S ribosomal proteins
1063	81.416	kd	CGS001-4763	NF1	-
1065	81.3616	kd	CGS001-2289	FKBP5	Tetratricopeptide (TTC) repeat domain containing
1067	81.3548	kd	CGS001-1977	EIF4E	Translation Initiation Factor 4E
1068	81.354	kd	CGS001-4297	MLL	-
1069	81.3242	kd	CGS001-56005	C19ORF10	-
1070	81.3241	oe	ccsbBroad304_05012	CREB3L4	basic leucine zipper proteins
1072	81.2306	kd	CGS001-5469	MED1	-
1074	81.2055	oe	ccsbBroad304_06448	IL18	Interleukins and interleukin receptors
1075	81.1937	kd	CGS001-8878	SQSTM1	-
1076	81.1655	kd	CGS001-54623	PAF1	-
1077	81.1579	kd	CGS001-8833	GMPS	-
1078	81.1151	oe	ccsbBroad304_02080	USP14	Ubiquitin-specific peptidases
1079	81.0847	oe	ccsbBroad304_05142	OLIG3	Basic helix-loop-helix proteins
1081	81.0661	kd	CGS001-8848	TSC22D1	-
1082	81.0564	oe	ccsbBroad304_00088	FASLG	Tumour necrosis factor (TNF) receptor family
1083	81.0543	kd	CGS001-58533	SNX6	Sorting nexins
1084	80.9921	kd	CGS001-10127	ZNF263	Zinc fingers, C2H2-type
1085	80.9642	oe	ccsbBroad304_02018	SUCLA2	-
1086	80.9625	kd	CGS001-2263	FGFR2	Type V RTKs: FGF (fibroblast growth factor) receptor family
1087	80.9592	kd	CGS001-10312	TCIRG1	ATPases / V-type
1088	80.9511	oe	ccsbBroad304_03368	GPRC5B	GPCR / Class C : Orphans
1090	80.8731	kd	CGS001-81579	PLA2G12A	Phospholipase A2
1091	80.8235	kd	CGS001-182	JAG1	CD molecules
1093	80.7942	oe	ccsbBroad304_01128	OTX2	Homeoboxes / PRD class
1094	80.7881	kd	CGS001-1465	CSRP1	-
1095	80.7831	kd	CGS001-8193	DPF1	Zinc fingers, PHD-type
1096	80.7737	kd	CGS001-637	BID	Endogenous ligands
1097	80.7676	kd	CGS001-7554	ZNF8	Zinc fingers, C2H2-type
1099	80.7143	kd	CGS001-8202	NCOA3	Histone acetyltransferases
1101	80.6909	kd	CGS001-1429	CRYZ	-
1102	80.677	kd	CGS001-9900	SV2A	Major facilitator superfamily (MFS) of transporters
1103	80.6563	kd	CGS001-10450	PPIE	RNA binding motif (RRM) containing
1104	80.6167	kd	CGS001-1786	DNMT1	Methyltransferases
1105	80.6097	kd	CGS001-8140	SLC7A5	SLC7 family
1106	80.5583	kd	CGS001-5710	PSMD4	Proteasome (prosome, macropain) subunits
1107	80.5309	kd	CGS001-7780	SLC30A2	SLC30 zinc transporter family
1108	80.5293	kd	CGS001-7465	WEE1	WEE family
1109	80.5255	oe	ccsbBroad304_02956	EHF	-
1110	80.5164	kd	CGS001-1196	CLK2	CDC-like kinases
1111	80.5048	kd	CGS001-701	BUB1B	Bub family
1112	80.4353	oe	ccsbBroad304_07428	PSMF1	Proteasome (prosome, macropain) subunits
1116	80.3223	oe	ccsbBroad304_07861	COBL	-
1118	80.2808	oe	ccsbBroad304_02487	TXNIP	-
1119	80.276	kd	CGS001-2853	GPR31	GPCR / Class A : Orphans
1120	80.2748	kd	CGS001-2767	GNA11	-
1122	80.2558	kd	CGS001-6676	SPAG4	-
1123	80.2098	kd	CGS001-9112	MTA1	GATA zinc finger domain containing
1124	80.1797	kd	CGS001-3912	LAMB1	Laminins
1125	80.1668	oe	ccsbBroad304_01239	POLR2E	RNA polymerase subunits
1126	80.0868	kd	CGS001-23378	RRP8	-
1127	80.0461	oe	ccsbBroad304_00518	ETFA	-
1128	80.0175	kd	CGS001-2222	FDFT1	Lanosterol biosynthesis pathway
1129	80.0088	kd	CGS001-6723	SRM	-
1130	79.9902	oe	ccsbBroad304_03594	TNFRSF19	Tumour necrosis factor (TNF) receptor family
1131	79.9712	kd	CGS001-6936	C2ORF3	-
1132	79.9528	oe	ccsbBroad304_03687	NSFL1C	UBX domain containing
1133	79.9158	oe	ccsbBroad304_06727	PIK3CG	Phosphatidylinositol kinases
1134	79.9135	kd	CGS001-1974	EIF4A2	DEAD-boxes
1136	79.8477	kd	CGS001-6632	SNRPD1	-
1137	79.8418	kd	CGS001-200081	TXLNA	-
1138	79.8346	kd	CGS001-6909	TBX2	T-boxes
1140	79.8184	oe	ccsbBroad304_14439	OPN5	GPCR / Class A : Opsin receptors
1141	79.7585	kd	CGS001-3985	LIMK2	LIMK subfamily
1142	79.7292	kd	CGS001-10972	TMED10	-
1144	79.7189	oe	ccsbBroad304_07834	GGA2	-
1145	79.6913	oe	ccsbBroad304_03371	RAB23	RAB, member RAS oncogene
1147	79.6737	oe	ccsbBroad304_02010	RIPK2	Receptor interacting protein kinase (RIPK) family
1148	79.6275	kd	CGS001-4869	NPM1	-
1149	79.6226	kd	CGS001-64422	ATG3	-
1150	79.6195	oe	ccsbBroad304_09758	APOBEC3H	Apolipoprotein B mRNA editing enzymes
1151	79.6024	kd	CGS001-10267	RAMP1	Receptor (G protein-coupled) activity modifying proteins
1152	79.5896	oe	ccsbBroad304_06438	IL2RB	IL-2 receptor family
1154	79.571	kd	CGS001-22823	MTF2	Zinc fingers, PHD-type
1155	79.5661	kd	CGS001-7264	TSTA3	Short chain dehydrogenase/reductase superfamily / Extended SDR fold
1156	79.5255	kd	CGS001-146434	ZNF597	Zinc fingers, C2H2-type
1157	79.4999	kd	CGS001-167465	ZNF366	Zinc fingers, C2H2-type
1159	79.4303	oe	ccsbBroad304_08694	TBX20	T-boxes
1160	79.4006	kd	CGS001-3827	KNG1	Endogenous ligands
1161	79.3594	kd	CGS001-641	BLM	-
1162	79.3387	oe	ccsbBroad304_00542	FBP1	-
1164	79.2688	kd	CGS001-900	CCNG1	-
1166	79.2186	kd	CGS001-10845	CLPX	ATPases / AAA-type
1167	79.2075	oe	ccsbBroad304_01960	CASK	CASK family
1168	79.2021	kd	CGS001-4793	NFKBIB	Ankyrin repeat domain containing
1169	79.1998	oe	ccsbBroad304_02826	SLC7A11	Solute carriers
1170	79.1833	kd	CGS001-5359	PLSCR1	-
1171	79.1694	kd	CGS001-2690	GHR	Prolactin receptor family
1173	79.1558	oe	ccsbBroad304_13939	MOK	RCK family
1176	79.1201	oe	ccsbBroad304_03396	FGFRL1	Immunoglobulin superfamily / I-set domain containing
1177	79.1133	kd	CGS001-25976	TIPARP	Poly (ADP-ribose) polymerases
1178	79.0862	kd	CGS001-7187	TRAF3	-
1179	79.066	kd	CGS001-79711	IPO4	Importins
1180	79.0442	oe	ccsbBroad304_00233	CBR1	Prostaglandin synthases
1181	79.0305	kd	CGS001-801	CALM1	EF-hand domain containing
1182	78.9261	oe	ccsbBroad304_00030	ADORA2B	GPCR / Class A : Adenosine receptors
1183	78.9055	kd	CGS001-513	ATP5D	ATPases / F-type
1184	78.8685	kd	CGS001-6461	SHB	SH2 domain containing
1186	78.8671	oe	ccsbBroad304_02163	MED7	-
1188	78.8505	kd	CGS001-10379	IRF9	-
1191	78.8105	kd	CGS001-8520	HAT1	Histone acetyltransferases (HATs)
1192	78.8083	oe	ccsbBroad304_01659	TERF1	-
1193	78.7934	kd	CGS001-23522	KAT6B	Histone acetyltransferases (HATs)
1194	78.7775	kd	CGS001-5716	PSMD10	Ankyrin repeat domain containing
1195	78.7734	kd	CGS001-10691	GMEB1	-
1196	78.7601	kd	CGS001-10771	ZMYND11	Zinc fingers, MYND-type
1198	78.7455	kd	CGS001-11331	PHB2	-
1201	78.6117	kd	CGS001-84961	FBXL20	F-boxes / Leucine-rich repeats
1202	78.5924	oe	ccsbBroad304_01610	STAT4	SH2 domain containing
1203	78.5857	oe	ccsbBroad304_05930	CAMK2D	CAMK2 family
1205	78.562	kd	CGS001-5018	OXA1L	-
1206	78.5325	kd	CGS001-4216	MAP3K4	MAPKKK:STE11 family
1207	78.5293	kd	CGS001-6990	DYNLT3	Cytoplasmic dyneins
1209	78.4118	oe	ccsbBroad304_01832	PAX8	Paired boxes
1210	78.3578	kd	CGS001-8505	PARG	-
1211	78.3402	kd	CGS001-4698	NDUFA5	Mitochondrial respiratory chain complex / Complex I
1212	78.3359	kd	CGS001-11262	SP140	Zinc fingers, PHD-type
1214	78.2301	kd	CGS001-29082	CHMP4A	Charged multivesicular body proteins
1217	78.138	kd	CGS001-127540	HMGB4	High-mobility group / Canonical
1219	78.1159	kd	CGS001-1025	CDK9	Cyclin-dependent kinases, CDK9 subfamily
1220	78.1051	kd	CGS001-4804	NGFR	Tumour necrosis factor (TNF) receptor family
1221	78.04	kd	CGS001-2885	GRB2	SH2 domain containing
1222	78.026	kd	CGS001-378	ARF4	ADP-ribosylation factors
1224	77.9973	kd	CGS001-4482	MSRA	-
1225	77.9867	kd	CGS001-390148	OR5W2	GPCR / Class A : Olfactory receptors
1226	77.98	kd	CGS001-10048	RANBP9	-
1227	77.9357	kd	CGS001-1399	CRKL	SH2 domain containing
1228	77.9334	kd	CGS001-5336	PLCG2	Phosphoinositide-specific phospholipase C
1231	77.8223	kd	CGS001-3315	HSPB1	Heat shock proteins / HSPB
1234	77.8134	kd	CGS001-8495	PPFIBP2	Sterile alpha motif (SAM) domain containing
1235	77.8131	kd	CGS001-100133941	CD24	CD molecules
1236	77.7962	oe	ccsbBroad304_04240	CLPB	Ankyrin repeat domain containing
1237	77.7952	kd	CGS001-93594	WDR67	-
1239	77.7478	kd	CGS001-80212	CCDC92	-
1240	77.7415	kd	CGS001-7226	TRPM2	Transient Receptor Potential channels
1242	77.7044	kd	CGS001-91464	ISX	Homeoboxes / PRD class
1244	77.6598	kd	CGS001-83933	HDAC10	Histone deacetylases
1245	77.654	oe	ccsbBroad304_01976	EIF4EBP3	-
1246	77.6523	kd	CGS001-10059	DNM1L	-
1247	77.6516	kd	CGS001-5966	REL	NFkappaB transcription factor family
1249	77.631	kd	CGS001-7078	TIMP3	-
1250	77.6189	kd	CGS001-4926	NUMA1	-
1251	77.6172	kd	CGS001-51070	NOSIP	-
1252	77.5927	oe	ccsbBroad304_00282	CDKN1A	-
1253	77.5828	oe	ccsbBroad304_00563	FGG	Endogenous ligands
1254	77.5747	kd	CGS001-5110	PCMT1	-
1256	77.5128	oe	ccsbBroad304_02497	YKT6	-
1257	77.4679	kd	CGS001-222611	GPR111	Adhesion Class GPCRs
1258	77.4653	kd	CGS001-51097	SCCPDH	-
1259	77.4485	kd	CGS001-5547	PRCP	Lysosomal Pro-Xaa carboxypeptidase
1260	77.3866	kd	CGS001-26762	HAVCR1	Immunoglobulin superfamily / V-set domain containing
1261	77.3859	kd	CGS001-56521	DNAJC12	Heat shock proteins / DNAJ (HSP40)
1262	77.375	oe	ccsbBroad304_06018	COMT	Catecholamine turnover
1263	77.3419	kd	CGS001-51116	MRPS2	Mitochondrial ribosomal proteins / small subunits
1264	77.3367	oe	ccsbBroad304_01372	RALB	-
1265	77.2848	kd	CGS001-9246	UBE2L6	Ubiquitin-conjugating enzymes E2
1267	77.2601	oe	ccsbBroad304_03772	CCNL1	-
1269	77.2493	kd	CGS001-9928	KIF14	Kinesins
1270	77.2329	oe	ccsbBroad304_01073	NDUFB8	Mitochondrial respiratory chain complex / Complex I
1271	77.1982	kd	CGS001-7862	BRPF1	Non-enzymatic BRD containing proteins
1272	77.1808	kd	CGS001-5684	PSMA3	Proteasome subunits
1273	77.1593	kd	CGS001-115509	ZNF689	Zinc fingers, C2H2-type
1274	77.1334	oe	ccsbBroad304_01163	PDHA1	-
1275	77.1308	kd	CGS001-55662	HIF1AN	-
1276	77.0986	kd	CGS001-8737	RIPK1	Receptor interacting protein kinase (RIPK) family
1278	77.018	kd	CGS001-58472	SQRDL	-
1279	76.9955	kd	CGS001-2037	EPB41L2	-
1280	76.9496	kd	CGS001-51586	MED15	-
1281	76.9461	kd	CGS001-7849	PAX8	Paired boxes
1282	76.9271	kd	CGS001-79170	PRR15L	-
1283	76.9208	oe	ccsbBroad304_02571	TOMM34	Tetratricopeptide (TTC) repeat domain containing
1284	76.8923	kd	CGS001-2673	GFPT1	-
1285	76.8887	kd	CGS001-55876	GSDMB	-
1286	76.8848	kd	CGS001-26993	AKAP8L	-
1287	76.855	kd	CGS001-9748	SLK	SLK subfamily
1288	76.7934	oe	ccsbBroad304_01929	DYRK2	Dyrk2 subfamily
1289	76.7579	kd	CGS001-10962	MLLT11	-
1291	76.755	oe	ccsbBroad304_00329	CLTA	-
1294	76.7138	kd	CGS001-23326	USP22	Ubiquitin-specific peptidases
1295	76.6977	kd	CGS001-190	NR0B1	DAX-like receptors
1296	76.6663	kd	CGS001-9971	NR1H4	Liver X receptor-like receptors
1297	76.6503	oe	ccsbBroad304_07379	DHRS3	Short chain dehydrogenase/reductase superfamily / Classical SDR fold cluster 3
1299	76.6097	kd	CGS001-2863	GPR39	GPCR / Class A : Orphans
1300	76.5784	kd	CGS001-220	ALDH1A3	Aldehyde dehydrogenases
1301	76.5677	kd	CGS001-865	CBFB	-
1302	76.5551	kd	CGS001-23223	RRP12	-
1304	76.5327	kd	CGS001-6944	VPS72	-
1306	76.5144	oe	ccsbBroad304_00130	ATP5F1	ATPases / F-type
1308	76.4216	kd	CGS001-1497	CTNS	-
1309	76.4106	kd	CGS001-9337	CNOT8	-
1314	76.2714	kd	CGS001-9324	HMGN3	High-mobility group / Canonical
1315	76.2603	kd	CGS001-4718	NDUFC2	Mitochondrial respiratory chain complex / Complex I
1320	76.1613	kd	CGS001-9887	SMG7	-
1321	76.1605	oe	ccsbBroad304_05936	CASP2	Caspases
1322	76.1591	kd	CGS001-7295	TXN	-
1323	76.157	kd	CGS001-8550	MAPKAPK5	MAPKAPK subfamily
1324	76.1385	kd	CGS001-5879	RAC1	Endogenous ligands
1325	76.125	kd	CGS001-25825	BACE2	Pepsin
1326	76.092	oe	ccsbBroad304_03103	SNX11	Sorting nexins
1327	76.0562	kd	CGS001-5300	PIN1	-
1329	76.0219	kd	CGS001-1503	CTPS	-
1330	76.0218	kd	CGS001-716	C1S	Complement system
1331	76.0145	kd	CGS001-5446	PON3	Paraoxonases
1332	76.0008	kd	CGS001-8836	GGH	Gamma-glutamyl hydrolase
1335	75.8854	oe	ccsbBroad304_08461	CDCA4	-
1336	75.8588	oe	ccsbBroad304_02376	RAMP1	Receptor (G protein-coupled) activity modifying proteins
1337	75.8519	kd	CGS001-1123	CHN1	Rho GTPase activating proteins
1338	75.8433	oe	ccsbBroad304_06058	CSNK2B	Casein kinase 2 (CK2) family
1340	75.8396	kd	CGS001-501	ALDH7A1	Aldehyde dehydrogenases
1341	75.8256	kd	CGS001-23509	POFUT1	Fucosyltransferases
1342	75.8102	kd	CGS001-11198	SUPT16H	-
1343	75.8065	kd	CGS001-5708	PSMD2	Proteasome subunits
1344	75.7815	kd	CGS001-4143	MAT1A	-
1346	75.7563	oe	ccsbBroad304_02676	PHB2	-
1347	75.7537	kd	CGS001-100	ADA	Adenosine turnover
1348	75.7467	oe	ccsbBroad304_04190	CCDC92	-
1349	75.7305	kd	CGS001-5605	MAP2K2	MAPKK:STE7 family
1350	75.7283	kd	CGS001-51160	VPS28	-
1352	75.5845	kd	CGS001-6203	RPS9	S ribosomal proteins
1353	75.582	oe	ccsbBroad304_06089	DDIT3	-
1354	75.5658	oe	ccsbBroad304_04544	RCCD1	-
1355	75.542	kd	CGS001-266977	GPR110	Adhesion Class GPCRs
1356	75.5296	kd	CGS001-25799	ZNF324	Zinc fingers, C2H2-type
1357	75.5058	oe	ccsbBroad304_01872	DGCR14	-
1359	75.4822	kd	CGS001-2618	GART	Ribosyl transferases
1360	75.4788	kd	CGS001-1875	E2F5	-
1361	75.4457	oe	ccsbBroad304_01984	EIF3G	RNA binding motif (RRM) containing
1362	75.4115	oe	ccsbBroad304_00980	MBNL1	Zinc fingers, CCCH-type domain containing
1363	75.3801	kd	CGS001-966	CD59	CD molecules
1366	75.3308	kd	CGS001-51684	SUFU	-
1367	75.3225	kd	CGS001-57057	TBX20	T-boxes
1368	75.2522	kd	CGS001-1871	E2F3	-
1369	75.2477	kd	CGS001-10856	RUVBL2	ATPases / AAA-type
1371	75.2321	kd	CGS001-9318	COPS2	-
1372	75.196	kd	CGS001-7570	ZNF22	Zinc fingers, C2H2-type
1375	75.1274	oe	ccsbBroad304_01054	GADD45B	-
1377	75.0839	kd	CGS001-3400	ID4	Basic helix-loop-helix proteins
1378	75.0702	kd	CGS001-2280	FKBP1A	Cis-trans-isomerases
1379	75.0446	oe	ccsbBroad304_01685	TNFAIP1	BTB/POZ domain containing
1380	75.0424	kd	CGS001-83737	ITCH	-
1381	75.039	kd	CGS001-21	ABCA3	ATP binding cassette transporters / subfamily A
1382	74.9947	kd	CGS001-2961	GTF2E2	General transcription factors
1383	74.9865	kd	CGS001-6915	TBXA2R	GPCR / Class A : Prostanoid receptors
1384	74.9795	oe	ccsbBroad304_01146	PARN	-
1385	74.9706	kd	CGS001-10270	AKAP8	A-kinase anchor proteins
1386	74.9551	kd	CGS001-156	ADRBK1	BARK/GRK2 subfamily
1387	74.9445	kd	CGS001-81570	CLPB	Ankyrin repeat domain containing
1388	74.9317	kd	CGS001-54821	ERCC6L	-
1389	74.9116	kd	CGS001-65975	STK33	CAMK-unique family
1390	74.8626	kd	CGS001-9919	SEC16A	-
1391	74.8618	kd	CGS001-9978	RBX1	RING-type (C3HC4) zinc fingers
1392	74.84	oe	ccsbBroad304_07500	PJA2	RING-type (C3HC4) zinc fingers
1394	74.8089	oe	ccsbBroad304_00837	IGFBP4	insulin-like growth factor (IGF) binding proteins
1397	74.7805	kd	CGS001-5423	POLB	DNA polymerases
1398	74.7617	oe	ccsbBroad304_02974	HAVCR1	Immunoglobulin superfamily / V-set domain containing
1400	74.7174	kd	CGS001-7855	FZD5	GPCR / Class F : Frizzled receptors
1401	74.6799	kd	CGS001-9612	NCOR2	-
1402	74.6684	kd	CGS001-486	FXYD2	Ion transport regulator
1403	74.6393	kd	CGS001-51385	ZNF589	Zinc fingers, C2H2-type
1404	74.6313	kd	CGS001-1717	DHCR7	-
1405	74.6135	kd	CGS001-81550	TDRD3	Tudor domain containing
1406	74.6052	kd	CGS001-10253	SPRY2	-
1407	74.5852	kd	CGS001-5810	RAD1	-
1408	74.5802	oe	ccsbBroad304_00578	FLI1	ETS Transcription Factors
1409	74.5569	kd	CGS001-89910	UBE3B	-
1410	74.5479	oe	ccsbBroad304_02242	SNX17	Sorting nexins
1411	74.5274	oe	ccsbBroad304_02565	RALBP1	-
1412	74.5212	kd	CGS001-85004	RERG	-
1413	74.5079	kd	CGS001-545	ATR	ATR subfamily
1414	74.499	oe	ccsbBroad304_02398	LANCL1	-
1416	74.4773	kd	CGS001-55556	ENOSF1	-
1417	74.4467	kd	CGS001-2015	EMR1	Adhesion Class GPCRs
1419	74.4099	kd	CGS001-5747	PTK2	Serine/threonine phosphatases / Protein phosphatase 1, regulatory subunits
1420	74.3739	kd	CGS001-142	PARP1	Poly (ADP-ribose) polymerases
1422	74.3645	oe	ccsbBroad304_02128	GPR55	GPCR / Class A : Orphans
1423	74.3345	kd	CGS001-1662	DDX10	DEAD-boxes
1424	74.3224	oe	ccsbBroad304_03072	GTPBP8	-
1425	74.3119	kd	CGS001-148479	PHF13	Zinc fingers, PHD-type
1426	74.2972	kd	CGS001-57149	LYRM1	LYR motif containing
1427	74.2845	kd	CGS001-3077	HFE	Immunoglobulin superfamily / C1-set domain containing
1428	74.2818	oe	ccsbBroad304_02708	TRIM32	-
1429	74.2531	kd	CGS001-115	ADCY9	Adenylyl cyclases
1430	74.2319	kd	CGS001-11019	LIAS	-
1431	74.2214	kd	CGS001-10149	GPR64	Adhesion Class GPCRs
1432	74.2086	kd	CGS001-8985	PLOD3	-
1434	74.1912	kd	CGS001-10632	ATP5L	ATPases / F-type
1436	74.1431	kd	CGS001-51268	PIPOX	-
1437	74.1424	kd	CGS001-56940	DUSP22	Protein tyrosine phosphatases / Class I Cys-based PTPs : Atypical dual specificity phosphatases
1438	74.084	kd	CGS001-112812	FDX1L	-
1439	74.0673	oe	ccsbBroad304_00006	ACADM	-
1440	74.0572	kd	CGS001-150962	PUS10	-
1441	74.0239	kd	CGS001-7024	TFCP2	-
1442	74.0062	oe	ccsbBroad304_00262	CD59	CD molecules
1446	73.9404	oe	ccsbBroad304_04309	HDAC10	Histone deacetylases
1447	73.9183	kd	CGS001-6714	SRC	Src family
1449	73.8971	kd	CGS001-64746	ACBD3	A-kinase anchor proteins
1450	73.8937	kd	CGS001-27241	BBS9	-
1452	73.8665	kd	CGS001-955	ENTPD6	-
1453	73.8368	kd	CGS001-6857	SYT1	Synaptotagmins
1455	73.7744	kd	CGS001-221895	JAZF1	Zinc fingers, C2H2-type
1456	73.7633	oe	ccsbBroad304_02086	PDLIM1	-
1457	73.7591	kd	CGS001-6502	SKP2	F-boxes / Leucine-rich repeats
1458	73.738	kd	CGS001-7227	TRPS1	GATA zinc finger domain containing
1460	73.696	kd	CGS001-80347	COASY	-
1461	73.6867	kd	CGS001-7803	PTP4A1	Protein tyrosine phosphatases / Class I Cys-based PTPs : PRLs
1462	73.6851	kd	CGS001-3418	IDH2	-
1463	73.661	kd	CGS001-1747	DLX3	Homeoboxes / ANTP class : NKL subclass
1464	73.6215	oe	ccsbBroad304_02509	GMEB1	-
1466	73.6021	oe	ccsbBroad304_01351	PEX19	-
1467	73.5412	oe	ccsbBroad304_01283	PRKCE	Eta subfamily
1470	73.4456	kd	CGS001-3611	ILK	Ankyrin repeat domain containing
1471	73.4439	kd	CGS001-115201	ATG4A	-
1472	73.4362	kd	CGS001-124961	ZFP3	Zinc fingers, C2H2-type
1473	73.3443	oe	ccsbBroad304_06525	LIPA	-
1474	73.3143	oe	ccsbBroad304_00219	CARS	Aminoacyl tRNA synthetases / Class I
1475	73.3099	kd	CGS001-150	ADRA2A	GPCR / Class A : Adrenoceptors : alpha
1477	73.1751	kd	CGS001-51295	ECSIT	Mitochondrial respiratory chain complex assembly factors
1478	73.1717	kd	CGS001-79947	DHDDS	-
1479	73.157	kd	CGS001-25865	PRKD2	Pleckstrin homology (PH) domain containing
1480	73.1562	oe	ccsbBroad304_06828	PYCR1	-
1484	73.1208	oe	ccsbBroad304_01741	UBE2V1	Ubiquitin-conjugating enzymes E2
1485	73.114	oe	ccsbBroad304_00348	MAP3K8	MAPKKK:STE-unique family
1486	73.1133	oe	ccsbBroad304_08663	NMUR2	GPCR / Class A : Neuromedin U receptors
1487	73.1117	kd	CGS001-2908	NR3C1	3-Ketosteroid receptors
1488	73.1078	kd	CGS001-2717	GLA	-
1489	73.0871	oe	ccsbBroad304_02392	PAK4	PAKB subfamily
1490	73.0677	kd	CGS001-6917	TCEA1	General transcription factors
1491	73.0568	kd	CGS001-6670	SP3	Specificity protein transcription factors
1492	73.0566	oe	ccsbBroad304_07616	ZNF238	-
1495	72.9492	kd	CGS001-23678	SGK3	SGK family
1496	72.9485	kd	CGS001-2189	FANCG	Fanconi anemia, complementation groups
1499	72.8477	kd	CGS001-6827	SUPT4H1	-
1500	72.8427	oe	ccsbBroad304_05121	ZNF296	Zinc fingers, C2H2-type
1501	72.7985	oe	ccsbBroad304_00745	HLA-DRB4	Immunoglobulin superfamily / C1-set domain containing
1502	72.7982	kd	CGS001-344	APOC2	Apolipoproteins
1503	72.791	kd	CGS001-11232	POLG2	DNA polymerases
1504	72.7827	oe	ccsbBroad304_02032	TSC22D1	-
1505	72.7796	kd	CGS001-4907	NT5E	Adenosine turnover
1506	72.7685	kd	CGS001-29110	TBK1	IKK family
1507	72.7465	kd	CGS001-226	ALDOA	-
1508	72.6985	kd	CGS001-89884	LHX4	Homeoboxes / LIM class
1509	72.6979	kd	CGS001-2002	ELK1	ETS Transcription Factors
1510	72.6946	kd	CGS001-644	BLVRA	-
1511	72.6764	kd	CGS001-51181	DCXR	Short chain dehydrogenase/reductase superfamily / Classical SDR fold cluster 1
1512	72.6726	kd	CGS001-3416	IDE	Pitrilysin
1513	72.6392	kd	CGS001-10733	PLK4	Polo-like kinase (PLK) family
1514	72.6381	kd	CGS001-1329	COX5B	Mitochondrial respiratory chain complex
1515	72.5732	kd	CGS001-8649	LAMTOR3	-
1518	72.5503	oe	ccsbBroad304_01001	MEST	-
1519	72.5485	kd	CGS001-5663	PSEN1	Presenilin
1520	72.5264	kd	CGS001-11186	RASSF1	-
1521	72.5072	oe	ccsbBroad304_07029	TADA2A	-
1522	72.4936	kd	CGS001-2624	GATA2	GATA zinc finger domain containing
1524	72.4861	kd	CGS001-657	BMPR1A	Type I receptor serine/threonine kinases
1525	72.4642	oe	ccsbBroad304_03637	DOK4	Pleckstrin homology (PH) domain containing
1526	72.4328	kd	CGS001-9531	BAG3	-
1528	72.4078	kd	CGS001-2746	GLUD1	-
1529	72.3977	oe	ccsbBroad304_06220	FOS	basic leucine zipper proteins
1530	72.3934	kd	CGS001-178	AGL	-
1531	72.3882	kd	CGS001-8050	PDHX	-
1532	72.3864	kd	CGS001-10523	CHERP	G patch domain containing
1533	72.3302	kd	CGS001-9380	GRHPR	-
1534	72.3061	kd	CGS001-54438	GFOD1	-
1535	72.2842	kd	CGS001-7267	TTC3	RING-type (C3HC4) zinc fingers
1536	72.271	kd	CGS001-6776	STAT5A	SH2 domain containing
1537	72.2685	kd	CGS001-5523	PPP2R3A	EF-hand domain containing
1538	72.2401	oe	ccsbBroad304_08325	LIPT1	-
1539	72.237	kd	CGS001-8607	RUVBL1	ATPases / AAA-type
1540	72.237	kd	CGS001-10010	TANK	-
1542	72.1894	kd	CGS001-4439	MSH5	-
1543	72.1735	kd	CGS001-11325	DDX42	DEAD-boxes
1544	72.1657	kd	CGS001-1803	DPP4	Prolyl oligopeptidase
1546	72.108	kd	CGS001-1153	CIRBP	RNA binding motif (RRM) containing
1548	72.0847	kd	CGS001-4726	NDUFS6	Mitochondrial respiratory chain complex / Complex I
1549	72.0656	kd	CGS001-874	CBR3	Short chain dehydrogenase/reductase superfamily / Classical SDR fold cluster 1
1550	72.0362	oe	ccsbBroad304_02340	SORBS3	-
1551	72.008	oe	ccsbBroad304_06748	POLE2	DNA polymerases
1552	71.9659	oe	ccsbBroad304_00116	ASS1	-
1553	71.9637	kd	CGS001-23395	LARS2	Aminoacyl tRNA synthetases / Class I
1554	71.9354	kd	CGS001-29911	HOOK2	-
1555	71.9342	kd	CGS001-5737	PTGFR	GPCR / Class A : Prostanoid receptors
1559	71.8408	kd	CGS001-3553	IL1B	Interleukins and interleukin receptors
1560	71.8334	kd	CGS001-5873	RAB27A	RAB, member RAS oncogene
1564	71.7619	kd	CGS001-4602	MYB	-
1565	71.7365	kd	CGS001-149233	IL23R	IL-12 receptor family
1566	71.7243	kd	CGS001-80777	CYB5B	-
1567	71.7185	kd	CGS001-665	BNIP3L	-
1568	71.6999	kd	CGS001-6788	STK3	MST subfamily
1569	71.6653	kd	CGS001-2909	ARHGAP35	Rho GTPase activating proteins
1570	71.6348	oe	ccsbBroad304_03441	UGT1A9	UDP glucuronosyltransferases
1571	71.6325	kd	CGS001-5287	PIK3C2B	Phosphatidylinositol-4-phosphate 3-kinase family
1573	71.6261	kd	CGS001-162699	TCEB3C	-
1574	71.6125	kd	CGS001-5629	PROX1	Homeoboxes / PROS class
1575	71.6058	kd	CGS001-2896	GRN	-
1577	71.5652	oe	ccsbBroad304_05757	ACADS	-
1580	71.5437	kd	CGS001-4144	MAT2A	-
1582	71.5237	kd	CGS001-6364	CCL20	Chemokine ligands
1585	71.4488	kd	CGS001-51495	PTPLAD1	-
1586	71.4342	kd	CGS001-9851	KIAA0753	-
1588	71.3848	kd	CGS001-27242	TNFRSF21	Tumour necrosis factor (TNF) receptor family
1589	71.3709	kd	CGS001-10247	HRSP12	-
1590	71.3674	oe	ccsbBroad304_04754	SPIC	ETS Transcription Factors
1591	71.329	kd	CGS001-1327	COX4I1	Mitochondrial respiratory chain complex
1593	71.2826	oe	ccsbBroad304_05982	CDX2	Homeoboxes / ANTP class : HOXL subclass
1594	71.2474	kd	CGS001-1062	CENPE	Kinesins
1595	71.2431	kd	CGS001-537	ATP6AP1	-
1596	71.2351	oe	ccsbBroad304_02143	CNOT8	-
1597	71.2091	kd	CGS001-6309	SC5DL	-
1598	71.1817	kd	CGS001-1955	MEGF9	-
1599	71.1611	kd	CGS001-7126	TNFAIP1	BTB/POZ domain containing
1600	71.1149	oe	ccsbBroad304_04691	OSR2	Zinc fingers, C2H2-type
1602	71.078	kd	CGS001-3572	IL6ST	IL-6 receptor family
1605	71.0292	kd	CGS001-9867	PJA2	RING-type (C3HC4) zinc fingers
1606	71.0063	kd	CGS001-7088	TLE1	WD repeat domain containing
1607	70.9829	kd	CGS001-93487	MAPK1IP1L	-
1608	70.9679	oe	ccsbBroad304_12518	STK33	CAMK-unique family
1609	70.927	kd	CGS001-53343	NUDT9	Nudix motif containing
1610	70.9093	kd	CGS001-174	AFP	-
1611	70.9081	oe	ccsbBroad304_00851	IL6R	IL-6 receptor family
1612	70.882	oe	ccsbBroad304_06155	ELF1	ETS Transcription Factors
1613	70.8773	kd	CGS001-8543	LMO4	-
1615	70.8411	kd	CGS001-6258	RXRG	Retinoid X receptors
1616	70.8277	kd	CGS001-7291	TWIST1	Basic helix-loop-helix proteins
1617	70.7789	kd	CGS001-116985	ARAP1	Ankyrin repeat domain containing
1618	70.7258	kd	CGS001-9966	TNFSF15	Tumor necrosis factor (ligand) superfamily
1619	70.6762	kd	CGS001-64121	RRAGC	-
1621	70.6246	kd	CGS001-840	CASP7	Caspases
1622	70.6228	kd	CGS001-10489	LRRC41	-
1623	70.5883	kd	CGS001-5627	PROS1	-
1624	70.5831	kd	CGS001-54851	ANKRD49	Ankyrin repeat domain containing
1625	70.5712	kd	CGS001-3945	LDHB	-
1626	70.5048	oe	ccsbBroad304_09703	RNF145	RING-type (C3HC4) zinc fingers
1627	70.4897	oe	ccsbBroad304_00670	GPR4	GPCR / Class A : Orphans
1628	70.4795	oe	ccsbBroad304_07079	TSPAN4	Tetraspanins
1629	70.4784	kd	CGS001-55011	PIH1D1	-
1630	70.4713	kd	CGS001-23786	BCL2L13	-
1632	70.4436	kd	CGS001-1677	DFFB	-
1633	70.4353	oe	ccsbBroad304_06103	DMD	-
1635	70.423	kd	CGS001-6741	SSB	La ribonucleoprotein domain containing
1636	70.413	kd	CGS001-22877	MLXIP	Basic helix-loop-helix proteins
1638	70.4013	oe	ccsbBroad304_00238	CCNE1	-
1639	70.3997	kd	CGS001-54566	EPB41L4B	-
1640	70.3724	oe	ccsbBroad304_06496	KNG1	Endogenous ligands
1641	70.3606	oe	ccsbBroad304_05876	AZGP1	Immunoglobulin superfamily / C1-set domain containing
1642	70.3495	kd	CGS001-8527	DGKD	Pleckstrin homology (PH) domain containing
1644	70.2957	kd	CGS001-478	ATP1A3	ATPases / P-type
1646	70.2577	kd	CGS001-10206	TRIM13	RING-type (C3HC4) zinc fingers
1647	70.2471	oe	ccsbBroad304_05528	TICAM2	-
1648	70.2218	kd	CGS001-8872	CDC123	-
1650	70.1875	kd	CGS001-1854	DUT	-
1652	70.1702	kd	CGS001-7541	ZFP161	-
1656	70.103	kd	CGS001-1633	DCK	-
1657	70.0873	kd	CGS001-23149	FCHO1	-
1659	70.0546	kd	CGS001-221	ALDH3B1	Aldehyde dehydrogenases
1660	70.0165	kd	CGS001-23475	QPRT	-
1661	70.0143	kd	CGS001-527	ATP6V0C	ATPases / V-type
1662	69.9736	kd	CGS001-1509	CTSD	Cathepsins
1666	69.9121	kd	CGS001-3481	IGF2	-
1667	69.8813	kd	CGS001-23242	COBL	-
1668	69.8391	kd	CGS001-8692	HYAL2	-
1669	69.82	kd	CGS001-8751	ADAM15	ADAM metallopeptidase domain containing
1670	69.7883	kd	CGS001-30849	PIK3R4	Phosphatidylinositol kinases
1671	69.7862	oe	ccsbBroad304_01579	SOX2	SRY (sex determining region Y)-boxes
1672	69.7608	kd	CGS001-65263	PYCRL	-
1673	69.7094	oe	ccsbBroad304_05802	ALDH1B1	Aldehyde dehydrogenases
1675	69.6609	kd	CGS001-965	CD58	CD molecules
1676	69.6599	kd	CGS001-291	SLC25A4	Mitochondrial nucleotide transporter subfamily
1677	69.6594	kd	CGS001-515	ATP5F1	ATPases / F-type
1678	69.6392	kd	CGS001-7040	TGFB1	Endogenous ligands
1680	69.6204	kd	CGS001-9126	SMC3	Structural maintenance of chromosomes proteins
1681	69.6105	oe	ccsbBroad304_10157	LHX8	Homeoboxes / LIM class
1682	69.5772	kd	CGS001-79796	ALG9	Dolichyl D-mannosyl phosphate dependent mannosyltransferases
1684	69.5712	oe	ccsbBroad304_03659	FOXJ2	Forkhead boxes
1685	69.5578	oe	ccsbBroad304_11405	UBE3C	-
1686	69.5518	oe	ccsbBroad304_03469	ANKRD49	Ankyrin repeat domain containing
1687	69.5471	oe	ccsbBroad304_00789	HSBP1	-
1688	69.5276	kd	CGS001-7569	ZNF182	Zinc fingers, C2H2-type
1689	69.5128	kd	CGS001-4886	NPY1R	GPCR / Class A : Neuropeptide receptors : Y
1690	69.5099	kd	CGS001-8850	KAT2B	Histone acetyltransferases (HATs)
1691	69.4695	kd	CGS001-6256	RXRA	Retinoid X receptors
1692	69.459	kd	CGS001-10109	ARPC2	Actin related protein 2/3 complex subunits
1693	69.4544	kd	CGS001-2735	GLI1	Zinc fingers, C2H2-type
1694	69.4016	oe	ccsbBroad304_00533	FABP4	Fatty acid binding protein family
1695	69.399	kd	CGS001-645	BLVRB	Short chain dehydrogenase/reductase superfamily / Atypical members
1696	69.3962	kd	CGS001-1874	E2F4	-
1698	69.3431	kd	CGS001-207	AKT1	Akt (Protein kinase B)
1699	69.3242	kd	CGS001-4864	NPC1	-
1700	69.3113	kd	CGS001-159296	NKX2-3	Homeoboxes / ANTP class : NKL subclass
1703	69.2344	kd	CGS001-30836	DNTTIP2	-
1704	69.2161	kd	CGS001-5562	PRKAA1	AMPK subfamily
1705	69.1878	oe	ccsbBroad304_01234	POLB	DNA polymerases
1707	69.1586	oe	ccsbBroad304_05523	KRT26	Intermediate filaments type I, keratins (acidic)
1708	69.1486	oe	ccsbBroad304_00651	GNAI3	-
1709	69.1065	kd	CGS001-50	ACO2	-
1711	69.069	kd	CGS001-23649	POLA2	DNA polymerases
1712	69.0368	oe	ccsbBroad304_09676	ZSWIM2	Zinc fingers, SWIM-type
1714	69.0245	kd	CGS001-3017	HIST1H2BD	Histones / Replication-dependent
1715	69.0229	kd	CGS001-25836	NIPBL	-
1717	69.0054	kd	CGS001-5927	KDM5A	Histone demethylases
1718	68.9903	kd	CGS001-4695	NDUFA2	Mitochondrial respiratory chain complex / Complex I
1719	68.9659	kd	CGS001-4914	NTRK1	Type VII RTKs: Neurotrophin receptor/Trk family
1720	68.9575	kd	CGS001-116113	FOXP4	Forkhead boxes
1721	68.9552	oe	ccsbBroad304_01453	RPS14	S ribosomal proteins
1722	68.9536	oe	ccsbBroad304_00113	ASNS	-
1723	68.9513	kd	CGS001-1363	CPE	Carboxypeptidase A
1726	68.8821	kd	CGS001-1182	CLCN3	Ion channels / Chloride channels : Voltage-sensitive
1727	68.881	kd	CGS001-6804	STX1A	-
1729	68.8568	oe	ccsbBroad304_03391	PRKAG3	AMPK subfamily
1731	68.8077	oe	ccsbBroad304_02140	ZNHIT3	Zinc fingers, HIT-type
1732	68.8053	oe	ccsbBroad304_10489	CSF3	Endogenous ligands
1734	68.7819	kd	CGS001-11065	UBE2C	Ubiquitin-conjugating enzymes E2
1735	68.7399	kd	CGS001-488	ATP2A2	Calcium-ATPases
1736	68.734	kd	CGS001-983	CDK1	Cyclin-dependent kinases, CDK1 subfamily
1737	68.7109	kd	CGS001-3685	ITGAV	Integrins
1738	68.6743	oe	ccsbBroad304_03382	ZAK	MLK subfamily
1739	68.6571	kd	CGS001-64319	FBRS	-
1740	68.6153	kd	CGS001-7280	TUBB2A	Tubulins
1741	68.5921	kd	CGS001-9533	POLR1C	RNA polymerase subunits
1743	68.5774	oe	ccsbBroad304_07569	TRIB1	Trbl family
1747	68.5067	oe	ccsbBroad304_07164	ZNF133	Zinc fingers, C2H2-type
1748	68.4973	oe	ccsbBroad304_08825	LHPP	-
1749	68.4834	kd	CGS001-4651	MYO10	Pleckstrin homology (PH) domain containing
1750	68.4489	kd	CGS001-9967	THRAP3	-
1751	68.4489	kd	CGS001-103	ADAR	-
1752	68.431	oe	ccsbBroad304_01514	SDHC	Mitochondrial respiratory chain complex / Complex II
1753	68.4138	kd	CGS001-2966	GTF2H2	General transcription factors
1757	68.3228	kd	CGS001-310	ANXA7	Annexins
1759	68.3133	oe	ccsbBroad304_07277	RTCD1	-
1760	68.2938	kd	CGS001-10775	POP4	-
1761	68.2906	kd	CGS001-5889	RAD51C	Fanconi anemia, complementation groups
1762	68.2902	kd	CGS001-79727	LIN28A	Zinc fingers, CCHC domain containing
1763	68.2802	kd	CGS001-7771	ZFP112	-
1764	68.2465	oe	ccsbBroad304_08536	PARL	-
1765	68.243	kd	CGS001-3673	ITGA2	Integrins
1767	68.2048	oe	ccsbBroad304_03926	SLC39A8	SLC39 family of metal ion transporters
1768	68.1909	kd	CGS001-2625	GATA3	GATA zinc finger domain containing
1769	68.1816	kd	CGS001-8576	STK16	NAK family
1771	68.1462	kd	CGS001-6647	SOD1	-
1772	68.0934	oe	ccsbBroad304_04271	MXD3	Basic helix-loop-helix proteins
1773	68.0917	kd	CGS001-326	AIRE	Zinc fingers, PHD-type
1774	68.0881	kd	CGS001-5723	PSPH	-
1775	68.0553	kd	CGS001-7913	DEK	-
1776	68.018	kd	CGS001-8899	PRPF4B	PRP4 subfamily
1777	68.0054	kd	CGS001-55143	CDCA8	-
1779	67.9818	kd	CGS001-1326	MAP3K8	MAPKKK:STE-unique family
1780	67.9669	kd	CGS001-301	ANXA1	Annexins
1781	67.9412	oe	ccsbBroad304_12885	ZFYVE19	Zinc fingers, FYVE domain containing
1783	67.879	kd	CGS001-3656	IRAK2	Interleukin-1 receptor-associated kinase (IRAK) family
1785	67.8123	kd	CGS001-146540	ZNF785	Zinc fingers, C2H2-type
1786	67.8088	oe	ccsbBroad304_00034	AES	-
1788	67.7576	kd	CGS001-9322	TRIP10	-
1789	67.6868	kd	CGS001-55274	PHF10	Zinc fingers, PHD-type
1790	67.6855	oe	ccsbBroad304_06332	GSTM2	Glutathione S-transferases / Soluble
1791	67.6847	kd	CGS001-85236	HIST1H2BK	Histones / Replication-dependent
1792	67.6787	oe	ccsbBroad304_04567	ZNF300	Zinc fingers, C2H2-type
1793	67.6676	kd	CGS001-283150	FOXR1	Forkhead boxes
1795	67.6475	oe	ccsbBroad304_02029	GGH	Gamma-glutamyl hydrolase
1796	67.6349	kd	CGS001-3419	IDH3A	-
1797	67.6345	kd	CGS001-9817	KEAP1	Kelch-like proteins
1798	67.6319	kd	CGS001-11333	PDAP1	-
1799	67.6264	kd	CGS001-1949	EFNB3	Ephrins
1800	67.5944	kd	CGS001-4486	MST1R	Type X RTKs: HGF (hepatocyte growth factor) receptor family
1801	67.5724	kd	CGS001-8192	CLPP	ATPases / AAA-type
1802	67.5634	kd	CGS001-5531	PPP4C	Serine/threonine phosphatases / Protein phosphatase, catalytic subunits
1803	67.5627	kd	CGS001-114904	C1QTNF6	-
1804	67.5552	kd	CGS001-60	ACTB	-
1805	67.5517	kd	CGS001-23212	RRS1	-
1806	67.5323	oe	ccsbBroad304_00270	CDK1	Cyclin-dependent kinases, CDK1 subfamily
1807	67.5162	kd	CGS001-6928	HNF1B	Homeoboxes / HNF class
1808	67.5098	kd	CGS001-144811	LACC1	-
1810	67.4489	kd	CGS001-7874	USP7	Ubiquitin-specific peptidases
1812	67.4168	kd	CGS001-5608	MAP2K6	MAPKK:STE7 family
1814	67.4112	kd	CGS001-9686	VGLL4	-
1815	67.3869	kd	CGS001-58495	OVOL2	Zinc fingers, C2H2-type
1816	67.3319	oe	ccsbBroad304_00860	IL13	Interleukins and interleukin receptors
1817	67.3122	kd	CGS001-10352	WARS2	Aminoacyl tRNA synthetases / Class I
1818	67.268	oe	ccsbBroad304_02036	ARHGEF7	Rho guanine nucleotide exchange factors
1819	67.257	oe	ccsbBroad304_02604	B3GNT1	-
1820	67.2328	oe	ccsbBroad304_00063	AMPD2	-
1821	67.2253	kd	CGS001-8667	EIF3H	-
1822	67.2195	kd	CGS001-4199	ME1	-
1825	67.1472	oe	ccsbBroad304_00746	HLA-DRB5	Immunoglobulin superfamily / C1-set domain containing
1826	67.1294	oe	ccsbBroad304_01312	PSMB8	Proteasome (prosome, macropain) subunits
1827	67.1182	kd	CGS001-10668	CGRRF1	RING-type (C3HC4) zinc fingers
1828	67.1173	kd	CGS001-6727	SRP14	-
1830	67.0951	kd	CGS001-790	CAD	-
1832	67.0692	kd	CGS001-23200	ATP11B	Phospholipid-transporting ATPases
1833	67.064	kd	CGS001-8731	RNMT	-
1834	67.0278	kd	CGS001-6118	RPA2	-
1835	67.0126	kd	CGS001-6885	MAP3K7	MAPKKK:TAK1 subfamily
1837	66.9742	kd	CGS001-3171	FOXA3	Forkhead boxes
1839	66.9402	kd	CGS001-64863	METTL4	-
1840	66.9363	kd	CGS001-2872	MKNK2	MKN subfamily
1841	66.91	kd	CGS001-10390	CEPT1	-
1842	66.8822	kd	CGS001-9488	PIGB	Dolichyl D-mannosyl phosphate dependent mannosyltransferases
1843	66.8799	kd	CGS001-10915	TCERG1	-
1845	66.8116	kd	CGS001-51005	AMDHD2	-
1846	66.8026	kd	CGS001-9517	SPTLC2	Serine palmitoyltransferase
1848	66.7462	kd	CGS001-673	BRAF	RAF family
1849	66.7378	oe	ccsbBroad304_01767	VDR	Vitamin D receptors
1850	66.7171	kd	CGS001-23512	SUZ12	Zinc fingers, C2H2-type
1851	66.7012	kd	CGS001-170591	S100Z	EF-hand domain containing
1852	66.6789	kd	CGS001-8780	RIOK3	RIO3 subfamily
1853	66.6778	kd	CGS001-6443	SGCB	-
1854	66.6526	kd	CGS001-11168	PSIP1	-
1855	66.568	kd	CGS001-162239	ZFP1	Zinc fingers, C2H2-type
1856	66.5299	oe	ccsbBroad304_00032	ADSL	-
1857	66.5288	oe	ccsbBroad304_03847	GPR107	GPCR / Unclassified : 7TM orphan receptors
1858	66.5229	oe	ccsbBroad304_06410	HSPA8	Heat shock proteins / HSP70
1860	66.4852	oe	ccsbBroad304_01360	RAB4A	RAB, member RAS oncogene
1861	66.4786	oe	ccsbBroad304_00052	ALDH3A2	Aldehyde dehydrogenases
1862	66.4604	oe	ccsbBroad304_07889	QPRT	-
1863	66.4599	kd	CGS001-10020	GNE	-
1866	66.393	kd	CGS001-5578	PRKCA	Delta subfamily
1867	66.3544	kd	CGS001-29763	PACSIN3	-
1869	66.3329	kd	CGS001-1906	EDN1	Endogenous ligands
1871	66.2656	oe	ccsbBroad304_09471	CSNK1A1L	Casein kinase 1 (CK1) family
1872	66.261	kd	CGS001-1022	CDK7	Cyclin-dependent kinases, CDK7 subfamily
1873	66.2179	kd	CGS001-115650	TNFRSF13C	Tumour necrosis factor (TNF) receptor family
1874	66.2073	kd	CGS001-822	CAPG	-
1875	66.2068	kd	CGS001-5982	RFC2	ATPases / AAA-type
1876	66.1964	kd	CGS001-6617	SNAPC1	-
1877	66.1934	kd	CGS001-125919	ZNF543	Zinc fingers, C2H2-type
1878	66.1854	kd	CGS001-5573	PRKAR1A	Protein kinase A
1880	66.1675	oe	ccsbBroad304_00391	CTH	Hydrogen sulphide synthesis
1881	66.0335	kd	CGS001-7074	TIAM1	Rho guanine nucleotide exchange factors
1882	66.0072	oe	ccsbBroad304_03732	NPDC1	-
1886	65.8932	kd	CGS001-126375	ZNF792	Zinc fingers, C2H2-type
1887	65.8853	kd	CGS001-1666	DECR1	Short chain dehydrogenase/reductase superfamily / Classical SDR fold cluster 1
1888	65.8657	oe	ccsbBroad304_08775	SQRDL	-
1889	65.852	kd	CGS001-2869	GRK5	GRK1/3 subfamily
1890	65.8378	oe	ccsbBroad304_00106	ARRB1	-
1891	65.8187	kd	CGS001-4697	NDUFA4	-
1892	65.8154	kd	CGS001-51330	TNFRSF12A	Tumour necrosis factor (TNF) receptor family
1893	65.7999	oe	ccsbBroad304_00513	ERCC3	General transcription factors
1894	65.7894	kd	CGS001-64943	NT5DC2	-
1895	65.7671	kd	CGS001-5378	PMS1	-
1896	65.7267	kd	CGS001-694	BTG1	-
1897	65.7225	kd	CGS001-3845	KRAS	RAS subfamily
1898	65.7018	kd	CGS001-2744	GLS	Ankyrin repeat domain containing
1899	65.6719	kd	CGS001-3980	LIG3	-
1900	65.6582	kd	CGS001-6389	SDHA	Mitochondrial respiratory chain complex
1901	65.6495	oe	ccsbBroad304_01855	NCOA4	-
1903	65.6228	oe	ccsbBroad304_02109	XPR1	-
1904	65.615	oe	ccsbBroad304_03652	EXOC2	-
1905	65.6135	kd	CGS001-3149	HMGB3	High-mobility group / Canonical
1906	65.6009	kd	CGS001-7389	UROD	-
1907	65.5911	kd	CGS001-116832	RPL39L	L ribosomal proteins
1908	65.5672	oe	ccsbBroad304_02460	ATG7	Ubiquitin-like modifier activating enzymes
1909	65.5558	kd	CGS001-8974	P4HA2	-
1910	65.5447	kd	CGS001-9	NAT1	-
1911	65.5439	oe	ccsbBroad304_01137	P2RY6	GPCR / Class A : Purinergic receptors, P2Y
1912	65.5318	kd	CGS001-1389	CREBL2	basic leucine zipper proteins
1913	65.5283	kd	CGS001-7486	WRN	-
1914	65.5239	oe	ccsbBroad304_00612	GALNS	Arylsulfatase family
1917	65.5013	oe	ccsbBroad304_03936	PJA1	RING-type (C3HC4) zinc fingers
1918	65.4609	kd	CGS001-818	CAMK2G	CAMK2 family
1920	65.4277	oe	ccsbBroad304_01377	RARG	Retinoic acid receptors
1921	65.4219	kd	CGS001-2786	GNG4	-
1922	65.3979	kd	CGS001-5921	RASA1	Pleckstrin homology (PH) domain containing
1923	65.3958	kd	CGS001-292	SLC25A5	Mitochondrial nucleotide transporter subfamily
1924	65.3563	oe	ccsbBroad304_00587	FOSL2	basic leucine zipper proteins
1925	65.3382	kd	CGS001-89845	ABCC10	ATP binding cassette transporters / subfamily C
1926	65.3027	kd	CGS001-390212	GPR152	GPCR / Class A : Orphans
1929	65.2624	kd	CGS001-7099	TLR4	Toll-like receptor family
1930	65.2467	kd	CGS001-1050	CEBPA	basic leucine zipper proteins
1932	65.2248	kd	CGS001-10099	TSPAN3	Tetraspanins
1936	65.1532	kd	CGS001-347736	NME9	-
1937	65.1495	kd	CGS001-8702	B4GALT4	Beta 4-glycosyltransferases
1938	65.1337	kd	CGS001-3709	ITPR2	Ion channels / Inositol triphosphate receptors
1939	65.1255	kd	CGS001-5080	PAX6	Paired boxes
1940	65.1209	oe	ccsbBroad304_00412	CYP3A5	Cytochrome P450s
1941	65.1132	oe	ccsbBroad304_00055	AKR1B1	Aldo-keto reductases
1942	65.1007	kd	CGS001-4851	NOTCH1	Ankyrin repeat domain containing
1943	65.0516	kd	CGS001-3567	IL5	Interleukins and interleukin receptors
1944	65.0375	oe	ccsbBroad304_00856	CXCR2	Chemokine receptors
1945	65.0305	kd	CGS001-638	BIK	-
1946	64.9922	kd	CGS001-26064	RAI14	Ankyrin repeat domain containing
1947	64.922	kd	CGS001-64167	ERAP2	Aminopeptidase N
1948	64.9198	oe	ccsbBroad304_01142	PAFAH1B2	-
1950	64.8562	oe	ccsbBroad304_00532	F11	Chymotrypsin
1954	64.8344	kd	CGS001-27035	NOX1	-
1956	64.8072	oe	ccsbBroad304_09508	HMGB4	High-mobility group / Canonical
1957	64.8029	oe	ccsbBroad304_06420	ICAM3	CD molecules
1959	64.7291	oe	ccsbBroad304_09774	ZNF92	Zinc fingers, C2H2-type
1960	64.7138	kd	CGS001-3612	IMPA1	Inositol monophosphatase
1961	64.7054	kd	CGS001-5034	P4HB	Protein disulfide isomerases
1962	64.6888	kd	CGS001-222546	RFX6	-
1963	64.6838	kd	CGS001-55608	ANKRD10	Ankyrin repeat domain containing
1965	64.644	kd	CGS001-6772	STAT1	SH2 domain containing
1966	64.6408	kd	CGS001-4925	NUCB2	EF-hand domain containing
1967	64.6071	kd	CGS001-55770	EXOC2	-
1969	64.6005	kd	CGS001-387509	GPR153	GPCR / Class A : Orphans
1970	64.593	oe	ccsbBroad304_02092	SYNGR3	-
1971	64.5402	kd	CGS001-4605	MYBL2	-
1972	64.5352	kd	CGS001-26353	HSPB8	Heat shock proteins / HSPB
1973	64.5239	kd	CGS001-3420	IDH3B	-
1974	64.5152	kd	CGS001-10769	PLK2	Polo-like kinase (PLK) family
1975	64.5046	kd	CGS001-2195	FAT1	Cadherins / Cadherin-related
1976	64.4968	kd	CGS001-122618	PLD4	-
1977	64.4665	kd	CGS001-64135	IFIH1	-
1978	64.4516	kd	CGS001-10057	ABCC5	ATP binding cassette transporters / subfamily C
1979	64.3464	oe	ccsbBroad304_02157	MED21	-
1980	64.3321	kd	CGS001-9491	PSMF1	Proteasome (prosome, macropain) subunits
1981	64.3152	kd	CGS001-53632	PRKAG3	AMPK subfamily
1982	64.3136	kd	CGS001-369	ARAF	RAF family
1983	64.3033	kd	CGS001-8480	RAE1	WD repeat domain containing
1984	64.2871	oe	ccsbBroad304_05882	BCL6	BTB/POZ domain containing
1985	64.2856	kd	CGS001-2617	GARS	Aminoacyl tRNA synthetases / Class II
1987	64.2794	kd	CGS001-8777	MPDZ	-
1989	64.2622	kd	CGS001-81620	CDT1	-
1990	64.2422	kd	CGS001-4713	NDUFB7	Mitochondrial respiratory chain complex / Complex I
1991	64.2088	kd	CGS001-324	APC	Armadillo repeat containing
1993	64.1715	kd	CGS001-5217	PFN2	-
1994	64.1448	kd	CGS001-23451	SF3B1	-
1995	64.1373	oe	ccsbBroad304_04038	ELOVL6	-
1998	64.0867	kd	CGS001-84765	ZNF577	Zinc fingers, C2H2-type
1999	63.9467	kd	CGS001-23770	FKBP8	Tetratricopeptide (TTC) repeat domain containing
2000	63.937	kd	CGS001-64147	KIF9	Kinesins
2001	63.9263	kd	CGS001-4728	NDUFS8	Mitochondrial respiratory chain complex / Complex I
2002	63.9252	kd	CGS001-6196	RPS6KA2	RSK subfamily
2004	63.8636	oe	ccsbBroad304_03788	LPAR5	GPCR / Class A : Lysophospholipid receptors : Lysophosphatidic acid
2005	63.8567	oe	ccsbBroad304_04976	SERPINA12	Serine (or cysteine) peptidase inhibitors
2007	63.8313	oe	ccsbBroad304_07802	TWF2	Twinfilin subfamily
2008	63.7813	oe	ccsbBroad304_00491	EIF4EBP2	-
2009	63.7806	kd	CGS001-2523	FUT1	Fucosyltransferases
2010	63.7782	kd	CGS001-2079	ERH	-
2011	63.7758	kd	CGS001-7103	TSPAN8	Tetraspanins
2012	63.7389	kd	CGS001-60528	ELAC2	-
2014	63.7231	oe	ccsbBroad304_02221	HS2ST1	Sulfotransferases, membrane-bound
2015	63.7151	kd	CGS001-1820	ARID3A	-
2017	63.702	kd	CGS001-56923	NMUR2	GPCR / Class A : Neuromedin U receptors
2020	63.5828	oe	ccsbBroad304_14143	NUSAP1	-
2021	63.5817	oe	ccsbBroad304_06225	FTH1	-
2022	63.5651	kd	CGS001-5709	PSMD3	Proteasome (prosome, macropain) subunits
2023	63.5546	kd	CGS001-7534	YWHAZ	-
2024	63.5031	kd	CGS001-4069	LYZ	-
2025	63.4936	kd	CGS001-23274	CLEC16A	C-type lectin domain containing
2027	63.462	kd	CGS001-5478	PPIA	Cis-trans-isomerases
2028	63.4619	kd	CGS001-84969	TOX2	-
2029	63.408	kd	CGS001-11015	KDELR3	-
2030	63.4071	kd	CGS001-10289	EIF1B	-
2032	63.3826	kd	CGS001-9097	USP14	Ubiquitin-specific peptidases
2033	63.3821	kd	CGS001-64170	CARD9	-
2034	63.3478	oe	ccsbBroad304_04216	PBX4	Homeoboxes / TALE class
2037	63.2306	kd	CGS001-3034	HAL	-
2038	63.2276	oe	ccsbBroad304_03736	SUCNR1	GPCR / Class A : Orphans
2039	63.1751	oe	ccsbBroad304_00471	E2F6	-
2040	63.1482	kd	CGS001-10142	AKAP9	A-kinase anchor proteins
2041	63.1389	kd	CGS001-23047	PDS5B	-
2042	63.1253	kd	CGS001-2593	GAMT	-
2043	63.106	oe	ccsbBroad304_02875	BRP44	-
2045	63.0966	kd	CGS001-65123	INTS3	-
2046	63.0936	oe	ccsbBroad304_09413	ZNF554	Zinc fingers, C2H2-type
2047	63.0849	kd	CGS001-26520	TIMM9	-
2048	63.0796	kd	CGS001-11243	PMF1	-
2049	63.0778	kd	CGS001-55120	FANCL	Fanconi anemia, complementation groups
2051	63.0528	kd	CGS001-2109	ETFB	-
2053	63.0482	kd	CGS001-5321	PLA2G4A	Phospholipase A2
2054	63.0032	oe	ccsbBroad304_01093	NFKBIA	Ankyrin repeat domain containing
2055	62.9827	kd	CGS001-2634	GBP2	-
2056	62.9555	kd	CGS001-4175	MCM6	-
2057	62.9502	kd	CGS001-4601	MXI1	Basic helix-loop-helix proteins
2058	62.9267	kd	CGS001-27201	GPR78	GPCR / Class A : Orphans
2059	62.9149	kd	CGS001-4172	MCM3	-
2060	62.9072	kd	CGS001-29959	NRBP1	NRBP family
2061	62.9051	kd	CGS001-7037	TFRC	CD molecules
2062	62.9043	kd	CGS001-7764	ZNF217	Zinc fingers, C2H2-type
2063	62.8983	oe	ccsbBroad304_01392	TRIM27	-
2065	62.883	kd	CGS001-8883	NAE1	Ubiquitin-like modifier activating enzymes
2066	62.8591	kd	CGS001-9710	KIAA0355	-
2067	62.8441	kd	CGS001-51569	UFM1	-
2068	62.8328	kd	CGS001-8996	NOL3	-
2069	62.8107	kd	CGS001-51026	GOLT1B	-
2070	62.8067	kd	CGS001-57822	GRHL3	-
2071	62.7961	kd	CGS001-2242	FES	Fer family
2072	62.7861	oe	ccsbBroad304_06180	ESD	-
2073	62.777	kd	CGS001-9354	UBE4A	U-box domain containing
2074	62.7521	oe	ccsbBroad304_01269	PPP3R2	EF-hand domain containing
2075	62.7391	kd	CGS001-875	CBS	Hydrogen sulphide synthesis
2076	62.7206	oe	ccsbBroad304_03420	TOLLIP	-
2077	62.7173	kd	CGS001-7301	TYRO3	Type XI RTKs: TAM (TYRO3-, AXL- and MER-TK) receptor family
2081	62.6806	kd	CGS001-8613	PPAP2B	Lipid phosphate phosphatases
2082	62.6711	kd	CGS001-5351	PLOD1	-
2083	62.6638	oe	ccsbBroad304_01289	MAPK13	MAPK:p38 subfamily
2084	62.6333	kd	CGS001-6307	MSMO1	Fatty acid hydroxylase domain containing
2085	62.6323	oe	ccsbBroad304_01992	B4GALT3	Beta 4-glycosyltransferases
2086	62.6242	kd	CGS001-55604	LRRC16A	-
2087	62.6147	kd	CGS001-11157	LSM6	-
2089	62.5787	kd	CGS001-128	ADH5	Alcohol dehydrogenases
2090	62.5659	kd	CGS001-9249	DHRS3	Short chain dehydrogenase/reductase superfamily / Classical SDR fold cluster 3
2091	62.5556	kd	CGS001-84838	ZNF496	Zinc fingers, C2H2-type
2092	62.5335	kd	CGS001-5533	PPP3CC	Serine/threonine phosphatases / Protein phosphatase, catalytic subunits
2093	62.5234	kd	CGS001-26137	ZBTB20	BTB/POZ domain containing
2095	62.5035	oe	ccsbBroad304_04752	IKBIP	-
2097	62.4719	kd	CGS001-7702	ZNF143	Zinc fingers, C2H2-type
2098	62.4618	kd	CGS001-10161	LPAR6	GPCR / Class A : Lysophospholipid receptors : Lysophosphatidic acid
2099	62.4575	oe	ccsbBroad304_01391	RFC5	ATPases / AAA-type
2103	62.3172	kd	CGS001-143187	VTI1A	-
2104	62.3	kd	CGS001-7316	UBC	-
2105	62.2987	oe	ccsbBroad304_03591	ETNK1	-
2106	62.2841	kd	CGS001-9453	GGPS1	Lanosterol biosynthesis pathway
2107	62.2808	oe	ccsbBroad304_00053	ALDOA	-
2109	62.2163	kd	CGS001-9267	CYTH1	Pleckstrin homology (PH) domain containing
2110	62.2065	kd	CGS001-7029	TFDP2	-
2111	62.2012	kd	CGS001-7919	DDX39B	DEAD-boxes
2112	62.1703	kd	CGS001-51380	CSAD	-
2113	62.1656	kd	CGS001-5315	PKM2	-
2115	62.11	kd	CGS001-4792	NFKBIA	Ankyrin repeat domain containing
2117	62.1048	kd	CGS001-8678	BECN1	-
2118	62.0749	oe	ccsbBroad304_08613	KLHL9	BTB/POZ domain containing
2119	62.0735	oe	ccsbBroad304_07220	CDC45	-
2120	62.0437	oe	ccsbBroad304_01394	RFX4	-
2121	62.0146	kd	CGS001-11284	PNKP	-
2122	62.0038	oe	ccsbBroad304_00577	FOXO3	Forkhead boxes
2123	61.988	kd	CGS001-831	CAST	-
2124	61.9867	kd	CGS001-26574	AATF	-
2125	61.9676	kd	CGS001-23566	LPAR3	GPCR / Class A : Lysophospholipid receptors : Lysophosphatidic acid
2126	61.9624	kd	CGS001-9308	CD83	CD molecules
2128	61.9424	kd	CGS001-56997	ADCK3	ABC1-B subfamily
2130	61.9342	kd	CGS001-3303	HSPA1A	Heat shock proteins / HSP70
2131	61.9296	kd	CGS001-8493	PPM1D	Serine/threonine phosphatases / Protein phosphatases, Mg2+/Mn2+ dependent
2132	61.9189	kd	CGS001-9014	TAF1B	-
2133	61.9084	kd	CGS001-9641	IKBKE	IKK family
2135	61.8836	oe	ccsbBroad304_06539	LSS	Lanosterol biosynthesis pathway
2136	61.8756	kd	CGS001-57504	MTA3	GATA zinc finger domain containing
2137	61.8692	kd	CGS001-2967	GTF2H3	General transcription factors
2138	61.824	kd	CGS001-10671	DCTN6	-
2140	61.7822	kd	CGS001-8091	HMGA2	High-mobility group / Canonical
2142	61.7212	kd	CGS001-57616	TSHZ3	Teashirt zinc fingers
2143	61.7139	kd	CGS001-5624	PROC	Endogenous ligands
2144	61.7004	kd	CGS001-9448	MAP4K4	MAPKKKK:MSN subfamily
2145	61.6757	oe	ccsbBroad304_02415	TUBB3	Tubulins
2146	61.666	kd	CGS001-5293	PIK3CD	Phosphatidylinositol kinases
2147	61.6461	kd	CGS001-4836	NMT1	-
2148	61.6302	oe	ccsbBroad304_00394	CTSD	Cathepsins
2150	61.6062	kd	CGS001-10538	BATF	basic leucine zipper proteins
2152	61.5552	kd	CGS001-10906	TRAFD1	-
2153	61.5228	kd	CGS001-1512	CTSH	Cathepsins
2154	61.5108	oe	ccsbBroad304_02299	NR1H3	Liver X receptor-like receptors
2155	61.3972	kd	CGS001-79712	GTDC1	Glycosyltransferase group 1 domain containing
2157	61.3841	kd	CGS001-56647	BCCIP	-
2158	61.3402	kd	CGS001-1452	CSNK1A1	Casein kinase 1 (CK1) family
2159	61.3339	oe	ccsbBroad304_06694	SERPINA5	Serine (or cysteine) peptidase inhibitors
2160	61.2741	kd	CGS001-147807	ZNF524	Zinc fingers, C2H2-type
2161	61.2509	kd	CGS001-5525	PPP2R5A	Serine/threonine phosphatases / Protein phosphatase 2, regulatory subunits
2162	61.2109	kd	CGS001-8022	LHX3	Homeoboxes / LIM class
2164	61.186	kd	CGS001-6429	SRSF4	RNA binding motif (RRM) containing
2165	61.1662	kd	CGS001-5664	PSEN2	Presenilin
2166	61.1602	oe	ccsbBroad304_01282	PRKCB	Alpha subfamily
2167	61.1521	kd	CGS001-4047	LSS	Lanosterol biosynthesis pathway
2170	61.093	kd	CGS001-10682	EBP	-
2171	61.051	kd	CGS001-22921	MSRB2	-
2172	61.0478	kd	CGS001-4200	ME2	-
2173	61.0253	oe	ccsbBroad304_08102	MRPL18	Mitochondrial ribosomal proteins / large subunits
2174	61.0208	kd	CGS001-120892	LRRK2	Leucine-rich repeat kinase (LRRK) family
2175	61.0049	oe	ccsbBroad304_06339	GTF2F2	General transcription factors
2176	60.9573	kd	CGS001-11162	NUDT6	Nudix motif containing
2177	60.8846	kd	CGS001-9632	SEC24C	-
2178	60.8785	kd	CGS001-3566	IL4R	IL-2 receptor family
2179	60.8783	oe	ccsbBroad304_06260	GATA3	GATA zinc finger domain containing
2181	60.8719	oe	ccsbBroad304_01623	SUPT4H1	-
2183	60.8009	kd	CGS001-5438	POLR2I	RNA polymerase subunits
2184	60.784	kd	CGS001-2534	FYN	Src family
2185	60.7794	kd	CGS001-205564	SENP5	-
2186	60.772	kd	CGS001-4223	MEOX2	Homeoboxes / ANTP class : HOXL subclass
2187	60.7568	kd	CGS001-51290	ERGIC2	-
2188	60.7338	kd	CGS001-231	AKR1B1	Aldo-keto reductases
2189	60.7152	oe	ccsbBroad304_06651	NOV	-
2190	60.6547	kd	CGS001-147686	ZNF418	Zinc fingers, C2H2-type
2191	60.6253	kd	CGS001-1515	CTSL2	-
2194	60.5857	kd	CGS001-2919	CXCL1	Endogenous ligands
2195	60.5628	kd	CGS001-55229	PANK4	-
2196	60.5569	kd	CGS001-581	BAX	-
2197	60.5503	kd	CGS001-5993	RFX5	-
2198	60.5261	oe	ccsbBroad304_04726	TAGAP	Rho GTPase activating proteins
2199	60.5188	oe	ccsbBroad304_10423	BMPR1A	Type I receptor serine/threonine kinases
2200	60.514	kd	CGS001-5451	POU2F1	Homeoboxes / POU class
2203	60.5006	kd	CGS001-25949	SYF2	-
2205	60.4692	kd	CGS001-5063	PAK3	PAKA subfamily
2206	60.461	kd	CGS001-2859	GPR35	GPCR / Class A : Orphans
2207	60.4495	oe	ccsbBroad304_08715	SALL4	Zinc fingers, C2H2-type
2208	60.4288	kd	CGS001-10023	FRAT1	-
2209	60.4016	oe	ccsbBroad304_00112	ASNA1	-
2210	60.3885	kd	CGS001-57547	ZNF624	Zinc fingers, C2H2-type
2211	60.3866	kd	CGS001-55278	QRSL1	-
2213	60.3594	oe	ccsbBroad304_04292	INHBE	-
2214	60.3555	kd	CGS001-5134	PDCD2	Zinc fingers, MYND-type
2216	60.3103	kd	CGS001-64241	ABCG8	ATP binding cassette transporters / subfamily G
2220	60.2656	kd	CGS001-4775	NFATC3	Nuclear factor of activated T-cells
2221	60.2386	kd	CGS001-2004	ELK3	ETS Transcription Factors
2223	60.2227	kd	CGS001-4258	MGST2	Glutathione S-transferases / Microsomal
2224	60.1852	oe	ccsbBroad304_07320	SQSTM1	-
2225	60.1216	kd	CGS001-9326	ZNHIT3	Zinc fingers, HIT-type
2226	60.1202	kd	CGS001-5829	PXN	-
2227	60.0725	kd	CGS001-147183	KRT25	Intermediate filaments type I, keratins (acidic)
2228	60.0674	oe	ccsbBroad304_08128	ALG5	Glycosyltransferase family 2 domain containing
2229	60.0674	oe	ccsbBroad304_03097	CNOT7	-
2231	60.0332	kd	CGS001-23466	CBX6	-
2232	60.0071	kd	CGS001-6709	SPTAN1	EF-hand domain containing
2233	60.0062	kd	CGS001-90861	HN1L	-
2234	60.0054	kd	CGS001-4302	MLLT6	Zinc fingers, PHD-type
2237	59.9585	kd	CGS001-4072	EPCAM	CD molecules
2238	59.9408	kd	CGS001-124626	ZPBP2	Immunoglobulin superfamily / Immunoglobulin-like domain containing
2239	59.9393	kd	CGS001-5859	QARS	Aminoacyl tRNA synthetases / Class I
2241	59.8982	kd	CGS001-3295	HSD17B4	Short chain dehydrogenase/reductase superfamily / Classical SDR fold cluster 3
2242	59.8638	kd	CGS001-54499	TMCO1	-
2243	59.8451	kd	CGS001-64343	AZI2	-
2244	59.8284	kd	CGS001-1488	CTBP2	-
2245	59.8219	kd	CGS001-11041	B3GNT1	-
2246	59.8123	kd	CGS001-5264	PHYH	-
2247	59.8098	kd	CGS001-1718	DHCR24	-
2248	59.7977	oe	ccsbBroad304_00180	BTK	Pleckstrin homology (PH) domain containing
2252	59.693	oe	ccsbBroad304_02205	WTAP	-
2253	59.6872	oe	ccsbBroad304_02271	LPGAT1	-
2254	59.6868	kd	CGS001-7965	AIMP2	-
2255	59.6532	oe	ccsbBroad304_02100	BUB3	WD repeat domain containing
2256	59.629	kd	CGS001-10139	ARFRP1	ADP-ribosylation factors
2257	59.6277	oe	ccsbBroad304_03237	LEF1	-
2259	59.6135	kd	CGS001-7416	VDAC1	Voltage-dependent anion channels
2260	59.5924	kd	CGS001-994	CDC25B	Protein tyrosine phosphatases / Class III Cys-based PTPs
2261	59.5627	kd	CGS001-993	CDC25A	Protein tyrosine phosphatases / Class III Cys-based PTPs
2262	59.5156	oe	ccsbBroad304_02499	CTCF	Zinc fingers, C2H2-type
2263	59.4978	kd	CGS001-51347	TAOK3	TAO subfamily
2264	59.4161	kd	CGS001-3326	HSP90AB1	Heat shock proteins / HSPC
2266	59.3967	kd	CGS001-355	FAS	Tumour necrosis factor (TNF) receptor family
2267	59.3917	kd	CGS001-8531	CSDA	-
2268	59.3748	oe	ccsbBroad304_09254	PAQR8	-
2269	59.3712	kd	CGS001-29102	DROSHA	-
2270	59.3305	kd	CGS001-2118	ETV4	ETS Transcription Factors
2271	59.3211	kd	CGS001-2115	ETV1	ETS Transcription Factors
2272	59.2918	kd	CGS001-3670	ISL1	Homeoboxes / LIM class
2273	59.2379	kd	CGS001-54541	DDIT4	-
2274	59.2271	kd	CGS001-5387	PMS2P3	-
2275	59.2098	kd	CGS001-57761	TRIB3	Trbl family
2276	59.208	kd	CGS001-64429	ZDHHC6	Zinc fingers, DHHC-type
2278	59.199	oe	ccsbBroad304_02884	POT1	-
2279	59.1898	kd	CGS001-203523	ZNF449	Zinc fingers, C2H2-type
2280	59.1849	kd	CGS001-2936	GSR	Oxidoreductases
2281	59.1809	kd	CGS001-54505	DHX29	DEAH-boxes
2283	59.1523	kd	CGS001-340385	ZNF517	Zinc fingers, C2H2-type
2284	59.1501	kd	CGS001-9474	ATG5	-
2285	59.111	kd	CGS001-9650	MTFR1	-
2287	59.0909	kd	CGS001-57406	ABHD6	Abhydrolase domain containing
2288	59.0624	kd	CGS001-54941	RNF125	RING-type (C3HC4) zinc fingers
2289	59.0261	oe	ccsbBroad304_04490	RSPH1	-
2290	59.0132	oe	ccsbBroad304_02979	RNF11	RING-type (C3HC4) zinc fingers
2291	58.9794	kd	CGS001-81034	SLC25A32	Mitochondrial nucleotide transporter subfamily
2292	58.979	oe	ccsbBroad304_08217	SCCPDH	-
2293	58.9678	kd	CGS001-6240	RRM1	Ribonucleoside-diphosphate reductases
2294	58.9378	kd	CGS001-54469	ZFAND6	Zinc fingers, AN1-type domain containing
2295	58.9349	kd	CGS001-1514	CTSL1	-
2296	58.9282	kd	CGS001-3312	HSPA8	Heat shock proteins / HSP70
2297	58.8678	kd	CGS001-57404	CYP20A1	Cytochrome P450s
2298	58.8577	kd	CGS001-122809	SOCS4	SH2 domain containing
2299	58.8554	kd	CGS001-833	CARS	Aminoacyl tRNA synthetases / Class I
2300	58.8258	kd	CGS001-2182	ACSL4	Acyl-CoA synthetase family
2301	58.748	kd	CGS001-10559	SLC35A1	SLC35 family of nucleotide sugar transporters
2302	58.7172	oe	ccsbBroad304_07763	NUDT6	Nudix motif containing
2304	58.7063	oe	ccsbBroad304_03666	CISD1	CDGSH iron sulfur domain containing
2305	58.7058	kd	CGS001-2260	FGFR1	Type V RTKs: FGF (fibroblast growth factor) receptor family
2309	58.6509	kd	CGS001-57215	THAP11	THAP (C2CH-type zinc finger) domain containing
2310	58.5655	kd	CGS001-165829	GPR156	GPCR / Class C : Orphans
2311	58.5451	kd	CGS001-3226	HOXC10	Homeoboxes / ANTP class : HOXL subclass
2315	58.4007	oe	ccsbBroad304_03005	HCAR1	GPCR / Class A : Hydroxy-carboxylic acid receptors
2316	58.3788	kd	CGS001-4171	MCM2	-
2317	58.378	kd	CGS001-4664	NAB1	-
2318	58.3775	oe	ccsbBroad304_03798	PHTF2	-
2319	58.3344	kd	CGS001-6194	RPS6	S ribosomal proteins
2320	58.3314	kd	CGS001-4055	LTBR	Tumor necrosis factor receptor superfamily
2321	58.3233	kd	CGS001-2063	NR2F6	COUP-TF-like receptors
2322	58.2983	kd	CGS001-54386	TERF2IP	-
2324	58.2961	oe	ccsbBroad304_02219	MORF4L2	-
2325	58.2908	kd	CGS001-8874	ARHGEF7	Rho guanine nucleotide exchange factors
2326	58.2883	kd	CGS001-2849	GPR26	GPCR / Class A : Orphans
2327	58.2698	oe	ccsbBroad304_07605	LYPLA1	-
2328	58.2644	kd	CGS001-5567	PRKACB	Protein kinase A
2329	58.2503	kd	CGS001-1960	EGR3	Zinc fingers, C2H2-type
2330	58.2453	kd	CGS001-25803	SPDEF	ETS Transcription Factors
2332	58.143	kd	CGS001-4783	NFIL3	basic leucine zipper proteins
2333	58.136	kd	CGS001-57147	SCYL3	-
2335	58.1218	kd	CGS001-25800	SLC39A6	SLC39 family of metal ion transporters
2337	58.0841	oe	ccsbBroad304_02822	ARFIP2	-
2338	58.0592	kd	CGS001-59348	ZNF350	Zinc fingers, C2H2-type
2339	58.0379	oe	ccsbBroad304_09316	ISX	Homeoboxes / PRD class
2341	58.0029	oe	ccsbBroad304_00945	LMNA	Intermediate filaments type V, lamins
2342	58.0006	oe	ccsbBroad304_13936	PTPRF	Receptor tyrosine phosphatases (RTP)
2343	57.993	kd	CGS001-896	CCND3	-
2345	57.9636	kd	CGS001-8635	RNASET2	-
2346	57.9596	oe	ccsbBroad304_06041	CRYAA	Heat shock proteins / HSPB
2348	57.8754	kd	CGS001-55129	ANO10	Calcium activated chloride channel
2349	57.842	oe	ccsbBroad304_03351	DHRS7	Short chain dehydrogenase/reductase superfamily / Classical SDR fold cluster 3
2350	57.807	kd	CGS001-9159	PCSK7	Subtilisin
2351	57.787	kd	CGS001-8438	RAD54L	-
2353	57.7378	kd	CGS001-9700	ESPL1	-
2354	57.7329	kd	CGS001-1305	COL13A1	Collagens
2355	57.6854	kd	CGS001-5682	PSMA1	Proteasome subunits
2357	57.64	kd	CGS001-168374	ZNF92	Zinc fingers, C2H2-type
2360	57.6294	kd	CGS001-213	ALB	-
2363	57.6079	oe	ccsbBroad304_02578	EBNA1BP2	-
2365	57.5352	kd	CGS001-79142	PHF23	Zinc fingers, PHD-type
2366	57.5294	kd	CGS001-55379	LRRC59	-
2367	57.485	kd	CGS001-25793	FBXO7	F-boxes / other
2369	57.4813	kd	CGS001-11188	NISCH	-
2370	57.471	kd	CGS001-2770	GNAI1	-
2371	57.4641	oe	ccsbBroad304_07832	XPO7	Exportins
2372	57.4542	oe	ccsbBroad304_01605	SSX2	-
2373	57.4211	oe	ccsbBroad304_01779	WNT5A	Endogenous ligands
2374	57.4078	kd	CGS001-290	ANPEP	Aminopeptidase N
2375	57.4071	oe	ccsbBroad304_02990	LYPD3	-
2376	57.3882	kd	CGS001-11004	KIF2C	Kinesins
2377	57.3307	kd	CGS001-6469	SHH	-
2379	57.2792	kd	CGS001-10552	ARPC1A	Actin related protein 2/3 complex subunits
2380	57.2626	kd	CGS001-55012	PPP2R3C	Serine/threonine phosphatases / Protein phosphatase 2, regulatory subunits
2381	57.2255	oe	ccsbBroad304_08802	ELAC2	-
2382	57.2071	kd	CGS001-9687	GREB1	-
2383	57.1766	kd	CGS001-9406	ZRANB2	Zinc fingers, RAN-binding domain containing
2384	57.1657	oe	ccsbBroad304_07880	SIRT5	Histone deacetylases
2385	57.1493	kd	CGS001-51752	ERAP1	Aminopeptidase N
2386	57.1239	kd	CGS001-2261	FGFR3	Type V RTKs: FGF (fibroblast growth factor) receptor family
2387	57.122	kd	CGS001-3458	IFNG	Interferons
2388	57.1202	oe	ccsbBroad304_03175	MRPS16	Mitochondrial ribosomal proteins / small subunits
2389	57.1165	kd	CGS001-7753	ZNF202	Zinc fingers, C2H2-type
2390	57.0389	kd	CGS001-4668	NAGA	-
2392	56.9532	oe	ccsbBroad304_00459	DPYD	-
2393	56.9353	kd	CGS001-9519	TBPL1	-
2394	56.9242	oe	ccsbBroad304_02579	YWHAQ	-
2395	56.9194	kd	CGS001-4758	NEU1	-
2398	56.8723	kd	CGS001-5108	PCM1	-
2399	56.8541	oe	ccsbBroad304_02203	MAD2L1BP	-
2400	56.8518	kd	CGS001-10097	ACTR2	-
2402	56.8272	kd	CGS001-4287	ATXN3	Ataxins
2403	56.8248	kd	CGS001-4998	ORC1	ATPases / AAA-type
2404	56.8243	kd	CGS001-11035	RIPK3	Receptor interacting protein kinase (RIPK) family
2405	56.8042	oe	ccsbBroad304_09050	ZNF436	Zinc fingers, C2H2-type
2406	56.787	oe	ccsbBroad304_04360	CAPNS2	EF-hand domain containing
2407	56.7742	kd	CGS001-3383	ICAM1	CD molecules
2408	56.7706	oe	ccsbBroad304_06995	SREBF1	Basic helix-loop-helix proteins
2409	56.7586	kd	CGS001-2969	GTF2I	General transcription factors
2410	56.7412	oe	ccsbBroad304_10758	CTBP2	-
2412	56.7001	kd	CGS001-2992	GYG1	Glycosyltransferase family 8 domain containing
2413	56.6953	kd	CGS001-23410	SIRT3	Histone deacetylases (HDACs)
2414	56.6835	kd	CGS001-284119	PTRF	-
2416	56.6571	kd	CGS001-3146	HMGB1	High-mobility group / Canonical
2417	56.6216	kd	CGS001-81544	GDPD5	-
2418	56.6016	oe	ccsbBroad304_02401	AKR1A1	Aldo-keto reductases
2419	56.5949	kd	CGS001-10988	METAP2	Methionyl aminopeptidase
2420	56.562	kd	CGS001-51182	HSPA14	Heat shock proteins / HSP70
2423	56.5124	kd	CGS001-55163	PNPO	-
2424	56.5045	oe	ccsbBroad304_07557	NAMPT	-
2425	56.4948	kd	CGS001-4968	OGG1	-
2428	56.4598	oe	ccsbBroad304_07136	WNT9A	Wingless-type MMTV integration sites
2429	56.4314	kd	CGS001-3030	HADHA	-
2430	56.4304	oe	ccsbBroad304_04616	ORMDL3	-
2431	56.4287	kd	CGS001-10723	SLC12A7	SLC12 family of cation-coupled chloride transporters
2432	56.4271	kd	CGS001-1312	COMT	Catecholamine turnover
2436	56.3111	kd	CGS001-83463	MXD3	Basic helix-loop-helix proteins
2435	56.3111	oe	ccsbBroad304_01769	VEGFB	-
2437	56.3084	kd	CGS001-8165	AKAP1	A-kinase anchor proteins
2438	56.2994	kd	CGS001-892	CCNC	-
2439	56.2647	oe	ccsbBroad304_01469	RSU1	-
2441	56.1579	kd	CGS001-4781	NFIB	-
2442	56.1538	kd	CGS001-51274	KLF3	Kruppel-like transcription factors
2443	56.1429	kd	CGS001-2152	F3	CD molecules
2444	56.1404	oe	ccsbBroad304_00611	GALE	Short chain dehydrogenase/reductase superfamily / Extended SDR fold
2445	56.0905	kd	CGS001-9868	TOMM70A	Tetratricopeptide (TTC) repeat domain containing
2446	56.0835	oe	ccsbBroad304_02384	SMNDC1	Tudor domain containing
2448	56.045	kd	CGS001-675	BRCA2	Fanconi anemia, complementation groups
2449	55.9867	kd	CGS001-83694	RPS6KL1	RSKL family
2450	55.9757	kd	CGS001-26298	EHF	-
2451	55.9536	kd	CGS001-3329	HSPD1	Heat Shock Proteins / Chaperonins
2452	55.9153	oe	ccsbBroad304_06639	NFYB	-
2456	55.8774	kd	CGS001-27	ABL2	Abl family
2457	55.8627	kd	CGS001-51022	GLRX2	-
2461	55.7888	kd	CGS001-64223	MLST8	WD repeat domain containing
2462	55.7797	oe	ccsbBroad304_02801	CASP14	Caspases
2463	55.7491	kd	CGS001-51027	BOLA1	-
2464	55.6904	kd	CGS001-776	CACNA1D	Calcium channel subunits
2465	55.6719	kd	CGS001-6195	RPS6KA1	RSK subfamily
2466	55.6575	oe	ccsbBroad304_01998	ABCC3	ATP binding cassette transporters / subfamily C
2468	55.6234	kd	CGS001-208	AKT2	Akt (Protein kinase B)
2469	55.6111	kd	CGS001-3775	KCNK1	Two-P potassium channels
2470	55.6086	oe	ccsbBroad304_06309	UTS2R	Urotensin receptor
2471	55.5476	kd	CGS001-22828	SCAF8	RNA binding motif (RRM) containing
2472	55.5304	oe	ccsbBroad304_02168	GGPS1	Lanosterol biosynthesis pathway
2473	55.5055	kd	CGS001-2768	GNA12	-
2474	55.4517	kd	CGS001-8325	FZD8	GPCR / Class F : Frizzled receptors
2475	55.4516	kd	CGS001-2773	GNAI3	-
2476	55.4308	kd	CGS001-5471	PPAT	Phosphoribosyl pyrophosphate amidotransferase
2477	55.4213	kd	CGS001-140685	ZBTB46	BTB/POZ domain containing
2478	55.4006	kd	CGS001-5004	ORM1	Lipocalins
2481	55.3847	oe	ccsbBroad304_00794	HSF1	-
2482	55.3511	kd	CGS001-350	APOH	Apolipoproteins
2483	55.3455	kd	CGS001-27109	ATP5S	-
2484	55.3453	oe	ccsbBroad304_00899	KCNK2	Two-P potassium channels
2485	55.2608	kd	CGS001-23057	NMNAT2	-
2487	55.2507	kd	CGS001-6210	RPS15A	S ribosomal proteins
2488	55.2447	kd	CGS001-28985	MCTS1	-
2490	55.187	kd	CGS001-5720	PSME1	Proteasome (prosome, macropain) subunits
2491	55.1303	kd	CGS001-1615	DARS	Aminoacyl tRNA synthetases / Class II
2492	55.1064	oe	ccsbBroad304_00993	MDM4	-
2493	55.0858	kd	CGS001-55718	POLR3E	RNA polymerase subunits
2495	55.0729	oe	ccsbBroad304_06774	PRKCQ	Delta subfamily
2497	55.0496	kd	CGS001-221692	PHACTR1	Phosphatase and actin regulators
2498	55.045	oe	ccsbBroad304_00415	CYP24A1	Cytochrome P450s
2500	54.9742	kd	CGS001-7693	ZNF134	Zinc fingers, C2H2-type
2501	54.9693	kd	CGS001-5836	PYGL	Glycogen phosphorylases
2503	54.925	kd	CGS001-6541	SLC7A1	SLC7 family
2505	54.8302	kd	CGS001-10607	TBL3	WD repeat domain containing
2506	54.7896	kd	CGS001-3156	HMGCR	Lanosterol biosynthesis pathway
2507	54.7864	oe	ccsbBroad304_05309	OR52B2	GPCR / Class A : Olfactory receptors
2508	54.7849	kd	CGS001-10026	PIGK	Phosphatidylinositol glycan anchor biosynthesis
2509	54.7707	kd	CGS001-4846	NOS3	Nitric oxide synthases
2511	54.7439	kd	CGS001-10365	KLF2	Kruppel-like transcription factors
2512	54.7409	kd	CGS001-7391	USF1	Basic helix-loop-helix proteins
2513	54.6815	kd	CGS001-5209	PFKFB3	-
2514	54.6734	oe	ccsbBroad304_10014	RXFP4	GPCR / Class A : Relaxin family peptide receptors
2515	54.6669	kd	CGS001-2266	FGG	Endogenous ligands
2516	54.6421	kd	CGS001-126208	ZNF787	Zinc fingers, C2H2-type
2517	54.6394	kd	CGS001-5188	PET112	-
2520	54.622	oe	ccsbBroad304_04715	MRGPRF	GPCR / Class A : Orphans
2521	54.6167	oe	ccsbBroad304_07012	STK3	MST subfamily
2522	54.6154	kd	CGS001-3776	KCNK2	Two-P potassium channels
2523	54.6075	kd	CGS001-5164	PDK2	PDHK family
2524	54.6054	oe	ccsbBroad304_00392	CTLA4	CD molecules
2525	54.5877	oe	ccsbBroad304_06894	RPS6	S ribosomal proteins
2526	54.5856	kd	CGS001-7165	TPD52L2	-
2527	54.5598	kd	CGS001-2787	GNG5	-
2530	54.504	kd	CGS001-84636	GPR174	GPCR / Class A : Orphans
2531	54.443	kd	CGS001-216	ALDH1A1	Aldehyde dehydrogenases
2532	54.4166	kd	CGS001-115196	ZNF554	Zinc fingers, C2H2-type
2533	54.3934	kd	CGS001-133690	CAPSL	EF-hand domain containing
2535	54.3505	kd	CGS001-5599	MAPK8	MAPK:JNK subfamily
2536	54.338	kd	CGS001-9415	FADS2	Fatty acid desaturases
2537	54.3289	kd	CGS001-283078	MKX	Homeoboxes / TALE class
2538	54.3107	oe	ccsbBroad304_01495	CCL2	Chemokine ligands
2539	54.2733	oe	ccsbBroad304_01808	ZNF134	Zinc fingers, C2H2-type
2540	54.2708	oe	ccsbBroad304_00744	HLA-DRB3	Immunoglobulin superfamily / C1-set domain containing
2541	54.2647	kd	CGS001-11214	AKAP13	A-kinase anchor proteins
2543	54.2171	oe	ccsbBroad304_07709	AFG3L2	ATPases / AAA-type
2544	54.2051	oe	ccsbBroad304_10487	BPHL	-
2547	54.1602	oe	ccsbBroad304_11277	HAT1	Histone acetyltransferases (HATs)
2549	54.1579	oe	ccsbBroad304_06996	SRM	-
2551	54.1023	kd	CGS001-8408	ULK1	Unc-51-like kinase (ULK) family
2552	54.0967	kd	CGS001-23321	TRIM2	RING-type (C3HC4) zinc fingers
2553	54.0687	oe	ccsbBroad304_01074	NDUFS3	Mitochondrial respiratory chain complex / Complex I
2554	54.0494	kd	CGS001-7337	UBE3A	-
2555	54.0275	oe	ccsbBroad304_06722	SERPINB6	Serine (or cysteine) peptidase inhibitors
2556	54.0257	kd	CGS001-114609	TIRAP	-
2557	54.0127	oe	ccsbBroad304_04794	ZFP3	Zinc fingers, C2H2-type
2559	53.995	kd	CGS001-117581	TWIST2	Basic helix-loop-helix proteins
2560	53.9894	kd	CGS001-6337	SCNN1A	Epithelial sodium channels (ENaC)
2561	53.9804	kd	CGS001-1052	CEBPD	basic leucine zipper proteins
2562	53.915	kd	CGS001-133522	PPARGC1B	RNA binding motif (RRM) containing
2563	53.8695	oe	ccsbBroad304_03641	ASF1B	-
2565	53.8356	kd	CGS001-4141	MARS	Aminoacyl tRNA synthetases / Class I
2566	53.7803	oe	ccsbBroad304_00498	ELK1	ETS Transcription Factors
2570	53.6935	kd	CGS001-8518	IKBKAP	Elongator acetyltransferase complex subunits
2571	53.6707	kd	CGS001-388677	NOTCH2NL	-
2573	53.6564	kd	CGS001-11142	PKIG	-
2574	53.6514	kd	CGS001-7097	TLR2	Toll-like receptor family
2575	53.6234	kd	CGS001-664	BNIP3	-
2577	53.5738	kd	CGS001-2997	GYS1	Glycosyltransferase group 1 domain containing
2578	53.5727	kd	CGS001-9709	HERPUD1	-
2580	53.5545	kd	CGS001-5435	POLR2F	RNA polymerase subunits
2581	53.5491	kd	CGS001-23621	BACE1	Pepsin
2582	53.5295	kd	CGS001-51593	SRRT	-
2583	53.5293	kd	CGS001-54861	SNRK	SNRK subfamily
2585	53.5043	oe	ccsbBroad304_13848	EGFR	Type I RTKs: ErbB (epidermal growth factor) receptor family
2586	53.4728	kd	CGS001-24148	PRPF6	-
2587	53.4407	kd	CGS001-22955	SCMH1	Sterile alpha motif (SAM) domain containing
2590	53.4146	oe	ccsbBroad304_06384	HMOX1	Haem oxygenase
2591	53.4096	kd	CGS001-6119	RPA3	-
2592	53.3904	kd	CGS001-221393	GPR115	Adhesion Class GPCRs
2596	53.3211	kd	CGS001-563	AZGP1	Immunoglobulin superfamily / C1-set domain containing
2597	53.3136	kd	CGS001-6499	SKIV2L	-
2598	53.3053	kd	CGS001-2050	EPHB4	Type XIII RTKs: Ephrin receptor family
2599	53.2806	kd	CGS001-2058	EPRS	Aminoacyl tRNA synthetases / Class I
2600	53.2628	kd	CGS001-3242	HPD	Oxidoreductases
2602	53.2275	kd	CGS001-9455	HOMER2	-
2603	53.2265	kd	CGS001-139378	GPR112	Adhesion Class GPCRs
2604	53.2188	oe	ccsbBroad304_07506	UBAP2L	-
2605	53.2146	kd	CGS001-47	ACLY	-
2607	53.185	kd	CGS001-5610	EIF2AK2	Other PEK family kinases
2608	53.1592	oe	ccsbBroad304_03917	RBKS	-
2610	53.1336	oe	ccsbBroad304_03880	RXFP1	GPCR / Class A : Relaxin family peptide receptors
2611	53.1233	kd	CGS001-80150	ASRGL1	-
2612	53.096	oe	ccsbBroad304_00226	CAV1	-
2613	53.0937	kd	CGS001-3339	HSPG2	Immunoglobulin superfamily / Immunoglobulin-like domain containing
2614	53.0703	kd	CGS001-10113	PREB	WD repeat domain containing
2615	53.0611	kd	CGS001-65217	PCDH15	Cadherins / Cadherin-related
2616	53	oe	ccsbBroad304_07273	ASMTL	Pseudoautosomal regions / PAR1
2617	52.9922	kd	CGS001-91949	COG7	Components of oligomeric golgi complex
2619	52.9614	oe	ccsbBroad304_03372	CAB39	-
2620	52.8826	kd	CGS001-6418	SET	-
2621	52.8527	kd	CGS001-5950	RBP4	Lipocalins
2622	52.8394	oe	ccsbBroad304_03314	HSD17B7	Short chain dehydrogenase/reductase superfamily / Classical SDR fold cluster 2
2623	52.8301	kd	CGS001-199777	ZNF626	Zinc fingers, C2H2-type
2625	52.8114	kd	CGS001-54555	DDX49	DEAD-boxes
2626	52.8101	oe	ccsbBroad304_03112	NENF	-
2627	52.8025	kd	CGS001-23102	TBC1D2B	-
2628	52.7878	kd	CGS001-285268	ZNF621	Zinc fingers, C2H2-type
2629	52.7624	kd	CGS001-51635	DHRS7	Short chain dehydrogenase/reductase superfamily / Classical SDR fold cluster 3
2631	52.7422	kd	CGS001-223	ALDH9A1	Aldehyde dehydrogenases
2632	52.7386	kd	CGS001-4086	SMAD1	SMADs
2633	52.7277	kd	CGS001-634	CEACAM1	CD molecules
2634	52.6995	kd	CGS001-9738	CCP110	-
2635	52.6995	kd	CGS001-84873	GPR128	Adhesion Class GPCRs
2636	52.6508	kd	CGS001-23239	PHLPP1	Pleckstrin homology (PH) domain containing
2637	52.5933	kd	CGS001-8841	HDAC3	Histone deacetylases
2638	52.5848	kd	CGS001-2155	F7	Chymotrypsin
2640	52.5698	kd	CGS001-481	ATP1B1	ATPases / P-type
2641	52.5537	kd	CGS001-27095	TRAPPC3	Trafficking protein particle complex
2642	52.5487	kd	CGS001-1454	CSNK1E	Casein kinase 1 (CK1) family
2643	52.5396	kd	CGS001-8431	NR0B2	DAX-like receptors
2644	52.539	kd	CGS001-169436	C9ORF96	-
2645	52.5379	oe	ccsbBroad304_11738	BRD4	Bromodomain kinase (BRDK) family
2646	52.5344	oe	ccsbBroad304_01147	PC	Carboxylases
2647	52.5077	oe	ccsbBroad304_04991	ZNF785	Zinc fingers, C2H2-type
2648	52.466	oe	ccsbBroad304_01475	S100A6	EF-hand domain containing
2649	52.4538	kd	CGS001-6938	TCF12	Basic helix-loop-helix proteins
2650	52.4479	oe	ccsbBroad304_06451	IMPDH1	Oxidoreductases
2652	52.355	kd	CGS001-3198	HOXA1	Homeoboxes / ANTP class : HOXL subclass
2653	52.3548	kd	CGS001-3125	HLA-DRB3	Immunoglobulin superfamily / C1-set domain containing
2654	52.3365	oe	ccsbBroad304_04431	PHF5A	Zinc fingers, PHD-type
2655	52.3354	oe	ccsbBroad304_01797	ZNF32	Zinc fingers, C2H2-type
2656	52.3163	oe	ccsbBroad304_05963	CD44	CD molecules
2657	52.3078	oe	ccsbBroad304_03418	ZFAND6	Zinc fingers, AN1-type domain containing
2658	52.2995	kd	CGS001-9653	HS2ST1	Sulfotransferases, membrane-bound
2660	52.2736	kd	CGS001-1462	VCAN	Immunoglobulin superfamily / V-set domain containing
2661	52.2326	kd	CGS001-63948	DMRTB1	-
2662	52.1754	kd	CGS001-3091	HIF1A	Basic helix-loop-helix proteins
2663	52.1482	kd	CGS001-204851	HIPK1	HIPK subfamily
2664	52.1215	oe	ccsbBroad304_06433	IGHMBP2	Zinc fingers, AN1-type domain containing
2665	52.1174	kd	CGS001-26128	KIAA1279	-
2666	52.1149	kd	CGS001-57693	ZNF317	Zinc fingers, C2H2-type
2667	52.108	kd	CGS001-826	CAPNS1	EF-hand domain containing
2668	52.0533	kd	CGS001-10096	ACTR3	-
2669	52.0074	kd	CGS001-4929	NR4A2	Nerve growth factor IB-like receptors
2671	51.9932	kd	CGS001-8295	TRRAP	TRRAP subfamily
2672	51.9658	kd	CGS001-3127	HLA-DRB5	Immunoglobulin superfamily / C1-set domain containing
2673	51.9596	kd	CGS001-5992	RFX4	-
2676	51.8825	kd	CGS001-5230	PGK1	-
2677	51.8639	oe	ccsbBroad304_01890	FZD7	GPCR / Class F : Frizzled receptors
2678	51.8587	kd	CGS001-9252	RPS6KA5	MSK subfamily
2679	51.7719	kd	CGS001-9134	CCNE2	-
2680	51.7571	oe	ccsbBroad304_00693	NR3C1	3-Ketosteroid receptors
2681	51.7509	oe	ccsbBroad304_02295	PIGK	Phosphatidylinositol glycan anchor biosynthesis
2682	51.7488	kd	CGS001-642	BLMH	-
2683	51.7377	kd	CGS001-151126	ZNF385B	-
2684	51.737	kd	CGS001-5329	PLAUR	CD molecules
2686	51.7233	oe	ccsbBroad304_05767	ACVR1	Type I receptor serine/threonine kinases
2688	51.692	kd	CGS001-949	SCARB1	-
2689	51.6911	oe	ccsbBroad304_00688	GRB2	SH2 domain containing
2691	51.6592	kd	CGS001-253260	RICTOR	-
2692	51.6553	kd	CGS001-11212	PROSC	-
2693	51.6548	oe	ccsbBroad304_00654	GNB1	WD repeat domain containing
2694	51.6244	kd	CGS001-1381	CRABP1	Fatty acid-binding proteins
2695	51.6225	kd	CGS001-4038	LRP4	Low density lipoprotein receptors
2696	51.5943	kd	CGS001-53347	UBASH3A	-
2698	51.5806	kd	CGS001-19	ABCA1	ATP binding cassette transporters / subfamily A
2699	51.5587	kd	CGS001-109	ADCY3	Adenylyl cyclases
2700	51.5398	kd	CGS001-1398	CRK	SH2 domain containing
2702	51.5212	kd	CGS001-1212	CLTB	-
2703	51.4764	oe	ccsbBroad304_06136	ECHS1	-
2704	51.475	kd	CGS001-64754	SMYD3	Chromatin-modifying enzymes / K-methyltransferases
2706	51.4612	kd	CGS001-4267	CD99	CD molecules
2707	51.4113	kd	CGS001-64710	NUCKS1	-
2708	51.4097	kd	CGS001-23161	SNX13	Sorting nexins
2709	51.3918	kd	CGS001-607	BCL9	-
2711	51.3776	oe	ccsbBroad304_00390	CTGF	-
2713	51.35	oe	ccsbBroad304_02266	RHOBTB1	BTB/POZ domain containing
2714	51.3477	kd	CGS001-3054	HCFC1	-
2716	51.3089	kd	CGS001-9156	EXO1	-
2717	51.2979	kd	CGS001-10651	MTX2	-
2718	51.2863	kd	CGS001-9218	VAPA	-
2719	51.2444	kd	CGS001-1482	NKX2-5	Homeoboxes / ANTP class : NKL subclass
2720	51.2313	kd	CGS001-95	ACY1	-
2721	51.2231	kd	CGS001-29074	MRPL18	Mitochondrial ribosomal proteins / large subunits
2722	51.2212	oe	ccsbBroad304_00523	EXT1	Exostosin glycosyltransferase family
2723	51.2063	kd	CGS001-83637	ZMIZ2	Zinc fingers, MIZ-type
2724	51.2001	kd	CGS001-4149	MAX	Basic helix-loop-helix proteins
2725	51.1567	oe	ccsbBroad304_04405	KISS1R	GPCR / Class A : RF amide peptide receptors
2726	51.1417	kd	CGS001-51170	HSD17B11	Short chain dehydrogenase/reductase superfamily / Classical SDR fold cluster 3
2727	51.1384	kd	CGS001-81539	SLC38A1	System A-like transporters
2728	51.1257	kd	CGS001-25874	BRP44	-
2729	51.0579	kd	CGS001-51742	ARID4B	-
2730	50.9968	kd	CGS001-79258	MMEL1	-
2731	50.9457	oe	ccsbBroad304_07515	GFPT2	-
2732	50.9224	oe	ccsbBroad304_00736	NRG1	Immunoglobulin superfamily / I-set domain containing
2733	50.9112	kd	CGS001-54811	ZNF562	Zinc fingers, C2H2-type
2734	50.9043	kd	CGS001-866	SERPINA6	Serine (or cysteine) peptidase inhibitors
2735	50.8913	kd	CGS001-84365	MKI67IP	-
2736	50.8619	oe	ccsbBroad304_01822	ZNF227	Zinc fingers, C2H2-type
2737	50.8367	oe	ccsbBroad304_00496	ELF4	ETS Transcription Factors
2738	50.8296	kd	CGS001-111	ADCY5	Adenylate cyclases
2739	50.8231	kd	CGS001-1604	CD55	CD molecules
2740	50.7851	kd	CGS001-1975	EIF4B	RNA binding motif (RRM) containing
2741	50.7616	kd	CGS001-335	APOA1	Apolipoproteins
2742	50.7194	oe	ccsbBroad304_02840	PISD	Decarboxylases
2743	50.7055	oe	ccsbBroad304_02580	TMED10	-
2744	50.6963	kd	CGS001-3248	HPGD	Prostaglandin synthases
2745	50.6804	kd	CGS001-59343	SENP2	-
2747	50.6292	oe	ccsbBroad304_04202	MED28	-
2748	50.5992	oe	ccsbBroad304_03524	PLEKHJ1	Pleckstrin homology (PH) domain containing
2749	50.5715	oe	ccsbBroad304_02674	STK38	NDR family
2750	50.5648	kd	CGS001-6493	SIM2	Basic helix-loop-helix proteins
2751	50.561	kd	CGS001-6868	ADAM17	ADAM metallopeptidase domain containing
2753	50.5178	oe	ccsbBroad304_00098	ARG1	Arginase
2755	50.4947	kd	CGS001-3161	HMMR	CD molecules
2756	50.4481	kd	CGS001-5891	MOK	RCK family
2757	50.4479	kd	CGS001-1287	COL4A5	Collagens
2758	50.4399	kd	CGS001-3791	KDR	Type IV RTKs: VEGF (vascular endothelial growth factor) receptor family
2759	50.4299	kd	CGS001-5999	RGS4	Regulators of G-protein signaling
2760	50.3925	kd	CGS001-2146	EZH2	Chromatin-modifying enzymes / K-methyltransferases
2761	50.3777	kd	CGS001-2021	ENDOG	-
2762	50.3698	kd	CGS001-538	ATP7A	ATPases / P-type
2764	50.3561	kd	CGS001-11320	MGAT4A	-
2765	50.3516	oe	ccsbBroad304_05985	CFL1	-
2766	50.3342	oe	ccsbBroad304_06521	LGALS3	Endogenous ligands
2767	50.3316	kd	CGS001-2539	G6PD	-
2768	50.3291	kd	CGS001-1163	CKS1B	-
2769	50.327	kd	CGS001-1962	EHHADH	-
2771	50.3178	kd	CGS001-9375	TM9SF2	-
2772	50.3141	kd	CGS001-4794	NFKBIE	Ankyrin repeat domain containing
2774	50.2861	oe	ccsbBroad304_00210	CALR	-
2775	50.2047	kd	CGS001-80306	MED28	-
2777	50.1904	oe	ccsbBroad304_00099	ARG2	Arginase
2778	50.1764	oe	ccsbBroad304_00778	HOXC10	Homeoboxes / ANTP class : HOXL subclass
2779	50.1609	kd	CGS001-7276	TTR	-
2780	50.1455	oe	ccsbBroad304_06424	IFI16	-
2781	50.1394	kd	CGS001-3725	JUN	basic leucine zipper proteins
2784	50.0593	oe	ccsbBroad304_05894	BLVRA	-
2785	50.0512	kd	CGS001-10105	PPIF	-
2786	50.0225	kd	CGS001-6491	STIL	-
2787	49.9932	kd	CGS001-4303	FOXO4	Forkhead boxes
2788	49.9262	kd	CGS001-7263	TST	-
2789	49.9251	oe	ccsbBroad304_00126	ATP5A1	ATPases / F-type
2790	49.9175	kd	CGS001-5437	POLR2H	RNA polymerase subunits
2792	49.8411	oe	ccsbBroad304_00028	ADH5	Alcohol dehydrogenases
2793	49.8329	kd	CGS001-29083	GTPBP8	-
2794	49.8231	kd	CGS001-4782	NFIC	-
2795	49.81	kd	CGS001-120103	SLC36A4	SLC36 family of proton-coupled amino acid transporters
2796	49.8087	kd	CGS001-5888	RAD51	-
2797	49.7651	kd	CGS001-9212	AURKB	Aurora kinase
2800	49.7465	kd	CGS001-9063	PIAS2	Zinc fingers, MIZ-type
2801	49.7136	kd	CGS001-3565	IL4	Interleukins and interleukin receptors
2802	49.7133	kd	CGS001-2181	ACSL3	Acyl-CoA synthetase family
2803	49.7115	kd	CGS001-94235	GNG8	-
2804	49.7005	oe	ccsbBroad304_07288	B4GALT4	Beta 4-glycosyltransferases
2805	49.6969	kd	CGS001-64400	AKTIP	Ubiquitin-conjugating enzymes E2
2806	49.669	kd	CGS001-1029	CDKN2A	-
2807	49.6415	kd	CGS001-23030	KDM4B	Histone demethylases
2808	49.6261	oe	ccsbBroad304_08952	E2F8	-
2809	49.5927	kd	CGS001-29103	DNAJC15	Heat shock proteins / DNAJ (HSP40)
2810	49.585	kd	CGS001-3306	HSPA2	Heat shock proteins / HSP70
2811	49.5823	kd	CGS001-64127	NOD2	Nucleotide-binding domain and leucine rich repeat containing
2814	49.5267	kd	CGS001-1105	CHD1	-
2816	49.4743	oe	ccsbBroad304_02017	PEX11A	-
2817	49.4603	kd	CGS001-117289	TAGAP	Rho GTPase activating proteins
2818	49.4594	kd	CGS001-54681	P4HTM	-
2819	49.4567	kd	CGS001-2287	FKBP3	-
2820	49.4431	kd	CGS001-5550	PREP	Prolyl oligopeptidase
2821	49.4226	kd	CGS001-2160	F11	Chymotrypsin
2822	49.4206	kd	CGS001-4299	AFF1	-
2823	49.4165	kd	CGS001-7371	UCK2	-
2826	49.3564	oe	ccsbBroad304_00383	SLC25A10	Mitochondrial di- and tri-carboxylic acid transporter subfamily
2829	49.3305	oe	ccsbBroad304_02582	UQCR11	Mitochondrial respiratory chain complex / Complex III
2831	49.2945	oe	ccsbBroad304_00695	CXCL1	Endogenous ligands
2832	49.2901	kd	CGS001-3735	KARS	Aminoacyl tRNA synthetases / Class II
2833	49.2481	kd	CGS001-51174	TUBD1	Tubulins
2834	49.2445	kd	CGS001-9616	RNF7	RING-type (C3HC4) zinc fingers
2836	49.2287	oe	ccsbBroad304_08481	CEP55	-
2838	49.1992	kd	CGS001-23588	KLHDC2	-
2840	49.1588	oe	ccsbBroad304_01466	RRM2	Ribonucleoside-diphosphate reductases
2842	49.1288	kd	CGS001-3778	KCNMA1	Calcium-activated potassium channels
2843	49.1179	kd	CGS001-400	ARL1	ADP-ribosylation factors
2844	49.1172	kd	CGS001-140609	NEK7	NIMA (never in mitosis gene a)- related kinase (NEK) family
2845	49.1019	kd	CGS001-4214	MAP3K1	MAPKKK:STE11 family
2846	49.0883	kd	CGS001-6929	TCF3	Basic helix-loop-helix proteins
2847	49.0776	kd	CGS001-6654	SOS1	Rho guanine nucleotide exchange factors
2848	49.0717	oe	ccsbBroad304_09006	RPF1	-
2849	49.0361	oe	ccsbBroad304_01724	TTR	-
2851	49.0358	oe	ccsbBroad304_02421	WFDC2	WAP four-disulfide core domain containing
2853	49.0155	kd	CGS001-11340	EXOSC8	-
2854	49.0131	kd	CGS001-339500	ZNF678	Zinc fingers, C2H2-type
2856	48.9764	kd	CGS001-29916	SNX11	Sorting nexins
2857	48.9296	kd	CGS001-5777	PTPN6	Protein tyrosine phosphatases
2858	48.9262	kd	CGS001-10732	TCFL5	Basic helix-loop-helix proteins
2859	48.9261	kd	CGS001-65264	UBE2Z	Ubiquitin-conjugating enzymes E2
2860	48.9073	kd	CGS001-92595	ZNF764	Zinc fingers, C2H2-type
2861	48.897	kd	CGS001-836	CASP3	Caspases
2862	48.88	kd	CGS001-586	BCAT1	-
2863	48.8606	kd	CGS001-51015	ISOC1	-
2864	48.8591	kd	CGS001-8659	ALDH4A1	Aldehyde dehydrogenases
2867	48.7832	kd	CGS001-10929	SRSF8	Serine/arginine-rich splicing factors
2868	48.773	kd	CGS001-6871	TADA2A	-
2869	48.732	oe	ccsbBroad304_06957	SLC1A5	Alanine/serine/cysteine transporter subfamily
2871	48.6545	kd	CGS001-192286	HIGD2A	-
2872	48.653	kd	CGS001-64428	NARFL	-
2873	48.6056	kd	CGS001-356	FASLG	Tumour necrosis factor (TNF) receptor family
2874	48.6022	kd	CGS001-8435	SOAT2	-
2875	48.5884	oe	ccsbBroad304_00690	GRN	-
2876	48.5809	oe	ccsbBroad304_01222	PLP2	-
2877	48.5555	oe	ccsbBroad304_01355	PYGL	Glycogen phosphorylases
2879	48.4989	kd	CGS001-6895	TARBP2	-
2880	48.4769	kd	CGS001-51131	PHF11	Zinc fingers, PHD-type
2881	48.4698	kd	CGS001-427	ASAH1	Acid ceramidase
2883	48.4285	kd	CGS001-7775	ZNF232	Zinc fingers, C2H2-type
2885	48.4038	oe	ccsbBroad304_06453	ING2	Zinc fingers, PHD-type
2887	48.3748	kd	CGS001-9559	VPS26A	-
2888	48.3743	kd	CGS001-11329	STK38	NDR family
2889	48.3742	kd	CGS001-81894	SLC25A28	Miscellaneous SLC25 mitochondrial transporters
2890	48.3697	kd	CGS001-5524	PPP2R4	Serine/threonine phosphatases / Protein phosphatase 2, regulatory subunits
2891	48.3576	kd	CGS001-3320	HSP90AA1	Heat shock proteins / HSPC
2892	48.3536	kd	CGS001-6605	SMARCE1	-
2894	48.3433	kd	CGS001-51292	GMPR2	-
2895	48.3092	kd	CGS001-1848	DUSP6	Protein tyrosine phosphatases / Class I Cys-based PTPs : MAP kinase phosphatases
2897	48.3064	kd	CGS001-84722	PSRC1	-
2898	48.2875	kd	CGS001-11164	NUDT5	Nudix motif containing
2899	48.2801	oe	ccsbBroad304_07820	SNW1	-
2901	48.2602	oe	ccsbBroad304_07800	EXOSC8	-
2903	48.2412	kd	CGS001-8826	IQGAP1	-
2904	48.2389	kd	CGS001-337867	UBAC2	-
2905	48.2227	oe	ccsbBroad304_06588	MMP2	Matrix metallopeptidase
[truncated: 3,961 more rows]

## Sheet: Imatinib_pathways
Supplementary Table S4. Enriched pathway maps based on the PPI network of imatinib’s CMap-positive gene connections (CMap scores ≥ 90.00).
# background genes	# genes	category	description	FDR value	genes
11512	176	COMPARTMENTS	Intracellular	1.34e-08	M6PR|OXCT1|TXNL1|RIPK2|TNFRSF10A|PPP2CB|FIS1|TMEM97|LAP3|TPI1|MAPK14|NEK4|TFPI|CAMSAP2|NFYB|TRAF2|CDK4|CAB39|COX5B|PDGFRB|FLT4|MTFR1|SMAD2|PIH1D1|ZNF629|E2F3|ACTR3|MCM2|PRDX5|MCCC1|ACAT1|PML|PFKL|ATP6V1A|FTH1|MBNL1|ATG3|UBP1|HOXA10|SIM2|TFF2|CPSF4|CLPB|RPN1|F2RL1|PEX11A|AXL|FADD|HSPA4|TMED10|CYB5B|HCFC1|NUP93|PPARD|POLD4|KCTD2|ZNF366|GBA|SUZ12|MPI|BACE1|TUBD1|CDC25C|BCAT2|SMC1A|SENP5|NKX2-5|HEXIM…
9083	150	COMPARTMENTS	Membrane-bounded organelle	2.5e-08	M6PR|OXCT1|RIPK2|TNFRSF10A|FIS1|TMEM97|LAP3|TPI1|MAPK14|NFYB|TRAF2|CDK4|CAB39|COX5B|PDGFRB|FLT4|MTFR1|SMAD2|PIH1D1|ZNF629|E2F3|ACTR3|MCM2|PRDX5|MCCC1|ACAT1|PML|PFKL|ATP6V1A|FTH1|MBNL1|UBP1|HOXA10|SIM2|TFF2|CPSF4|CLPB|RPN1|F2RL1|PEX11A|AXL|HSPA4|TMED10|HCFC1|NUP93|PPARD|POLD4|ZNF366|CD19|GBA|SUZ12|MPI|BACE1|TUBD1|CDC25C|BCAT2|SMC1A|SENP5|NKX2-5|HEXIM1|ZGPAT|MRPL12|TCFL5|TUBB4B|USP1|TOX2|ALDH3A2|RP…
8162	140	COMPARTMENTS	Intracellular membrane-bounded organelle	2.5e-08	M6PR|OXCT1|TNFRSF10A|FIS1|TMEM97|LAP3|TPI1|MAPK14|NFYB|TRAF2|CDK4|COX5B|PDGFRB|FLT4|MTFR1|SMAD2|PIH1D1|ZNF629|E2F3|ACTR3|MCM2|PRDX5|MCCC1|ACAT1|PML|PFKL|ATP6V1A|FTH1|MBNL1|UBP1|HOXA10|SIM2|TFF2|CPSF4|CLPB|RPN1|F2RL1|PEX11A|HSPA4|TMED10|HCFC1|NUP93|PPARD|POLD4|ZNF366|GBA|SUZ12|BACE1|TUBD1|CDC25C|BCAT2|SMC1A|SENP5|NKX2-5|HEXIM1|ZGPAT|MRPL12|TCFL5|TUBB4B|USP1|TOX2|ALDH3A2|RPS3A|RPL22|THRAP3|FYN|STAT…
10113	158	COMPARTMENTS	Organelle	1.92e-07	M6PR|OXCT1|RIPK2|TNFRSF10A|FIS1|TMEM97|LAP3|TPI1|MAPK14|TFPI|CAMSAP2|NFYB|TRAF2|CDK4|CAB39|COX5B|PDGFRB|FLT4|MTFR1|SMAD2|PIH1D1|ZNF629|E2F3|ACTR3|MCM2|PRDX5|MCCC1|ACAT1|PML|PFKL|ATP6V1A|FTH1|MBNL1|UBP1|HOXA10|SIM2|TFF2|CPSF4|CLPB|RPN1|F2RL1|PEX11A|AXL|HSPA4|TMED10|HCFC1|NUP93|PPARD|POLD4|ZNF366|CD19|GBA|SUZ12|MPI|BACE1|TUBD1|CDC25C|BCAT2|SMC1A|SENP5|NKX2-5|HEXIM1|ZGPAT|MRPL12|TCFL5|TUBB4B|USP1|TO…
5325	100	COMPARTMENTS	Protein-containing complex	1.59e-06	MAP2K5|RIPK2|TNFRSF10A|PPP2CB|FIS1|LAP3|TPI1|NFYB|TRAF2|CDK4|COX5B|FLT4|SMAD2|PIH1D1|E2F3|ACTR3|MCM2|MCCC1|IGFBP4|PFKL|ATP6V1A|FTH1|TNFRSF10B|ATG3|SIM2|TFF2|CPSF4|CLPB|RPN1|C2|PEX11A|FADD|TMED10|CYB5B|HCFC1|NUP93|POLD4|KCTD2|CD19|SUZ12|MPI|BACE1|SMC1A|NKX2-5|HEXIM1|MRPL12|EIF4EBP1|RPS3A|RPL22|THRAP3|STAT4|ERGIC2|PSEN2|SDHC|APOA2|QRSL1|GCLM|MTF2|YTHDF1|KIF2C|RPA2|EIF6|PIK3CD|SLC3A2|POLA1|PPP3CA|RA…
9609	150	COMPARTMENTS	Intracellular organelle	1.59e-06	M6PR|OXCT1|RIPK2|TNFRSF10A|FIS1|TMEM97|LAP3|TPI1|MAPK14|TFPI|CAMSAP2|NFYB|TRAF2|CDK4|CAB39|COX5B|PDGFRB|FLT4|MTFR1|SMAD2|PIH1D1|ZNF629|E2F3|ACTR3|MCM2|PRDX5|MCCC1|ACAT1|PML|PFKL|ATP6V1A|FTH1|MBNL1|UBP1|HOXA10|SIM2|TFF2|CPSF4|CLPB|RPN1|F2RL1|PEX11A|AXL|HSPA4|TMED10|HCFC1|NUP93|PPARD|POLD4|ZNF366|GBA|SUZ12|BACE1|TUBD1|CDC25C|BCAT2|SMC1A|SENP5|NKX2-5|HEXIM1|ZGPAT|MRPL12|TCFL5|TUBB4B|USP1|TOX2|ALDH3A…
8195	133	COMPARTMENTS	Cytoplasm	3.71e-06	M6PR|OXCT1|TXNL1|RIPK2|TNFRSF10A|FIS1|TMEM97|LAP3|TPI1|MAPK14|NEK4|CAMSAP2|TRAF2|CDK4|CAB39|COX5B|PDGFRB|FLT4|MTFR1|SMAD2|PIH1D1|ACTR3|MCM2|PRDX5|MCCC1|ACAT1|PML|PFKL|ATP6V1A|FTH1|MBNL1|ATG3|UBP1|HOXA10|TFF2|CLPB|RPN1|F2RL1|PEX11A|FADD|HSPA4|TMED10|HCFC1|GBA|MPI|BACE1|TUBD1|CDC25C|BCAT2|NKX2-5|PRMT3|MRPL12|ARL4C|EIF4EBP1|TUBB4B|ALDH3A2|RPS3A|RPL22|FYN|STAT4|ERGIC2|COMT|OPA1|HACD1|PSEN2|LPGAT1|SOA…
4787	89	COMPARTMENTS	Nucleus	2.47e-05	TMEM97|TPI1|MAPK14|NFYB|TRAF2|CDK4|FLT4|SMAD2|PIH1D1|ZNF629|E2F3|ACTR3|MCM2|PRDX5|PML|ATP6V1A|MBNL1|UBP1|HOXA10|SIM2|CPSF4|HSPA4|HCFC1|NUP93|PPARD|POLD4|ZNF366|SUZ12|TUBD1|CDC25C|SMC1A|SENP5|NKX2-5|HEXIM1|ZGPAT|TCFL5|USP1|TOX2|RPS3A|RPL22|THRAP3|FYN|STAT4|ERGIC2|OPA1|PSEN2|BLZF1|GABPB2|MTF2|FOXP4|RPA2|EIF6|PHF13|SLC3A2|POLA1|SLC22A18|DMTF1|PPP3CA|RAE1|PAFAH1B1|MYCBP|ARNTL|NOLC1|RPS14|SSB|OAS1|OGD…
3054	65	COMPARTMENTS	Cytosol	2.82e-05	TXNL1|RIPK2|TNFRSF10A|FIS1|LAP3|TPI1|MAPK14|NEK4|CAMSAP2|TRAF2|CDK4|CAB39|MTFR1|SMAD2|ACTR3|PRDX5|PFKL|ATP6V1A|FTH1|MBNL1|ATG3|UBP1|CLPB|FADD|HSPA4|MPI|TUBD1|CDC25C|PRMT3|ARL4C|EIF4EBP1|TUBB4B|ALDH3A2|RPS3A|RPL22|FYN|COMT|OPA1|DPYD|GCLM|KIF2C|PIK3CD|POLA1|ASMTL|RALBP1|TIRAP|PPP3CA|HOOK2|ACY1|SOS1|RPS14|OAS1|TKT|ATF5|KYAT1|RAF1|YTHDF2|MYL6B|PLSCR3|CLTC|PLCG2|ADSL|PTPN11|CASK|SOCS1
14060	188	COMPARTMENTS	Cellular anatomical entity	8.59e-05	M6PR|OXCT1|TXNL1|RIPK2|TNFRSF10A|FIS1|TMEM97|LAP3|TPI1|MAPK14|NEK4|TFPI|CAMSAP2|NFYB|LYPD3|TRAF2|CHRM3|CDK4|CAB39|COX5B|PDGFRB|FLT4|MTFR1|SMAD2|PIH1D1|ZNF629|E2F3|ACTR3|MCM2|PRDX5|MCCC1|ACAT1|PML|IGFBP4|PFKL|ATP6V1A|FTH1|TNFRSF10B|MBNL1|ATG3|UBP1|HOXA10|SIM2|TFF2|CPSF4|CLPB|RPN1|F2RL1|C2|PEX11A|AXL|FADD|HSPA4|TMED10|CYB5B|HCFC1|NUP93|PPARD|POLD4|ZNF366|CD19|GBA|IL1RAP|SUZ12|MPI|BACE1|TUBD1|CDC25C…
1710	41	COMPARTMENTS	Catalytic complex	0.00059	MAP2K5|PPP2CB|LAP3|TPI1|CDK4|MCCC1|PFKL|FTH1|ATG3|CPSF4|CLPB|RPN1|FADD|CYB5B|HCFC1|POLD4|KCTD2|SUZ12|MPI|HEXIM1|SDHC|GCLM|MTF2|YTHDF1|PIK3CD|POLA1|PPP3CA|PAFAH1B1|SOS1|NOLC1|OGDH|MORF4L2|KYAT1|NDUFB3|CAND1|PRAME|MCM3|IDH3B|NDUFB1|PTPN11|SOCS1
2902	57	COMPARTMENTS	Intracellular organelle lumen	0.0021	OXCT1|MAPK14|CDK4|CAB39|PDGFRB|SMAD2|PIH1D1|MCM2|PRDX5|ACAT1|PML|PFKL|FTH1|HOXA10|SIM2|TFF2|CPSF4|CLPB|HCFC1|NUP93|POLD4|SUZ12|BACE1|BCAT2|SMC1A|SENP5|HEXIM1|MRPL12|TUBB4B|RPS3A|THRAP3|ERGIC2|OPA1|PPOX|ABCD3|MTF2|RPA2|EIF6|POLA1|RAE1|ARNTL|NOLC1|TF|RPS14|OGDH|MORF4L2|FOXA2|SERPINA1|RAI14|CAND1|MEF2A|AATF|MCM3|IDH3B|PTPN11|CASK|SOCS1
197	11	COMPARTMENTS	Oxidoreductase complex	0.0031	TPI1|FTH1|CPSF4|CLPB|CYB5B|SDHC|OGDH|KYAT1|NDUFB3|IDH3B|NDUFB1
18	4	COMPARTMENTS	Nuclear replisome	0.0128	POLD4|RPA2|POLA1|MCM3
832	22	COMPARTMENTS	Organelle envelope	0.0262	FIS1|TMEM97|CDK4|COX5B|PML|CLPB|NUP93|MRPL12|OPA1|PSEN2|SDHC|PPOX|POLA1|SLC22A18|RAE1|PAFAH1B1|OGDH|RAF1|NDUFB3|PLSCR3|COX6B2|NDUFB1
51	5	COMPARTMENTS	Endoplasmic reticulum-Golgi intermediate compartment membrane	0.045	TMED10|ERGIC2|TGFA|SERPINA1|CD59
5681	114	GO Biological Process	Regulation of cellular metabolic process	1.08e-08	MAP2K5|RIPK2|TNFRSF10A|PPP2CB|FIS1|MAPK14|NEK4|NFYB|TRAF2|ZNF764|ZNF331|CDK4|CAB39|PDGFRB|FLT4|SMAD2|PIH1D1|ZNF629|E2F3|ACTR3|MCM2|PRDX5|INHBE|PML|IGFBP4|ATP6V1A|TNFRSF10B|MBNL1|UBP1|HOXA10|SIM2|ZNF653|LHX8|F2RL1|AXL|FADD|TMED10|ZNF561|HCFC1|PPARD|ZNF490|ZNF366|CD19|GBA|IL1RAP|SUZ12|CDC25C|NKX2-5|HEXIM1|PRMT3|ZGPAT|ZNF92|MRPL12|TCFL5|ZNF449|EIF4EBP1|FOXD4L3|USP1|TOX2|RPL22|THRAP3|FYN|STAT4|LPGAT1…
6249	118	GO Biological Process	Regulation of macromolecule metabolic process	7.6e-08	MAP2K5|RIPK2|TNFRSF10A|PPP2CB|FIS1|MAPK14|NEK4|TFPI|NFYB|TRAF2|ZNF764|ZNF331|CDK4|CAB39|PDGFRB|FLT4|SMAD2|PIH1D1|ZNF629|E2F3|ACTR3|MCM2|PRDX5|INHBE|PML|TNFRSF10B|MBNL1|UBP1|HOXA10|SIM2|ZNF653|LHX8|F2RL1|AXL|FADD|TMED10|ZNF561|HCFC1|PPARD|ZNF490|ZNF366|GBA|IL1RAP|SUZ12|CDC25C|NKX2-5|HEXIM1|PRMT3|ZGPAT|ZNF92|MRPL12|TCFL5|ZNF449|EIF4EBP1|FOXD4L3|USP1|TOX2|RPL22|THRAP3|FYN|STAT4|SOAT1|APOA2|GABPB2|MT…
5899	114	GO Biological Process	Regulation of primary metabolic process	7.6e-08	MAP2K5|RIPK2|TNFRSF10A|PPP2CB|FIS1|MAPK14|NEK4|TFPI|NFYB|TRAF2|ZNF764|ZNF331|CDK4|CAB39|PDGFRB|FLT4|SMAD2|PIH1D1|ZNF629|E2F3|ACTR3|MCM2|PRDX5|INHBE|PML|IGFBP4|TNFRSF10B|MBNL1|UBP1|HOXA10|SIM2|ZNF653|LHX8|F2RL1|FADD|TMED10|ZNF561|HCFC1|PPARD|ZNF490|ZNF366|CD19|GBA|IL1RAP|SUZ12|CDC25C|NKX2-5|HEXIM1|PRMT3|ZGPAT|ZNF92|MRPL12|TCFL5|ZNF449|EIF4EBP1|FOXD4L3|USP1|TOX2|RPL22|THRAP3|FYN|STAT4|LPGAT1|SOAT1|…
6784	124	GO Biological Process	Regulation of metabolic process	8.46e-08	MAP2K5|RIPK2|TNFRSF10A|PPP2CB|FIS1|MAPK14|NEK4|TFPI|NFYB|TRAF2|ZNF764|ZNF331|CDK4|CAB39|PDGFRB|FLT4|SMAD2|PIH1D1|ZNF629|E2F3|ACTR3|MCM2|PRDX5|INHBE|PML|IGFBP4|ATP6V1A|TNFRSF10B|MBNL1|UBP1|HOXA10|SIM2|ZNF653|LHX8|F2RL1|AXL|FADD|TMED10|ZNF561|HCFC1|PPARD|ZNF490|ZNF366|CD19|GBA|IL1RAP|SUZ12|CDC25C|NKX2-5|HEXIM1|PRMT3|ZGPAT|ZNF92|MRPL12|TCFL5|ZNF449|EIF4EBP1|FOXD4L3|USP1|TOX2|RPL22|THRAP3|FYN|STAT4|L…
4205	89	GO Biological Process	Regulation of biosynthetic process	3.3e-07	MAP2K5|RIPK2|PPP2CB|MAPK14|NEK4|NFYB|TRAF2|ZNF764|ZNF331|CDK4|PDGFRB|SMAD2|PIH1D1|ZNF629|E2F3|ACTR3|PRDX5|PML|UBP1|HOXA10|SIM2|ZNF653|LHX8|F2RL1|FADD|ZNF561|HCFC1|PPARD|ZNF490|ZNF366|GBA|IL1RAP|SUZ12|NKX2-5|HEXIM1|PRMT3|ZGPAT|ZNF92|MRPL12|TCFL5|ZNF449|EIF4EBP1|FOXD4L3|TOX2|RPL22|THRAP3|FYN|STAT4|LPGAT1|SOAT1|GABPB2|MTF2|YTHDF1|FOXP4|EIF6|PTMS|TIRAP|DMTF1|PPP3CA|ZNF785|MYCBP|ZNF610|ARNTL|SOS1|NOLC…
3980	86	GO Biological Process	Regulation of macromolecule biosynthetic process	3.3e-07	MAP2K5|RIPK2|PPP2CB|MAPK14|NEK4|NFYB|TRAF2|ZNF764|ZNF331|CDK4|PDGFRB|SMAD2|PIH1D1|ZNF629|E2F3|ACTR3|PRDX5|PML|UBP1|HOXA10|SIM2|ZNF653|LHX8|F2RL1|FADD|ZNF561|HCFC1|PPARD|ZNF490|ZNF366|GBA|IL1RAP|SUZ12|NKX2-5|HEXIM1|ZGPAT|ZNF92|MRPL12|TCFL5|ZNF449|EIF4EBP1|FOXD4L3|TOX2|RPL22|THRAP3|STAT4|SOAT1|GABPB2|MTF2|YTHDF1|FOXP4|EIF6|PTMS|TIRAP|DMTF1|PPP3CA|ZNF785|MYCBP|ZNF610|ARNTL|SOS1|NOLC1|TF|RPS14|RELN|M…
4074	87	GO Biological Process	Regulation of nucleobase-containing compound metabolic process	3.3e-07	MAP2K5|RIPK2|PPP2CB|FIS1|MAPK14|NEK4|NFYB|TRAF2|ZNF764|ZNF331|CDK4|PDGFRB|SMAD2|PIH1D1|ZNF629|E2F3|ACTR3|MCM2|PRDX5|PML|MBNL1|UBP1|HOXA10|SIM2|ZNF653|LHX8|F2RL1|FADD|ZNF561|HCFC1|PPARD|ZNF490|ZNF366|IL1RAP|SUZ12|NKX2-5|HEXIM1|ZGPAT|ZNF92|MRPL12|TCFL5|ZNF449|FOXD4L3|USP1|TOX2|THRAP3|STAT4|GABPB2|MTF2|YTHDF1|FOXP4|RPA2|EIF6|PTMS|TIRAP|DMTF1|PPP3CA|ZNF785|MYCBP|ZNF610|ARNTL|SOS1|NOLC1|TF|RPS14|OAS1|…
4143	88	GO Biological Process	Regulation of cellular biosynthetic process	3.3e-07	MAP2K5|RIPK2|PPP2CB|MAPK14|NEK4|NFYB|TRAF2|ZNF764|ZNF331|CDK4|PDGFRB|SMAD2|PIH1D1|ZNF629|E2F3|ACTR3|PRDX5|PML|UBP1|HOXA10|SIM2|ZNF653|LHX8|F2RL1|FADD|ZNF561|HCFC1|PPARD|ZNF490|ZNF366|GBA|IL1RAP|SUZ12|NKX2-5|HEXIM1|PRMT3|ZGPAT|ZNF92|MRPL12|TCFL5|ZNF449|EIF4EBP1|FOXD4L3|TOX2|RPL22|THRAP3|FYN|STAT4|LPGAT1|SOAT1|GABPB2|MTF2|YTHDF1|FOXP4|EIF6|PTMS|TIRAP|DMTF1|PPP3CA|ZNF785|MYCBP|ZNF610|ARNTL|SOS1|NOLC…
5734	109	GO Biological Process	Regulation of nitrogen compound metabolic process	3.3e-07	MAP2K5|RIPK2|TNFRSF10A|PPP2CB|FIS1|MAPK14|NEK4|TFPI|NFYB|TRAF2|ZNF764|ZNF331|CDK4|CAB39|PDGFRB|FLT4|SMAD2|PIH1D1|ZNF629|E2F3|ACTR3|MCM2|PRDX5|INHBE|PML|TNFRSF10B|MBNL1|UBP1|HOXA10|SIM2|ZNF653|LHX8|F2RL1|FADD|TMED10|ZNF561|HCFC1|PPARD|ZNF490|ZNF366|GBA|IL1RAP|SUZ12|CDC25C|NKX2-5|HEXIM1|PRMT3|ZGPAT|ZNF92|MRPL12|TCFL5|ZNF449|EIF4EBP1|FOXD4L3|USP1|TOX2|RPL22|THRAP3|FYN|STAT4|SOAT1|GABPB2|MTF2|YTHDF1|…
4899	97	GO Biological Process	Regulation of gene expression	6.3e-07	MAP2K5|RIPK2|PPP2CB|MAPK14|NEK4|NFYB|TRAF2|ZNF764|ZNF331|CDK4|FLT4|SMAD2|PIH1D1|ZNF629|E2F3|ACTR3|PRDX5|PML|MBNL1|UBP1|HOXA10|SIM2|ZNF653|LHX8|F2RL1|AXL|FADD|TMED10|ZNF561|HCFC1|PPARD|ZNF490|ZNF366|GBA|IL1RAP|SUZ12|NKX2-5|HEXIM1|ZGPAT|ZNF92|MRPL12|TCFL5|ZNF449|EIF4EBP1|FOXD4L3|TOX2|RPL22|THRAP3|FYN|STAT4|APOA2|GABPB2|MTF2|YTHDF1|PTGFR|FOXP4|EIF6|PIK3CD|POLA1|PTMS|TIRAP|DMTF1|PPP3CA|ZNF785|AGPAT1|…
3460	76	GO Biological Process	Regulation of transcription, DNA-templated	1.7e-06	MAP2K5|RIPK2|PPP2CB|MAPK14|NEK4|NFYB|TRAF2|ZNF764|ZNF331|CDK4|SMAD2|PIH1D1|ZNF629|E2F3|ACTR3|PRDX5|PML|UBP1|HOXA10|SIM2|ZNF653|LHX8|F2RL1|FADD|ZNF561|HCFC1|PPARD|ZNF490|ZNF366|IL1RAP|SUZ12|NKX2-5|HEXIM1|ZGPAT|ZNF92|MRPL12|TCFL5|ZNF449|FOXD4L3|TOX2|THRAP3|STAT4|GABPB2|MTF2|FOXP4|PTMS|TIRAP|DMTF1|PPP3CA|ZNF785|MYCBP|ZNF610|ARNTL|SOS1|NOLC1|TF|RPS14|RELN|MORF4L2|ATF5|FOXA2|RAF1|EHF|TDRD3|CAND1|PRAME…
3759	80	GO Biological Process	Regulation of RNA metabolic process	1.7e-06	MAP2K5|RIPK2|PPP2CB|MAPK14|NEK4|NFYB|TRAF2|ZNF764|ZNF331|CDK4|SMAD2|PIH1D1|ZNF629|E2F3|ACTR3|PRDX5|PML|MBNL1|UBP1|HOXA10|SIM2|ZNF653|LHX8|F2RL1|FADD|ZNF561|HCFC1|PPARD|ZNF490|ZNF366|IL1RAP|SUZ12|NKX2-5|HEXIM1|ZGPAT|ZNF92|MRPL12|TCFL5|ZNF449|FOXD4L3|TOX2|THRAP3|STAT4|GABPB2|MTF2|YTHDF1|FOXP4|PTMS|TIRAP|DMTF1|PPP3CA|ZNF785|MYCBP|ZNF610|ARNTL|SOS1|NOLC1|TF|RPS14|OAS1|RELN|MORF4L2|ATF5|FOXA2|RAF1|EHF…
3114	68	GO Biological Process	Positive regulation of cellular metabolic process	1.84e-05	MAP2K5|RIPK2|TNFRSF10A|MAPK14|NEK4|NFYB|TRAF2|CAB39|PDGFRB|FLT4|SMAD2|PIH1D1|ZNF629|E2F3|ACTR3|INHBE|PML|TNFRSF10B|UBP1|HOXA10|F2RL1|AXL|FADD|HCFC1|PPARD|CD19|GBA|NKX2-5|MRPL12|TOX2|THRAP3|FYN|STAT4|LPGAT1|SOAT1|GABPB2|MTF2|YTHDF1|EIF6|RALBP1|PTMS|TIRAP|DMTF1|PPP3CA|MYCBP|ARNTL|NOLC1|TF|OAS1|RELN|MORF4L2|ATF5|FOXA2|RAF1|TGFA|DDR1|EHF|TDRD3|CAND1|YTHDF2|MEF2A|GTF2I|AATF|PLCG2|PTPN11|GRB10|CASK|TFA…
2586	60	GO Biological Process	Regulation of transcription by RNA polymerase II	2.01e-05	MAP2K5|RIPK2|MAPK14|NFYB|ZNF764|ZNF331|CDK4|SMAD2|ZNF629|E2F3|ACTR3|UBP1|HOXA10|SIM2|ZNF653|LHX8|F2RL1|FADD|ZNF561|HCFC1|PPARD|ZNF490|ZNF366|SUZ12|NKX2-5|HEXIM1|ZGPAT|ZNF92|TCFL5|ZNF449|FOXD4L3|TOX2|THRAP3|STAT4|GABPB2|MTF2|FOXP4|PTMS|DMTF1|PPP3CA|ZNF785|ZNF610|ARNTL|SOS1|RPS14|MORF4L2|ATF5|FOXA2|RAF1|EHF|CAND1|MEF2A|TGIF2LY|GTF2I|ZNF519|AATF|TWIST2|CASK|ZNF266|TFAP2A
2080	52	GO Biological Process	Positive regulation of biosynthetic process	2.15e-05	MAP2K5|RIPK2|MAPK14|NEK4|NFYB|PDGFRB|SMAD2|PIH1D1|ZNF629|E2F3|ACTR3|PRDX5|PML|UBP1|HOXA10|F2RL1|FADD|HCFC1|PPARD|GBA|NKX2-5|MRPL12|TOX2|THRAP3|STAT4|LPGAT1|SOAT1|GABPB2|MTF2|YTHDF1|EIF6|PTMS|DMTF1|PPP3CA|MYCBP|ARNTL|NOLC1|TF|MORF4L2|ATF5|FOXA2|RAF1|EHF|TDRD3|CAND1|YTHDF2|MEF2A|GTF2I|AATF|PLCG2|CASK|TFAP2A
163	13	GO Biological Process	Regulation of response to cytokine stimulus	6.87e-05	MAP2K5|RIPK2|PPP2CB|TRAF2|F2RL1|AXL|FADD|AGPAT1|PAFAH1B1|OAS1|YTHDF2|PTPN11|SOCS1
2041	50	GO Biological Process	Positive regulation of cellular biosynthetic process	7.23e-05	MAP2K5|RIPK2|MAPK14|NEK4|NFYB|PDGFRB|SMAD2|PIH1D1|ZNF629|E2F3|ACTR3|PML|UBP1|HOXA10|F2RL1|FADD|HCFC1|PPARD|GBA|NKX2-5|MRPL12|TOX2|THRAP3|STAT4|LPGAT1|SOAT1|GABPB2|MTF2|YTHDF1|EIF6|PTMS|DMTF1|PPP3CA|MYCBP|ARNTL|NOLC1|TF|MORF4L2|ATF5|FOXA2|RAF1|EHF|TDRD3|CAND1|YTHDF2|MEF2A|GTF2I|AATF|CASK|TFAP2A
6568	111	GO Biological Process	Cellular metabolic process	8.39e-05	MAP2K5|OXCT1|RIPK2|PPP2CB|FIS1|TPI1|MAPK14|NEK4|NFYB|CDK4|CAB39|COX5B|PDGFRB|FLT4|MTFR1|SMAD2|PIH1D1|E2F3|MCM2|PRDX5|MCCC1|ACAT1|PML|PFKL|ATP6V1A|SRD5A1|MBNL1|ATG3|CPSF4|RPN1|AXL|CYB5B|HCFC1|PPARD|POLD4|KCTD2|GBA|SUZ12|MPI|BACE1|CDC25C|BCAT2|SMC1A|NKX2-5|PRMT3|MRPL12|TCFL5|USP1|ALDH3A2|RPS3A|RPL22|THRAP3|FYN|COMT|OPA1|HACD1|PSEN2|LPGAT1|SOAT1|SDHC|APOA2|PPOX|QRSL1|DPYD|ABCD3|GCLM|RPA2|UGCG|EIF6|P…
3847	76	GO Biological Process	Positive regulation of metabolic process	8.82e-05	MAP2K5|RIPK2|TNFRSF10A|FIS1|MAPK14|NEK4|NFYB|TRAF2|CAB39|PDGFRB|FLT4|SMAD2|PIH1D1|ZNF629|E2F3|ACTR3|PRDX5|INHBE|PML|TNFRSF10B|UBP1|HOXA10|F2RL1|AXL|FADD|TMED10|HCFC1|PPARD|CD19|GBA|IL1RAP|NKX2-5|MRPL12|TOX2|THRAP3|FYN|STAT4|LPGAT1|SOAT1|APOA2|GABPB2|MTF2|YTHDF1|PTGFR|EIF6|PIK3CD|RALBP1|PTMS|TIRAP|DMTF1|PPP3CA|AGPAT1|MYCBP|ARNTL|NOLC1|TF|OAS1|RELN|MORF4L2|ATF5|FOXA2|RAF1|TGFA|DDR1|EHF|TDRD3|CAND1|…
1935	48	GO Biological Process	Positive regulation of macromolecule biosynthetic process	8.82e-05	MAP2K5|RIPK2|MAPK14|NEK4|NFYB|PDGFRB|SMAD2|PIH1D1|ZNF629|E2F3|ACTR3|PML|UBP1|HOXA10|F2RL1|FADD|HCFC1|PPARD|NKX2-5|MRPL12|TOX2|THRAP3|STAT4|SOAT1|GABPB2|MTF2|YTHDF1|EIF6|PTMS|DMTF1|PPP3CA|MYCBP|ARNTL|NOLC1|TF|MORF4L2|ATF5|FOXA2|RAF1|EHF|TDRD3|CAND1|YTHDF2|MEF2A|GTF2I|AATF|CASK|TFAP2A
7988	127	GO Biological Process	Metabolic process	0.00012	UBR7|MAP2K5|OXCT1|RIPK2|PPP2CB|FIS1|LAP3|TPI1|MAPK14|NEK4|GGCX|NFYB|TRAF2|CHRM3|CDK4|CAB39|COX5B|PDGFRB|FLT4|MTFR1|SMAD2|PIH1D1|E2F3|MCM2|PRDX5|MCCC1|ACAT1|PML|PFKL|ATP6V1A|SRD5A1|MBNL1|ATG3|CPSF4|RPN1|C2|AXL|FADD|CYB5B|HCFC1|NUP93|PPARD|POLD4|KCTD2|GBA|SUZ12|MPI|BACE1|CDC25C|BCAT2|SMC1A|SENP5|NKX2-5|PRMT3|MRPL12|TCFL5|USP1|ALDH3A2|RPS3A|RPL22|THRAP3|FYN|COMT|OPA1|HACD1|PSEN2|LPGAT1|SOAT1|SDHC|AP…
152	12	GO Biological Process	Regulation of cytokine-mediated signaling pathway	0.00018	RIPK2|PPP2CB|TRAF2|F2RL1|AXL|FADD|AGPAT1|PAFAH1B1|OAS1|YTHDF2|PTPN11|SOCS1
3358	68	GO Biological Process	Response to stress	0.0002	MAP2K5|OXCT1|RIPK2|PPP2CB|MAPK14|NEK4|TFPI|GGCX|TRAF2|CAB39|PDGFRB|SMAD2|ACTR3|MCM2|PRDX5|ACAT1|PML|IGFBP4|SRD5A1|TNFRSF10B|CLPB|F2RL1|C2|AXL|FADD|HSPA4|CYB5B|PPARD|POLD4|GBA|IL1RAP|SMC1A|HEXIM1|TUBB4B|USP1|FYN|STAT4|COMT|OPA1|PSEN2|APOA2|GCLM|PTGFR|RPA2|PIK3CD|POLA1|RCAN1|TIRAP|PPP3CA|PAFAH1B1|ARNTL|NOLC1|TF|OAS1|RELN|MORF4L2|RAF1|TGFA|SERPINA1|DDR1|YTHDF2|AATF|MCM3|MAP7|PLCG2|ADSL|PTPN11|CD59
3533	70	GO Biological Process	Positive regulation of macromolecule metabolic process	0.00027	MAP2K5|RIPK2|TNFRSF10A|FIS1|MAPK14|NEK4|NFYB|TRAF2|CAB39|PDGFRB|FLT4|SMAD2|PIH1D1|ZNF629|E2F3|ACTR3|INHBE|PML|TNFRSF10B|UBP1|HOXA10|F2RL1|FADD|TMED10|HCFC1|PPARD|GBA|IL1RAP|NKX2-5|MRPL12|TOX2|THRAP3|FYN|STAT4|SOAT1|APOA2|GABPB2|MTF2|YTHDF1|PTGFR|EIF6|PIK3CD|RALBP1|PTMS|TIRAP|DMTF1|PPP3CA|AGPAT1|MYCBP|ARNTL|NOLC1|TF|OAS1|RELN|MORF4L2|ATF5|FOXA2|RAF1|TGFA|EHF|TDRD3|CAND1|YTHDF2|MEF2A|GTF2I|AATF|PLC…
1710	43	GO Biological Process	Positive regulation of transcription, DNA-templated	0.00027	MAP2K5|RIPK2|MAPK14|NEK4|NFYB|SMAD2|PIH1D1|ZNF629|E2F3|ACTR3|PML|UBP1|HOXA10|F2RL1|FADD|HCFC1|PPARD|NKX2-5|MRPL12|TOX2|THRAP3|STAT4|GABPB2|MTF2|PTMS|DMTF1|PPP3CA|MYCBP|ARNTL|NOLC1|TF|MORF4L2|ATF5|FOXA2|RAF1|EHF|TDRD3|CAND1|MEF2A|GTF2I|AATF|CASK|TFAP2A
1845	45	GO Biological Process	Positive regulation of RNA metabolic process	0.00027	MAP2K5|RIPK2|MAPK14|NEK4|NFYB|SMAD2|PIH1D1|ZNF629|E2F3|ACTR3|PML|UBP1|HOXA10|F2RL1|FADD|HCFC1|PPARD|NKX2-5|MRPL12|TOX2|THRAP3|STAT4|GABPB2|MTF2|YTHDF1|PTMS|DMTF1|PPP3CA|MYCBP|ARNTL|NOLC1|TF|MORF4L2|ATF5|FOXA2|RAF1|EHF|TDRD3|CAND1|YTHDF2|MEF2A|GTF2I|AATF|CASK|TFAP2A
7522	120	GO Biological Process	Organic substance metabolic process	0.00027	UBR7|MAP2K5|OXCT1|RIPK2|PPP2CB|LAP3|TPI1|MAPK14|NEK4|GGCX|NFYB|TRAF2|CHRM3|CDK4|CAB39|PDGFRB|FLT4|SMAD2|PIH1D1|E2F3|MCM2|MCCC1|ACAT1|PML|PFKL|ATP6V1A|SRD5A1|MBNL1|ATG3|CPSF4|RPN1|C2|AXL|FADD|HCFC1|NUP93|PPARD|POLD4|KCTD2|GBA|SUZ12|MPI|BACE1|CDC25C|BCAT2|SMC1A|SENP5|NKX2-5|PRMT3|MRPL12|TCFL5|USP1|ALDH3A2|RPS3A|RPL22|THRAP3|FYN|COMT|OPA1|HACD1|PSEN2|LPGAT1|SOAT1|SDHC|APOA2|PPOX|QRSL1|DPYD|ABCD3|GCL…
1250	35	GO Biological Process	Positive regulation of transcription by RNA polymerase II	0.00029	MAP2K5|RIPK2|MAPK14|NFYB|SMAD2|ZNF629|E2F3|ACTR3|UBP1|HOXA10|F2RL1|FADD|HCFC1|PPARD|NKX2-5|TOX2|THRAP3|STAT4|GABPB2|MTF2|PTMS|DMTF1|PPP3CA|ARNTL|MORF4L2|ATF5|FOXA2|RAF1|EHF|CAND1|MEF2A|GTF2I|AATF|CASK|TFAP2A
1877	45	GO Biological Process	Phosphate-containing compound metabolic process	0.00039	MAP2K5|RIPK2|PPP2CB|TPI1|MAPK14|NEK4|CDK4|CAB39|PDGFRB|FLT4|SMAD2|ACAT1|PML|PFKL|ATP6V1A|AXL|PPARD|CDC25C|FYN|OPA1|HACD1|LPGAT1|SDHC|APOA2|DPYD|PIK3CD|ASMTL|PPP3CA|AGPAT1|PAFAH1B1|OGDH|TKT|RELN|RAF1|NDUFB3|DDR1|PLSCR3|PLCG2|NDUFB1|ADSL|PTPN11|FDFT1|CASK|SOCS1|PANK4
7156	114	GO Biological Process	Primary metabolic process	0.00076	UBR7|MAP2K5|OXCT1|RIPK2|PPP2CB|LAP3|TPI1|MAPK14|NEK4|GGCX|NFYB|TRAF2|CHRM3|CDK4|CAB39|PDGFRB|FLT4|SMAD2|PIH1D1|E2F3|MCM2|MCCC1|ACAT1|PML|PFKL|ATP6V1A|SRD5A1|MBNL1|ATG3|CPSF4|RPN1|C2|AXL|FADD|HCFC1|PPARD|POLD4|KCTD2|GBA|SUZ12|MPI|BACE1|CDC25C|BCAT2|SMC1A|SENP5|NKX2-5|PRMT3|MRPL12|TCFL5|USP1|ALDH3A2|RPS3A|RPL22|THRAP3|FYN|COMT|OPA1|HACD1|PSEN2|LPGAT1|SOAT1|SDHC|APOA2|QRSL1|DPYD|ABCD3|GCLM|RPA2|UGCG…
11655	163	GO Biological Process	Regulation of biological process	0.00081	MAP2K5|OXCT1|RIPK2|TNFRSF10A|PPP2CB|FIS1|TMEM97|MAPK14|NEK4|TFPI|CAMSAP2|NFYB|LYPD3|TRAF2|ZNF764|ZNF331|CHRM3|TRAFD1|CDK4|CAB39|THAP12|PDGFRB|FLT4|SMAD2|PIH1D1|ZNF629|E2F3|ACTR3|MCM2|PRDX5|INHBE|PML|IGFBP4|PFKL|ATP6V1A|FTH1|TNFRSF10B|MBNL1|ATG3|UBP1|HOXA10|SIM2|TFF2|ZNF653|CLPB|LHX8|F2RL1|C2|PEX11A|AXL|FADD|TMED10|ZNF561|HCFC1|NUP93|PPARD|POLD4|ZNF490|ZNF366|CD19|GBA|IL1RAP|SUZ12|BACE1|TUBD1|CDC2…
3166	63	GO Biological Process	Positive regulation of nitrogen compound metabolic process	0.00083	MAP2K5|RIPK2|TNFRSF10A|FIS1|MAPK14|NEK4|NFYB|TRAF2|CAB39|PDGFRB|FLT4|SMAD2|PIH1D1|ZNF629|E2F3|ACTR3|INHBE|PML|TNFRSF10B|UBP1|HOXA10|F2RL1|FADD|HCFC1|PPARD|GBA|NKX2-5|MRPL12|TOX2|THRAP3|FYN|STAT4|SOAT1|GABPB2|MTF2|YTHDF1|EIF6|RALBP1|PTMS|TIRAP|DMTF1|PPP3CA|MYCBP|ARNTL|NOLC1|TF|RELN|MORF4L2|ATF5|FOXA2|RAF1|TGFA|EHF|TDRD3|CAND1|YTHDF2|MEF2A|GTF2I|AATF|PLCG2|PTPN11|CASK|TFAP2A
5313	91	GO Biological Process	Negative regulation of biological process	0.001	MAP2K5|PPP2CB|FIS1|MAPK14|TFPI|CAMSAP2|LYPD3|TRAF2|ZNF764|TRAFD1|CAB39|THAP12|PDGFRB|FLT4|SMAD2|PIH1D1|E2F3|MCM2|PRDX5|PML|IGFBP4|PFKL|FTH1|ATG3|UBP1|SIM2|TFF2|ZNF653|F2RL1|AXL|FADD|TMED10|HCFC1|PPARD|ZNF366|GBA|SUZ12|BACE1|NKX2-5|HEXIM1|PRMT3|ZGPAT|TCFL5|EIF4EBP1|RPS3A|THRAP3|FYN|OPA1|PSEN2|APOA2|GCLM|MTF2|YTHDF1|PTGFR|FOXP4|RPA2|EIF6|RCAN1|SH3BP5|PTMS|TIRAP|PPP3CA|ZNF785|PAFAH1B1|ARNTL|RPS14|SS…
11025	156	GO Biological Process	Regulation of cellular process	0.0011	MAP2K5|OXCT1|RIPK2|TNFRSF10A|PPP2CB|FIS1|TMEM97|MAPK14|NEK4|CAMSAP2|NFYB|LYPD3|TRAF2|ZNF764|ZNF331|CHRM3|CDK4|CAB39|THAP12|PDGFRB|FLT4|SMAD2|PIH1D1|ZNF629|E2F3|ACTR3|MCM2|PRDX5|INHBE|PML|IGFBP4|PFKL|ATP6V1A|FTH1|TNFRSF10B|MBNL1|ATG3|UBP1|HOXA10|SIM2|TFF2|ZNF653|CLPB|LHX8|F2RL1|C2|PEX11A|AXL|FADD|TMED10|ZNF561|HCFC1|NUP93|PPARD|POLD4|ZNF490|ZNF366|CD19|GBA|IL1RAP|SUZ12|BACE1|TUBD1|CDC25C|NKX2-5|HE…
5584	94	GO Biological Process	Positive regulation of cellular process	0.0013	MAP2K5|OXCT1|RIPK2|TNFRSF10A|FIS1|MAPK14|NEK4|NFYB|TRAF2|CDK4|CAB39|PDGFRB|FLT4|SMAD2|PIH1D1|ZNF629|E2F3|ACTR3|INHBE|PML|IGFBP4|TNFRSF10B|UBP1|HOXA10|F2RL1|C2|AXL|FADD|TMED10|HCFC1|NUP93|PPARD|POLD4|CD19|GBA|IL1RAP|SUZ12|BACE1|TUBD1|CDC25C|NKX2-5|HEXIM1|MRPL12|EIF4EBP1|TOX2|THRAP3|FYN|STAT4|HACD1|LPGAT1|SOAT1|GABPB2|MTF2|YTHDF1|PTGFR|EIF6|TNFSF13B|PIK3CD|P2RY8|RALBP1|PTMS|TIRAP|DMTF1|PPP3CA|AGPAT…
2056	46	GO Biological Process	Positive regulation of nucleobase-containing compound metabolic process	0.0015	MAP2K5|RIPK2|MAPK14|NEK4|NFYB|PDGFRB|SMAD2|PIH1D1|ZNF629|E2F3|ACTR3|PML|UBP1|HOXA10|F2RL1|FADD|HCFC1|PPARD|NKX2-5|MRPL12|TOX2|THRAP3|STAT4|GABPB2|MTF2|YTHDF1|PTMS|DMTF1|PPP3CA|MYCBP|ARNTL|NOLC1|TF|MORF4L2|ATF5|FOXA2|RAF1|EHF|TDRD3|CAND1|YTHDF2|MEF2A|GTF2I|AATF|CASK|TFAP2A
12385	169	GO Biological Process	Biological regulation	0.0017	MAP2K5|OXCT1|RIPK2|TNFRSF10A|PPP2CB|FIS1|TMEM97|MAPK14|NEK4|TFPI|GGCX|CAMSAP2|NFYB|LYPD3|TRAF2|ZNF764|ZNF331|CHRM3|TRAFD1|CDK4|CAB39|THAP12|PDGFRB|FLT4|SMAD2|PIH1D1|ZNF629|E2F3|ACTR3|MCM2|PRDX5|INHBE|PML|IGFBP4|PFKL|ATP6V1A|FTH1|SRD5A1|TNFRSF10B|MBNL1|ATG3|UBP1|HOXA10|SIM2|TFF2|ZNF653|CLPB|LHX8|F2RL1|C2|PEX11A|AXL|FADD|TMED10|ZNF561|CYB5B|HCFC1|NUP93|PPARD|POLD4|ZNF490|ZNF366|CD19|GBA|IL1RAP|SUZ1…
411	17	GO Biological Process	Generation of precursor metabolites and energy	0.0019	OXCT1|TPI1|COX5B|MTFR1|ACAT1|PFKL|SRD5A1|PPARD|GBA|SDHC|OGDH|TKT|NDUFB3|COX6B2|IDH3B|NDUFB1|ADSL
2692	55	GO Biological Process	Response to organic substance	0.0019	MAP2K5|OXCT1|RIPK2|MAPK14|TFPI|NFYB|TRAF2|CHRM3|CDK4|CAB39|PDGFRB|FLT4|SMAD2|ACTR3|MCM2|ACAT1|PML|PFKL|SRD5A1|HOXA10|TFF2|AXL|FADD|HSPA4|PPARD|ZNF366|GBA|IL1RAP|BACE1|BCAT2|FYN|STAT4|APOA2|ABCD3|GCLM|MTF2|PTGFR|UGCG|EIF6|TNFSF13B|PIK3CD|SLC3A2|TIRAP|PPP3CA|RAE1|SOS1|OAS1|FOXA2|RAF1|PAQR8|PLSCR3|PLCG2|PTPN11|GRB10|SOCS1
914	27	GO Biological Process	Organophosphate metabolic process	0.0019	TPI1|PDGFRB|ACAT1|PFKL|ATP6V1A|PPARD|OPA1|HACD1|LPGAT1|SDHC|APOA2|DPYD|PIK3CD|ASMTL|AGPAT1|PAFAH1B1|OGDH|TKT|NDUFB3|PLSCR3|PLCG2|NDUFB1|ADSL|FDFT1|CASK|SOCS1|PANK4
6643	106	GO Biological Process	Nitrogen compound metabolic process	0.002	UBR7|MAP2K5|RIPK2|PPP2CB|LAP3|TPI1|MAPK14|NEK4|GGCX|NFYB|TRAF2|CHRM3|CDK4|CAB39|PDGFRB|FLT4|SMAD2|PIH1D1|E2F3|MCM2|PRDX5|MCCC1|ACAT1|PML|PFKL|ATP6V1A|SRD5A1|MBNL1|ATG3|CPSF4|RPN1|C2|AXL|FADD|CYB5B|HCFC1|PPARD|POLD4|KCTD2|GBA|SUZ12|MPI|BACE1|CDC25C|BCAT2|SMC1A|SENP5|NKX2-5|PRMT3|MRPL12|TCFL5|USP1|RPS3A|RPL22|THRAP3|FYN|COMT|OPA1|HACD1|PSEN2|LPGAT1|SDHC|APOA2|PPOX|QRSL1|DPYD|GCLM|RPA2|UGCG|EIF6|PIK…
2506	52	GO Biological Process	Biosynthetic process	0.0022	TPI1|MAPK14|PDGFRB|SMAD2|PIH1D1|E2F3|ACAT1|ATP6V1A|SRD5A1|RPN1|CYB5B|PPARD|POLD4|GBA|MPI|BCAT2|NKX2-5|MRPL12|TCFL5|USP1|RPS3A|RPL22|HACD1|LPGAT1|SDHC|APOA2|PPOX|QRSL1|DPYD|ABCD3|GCLM|UGCG|EIF6|PIK3CD|POLA1|SAT1|AGPAT1|RPS14|TKT|KYAT1|NDUFB3|EHF|MEF2A|PLSCR3|GTF2I|PLCG2|NDUFB1|ADSL|FDFT1|CASK|SOCS1|PANK4
1518	37	GO Biological Process	Intracellular signal transduction	0.0022	MAP2K5|RIPK2|TNFRSF10A|FIS1|MAPK14|TRAF2|CHRM3|CAB39|PDGFRB|SMAD2|PML|IGFBP4|TNFRSF10B|CLPB|AXL|PPARD|EIF4EBP1|FYN|PSEN2|PTGFR|RPA2|PIK3CD|RCAN1|RALBP1|SH3BP5|TIRAP|PPP3CA|PAFAH1B1|SOS1|TF|RAF1|TGFA|MEF2A|PLCG2|PTPN11|GRB10|SOCS1
336	15	GO Biological Process	Wound healing	0.0027	MAPK14|TFPI|GGCX|PDGFRB|SMAD2|F2RL1|AXL|PPARD|PPP3CA|RAF1|TGFA|SERPINA1|DDR1|PLCG2|CD59
2609	53	GO Biological Process	Cellular response to chemical stimulus	0.003	MAP2K5|TXNL1|RIPK2|MAPK14|TFPI|NFYB|TRAF2|CHRM3|CDK4|CAB39|PDGFRB|FLT4|SMAD2|ACTR3|MCM2|PRDX5|PML|ATP6V1A|SRD5A1|TFF2|AXL|CYB5B|PPARD|GBA|IL1RAP|BACE1|BCAT2|FYN|STAT4|GCLM|MTF2|PTGFR|UGCG|TNFSF13B|PIK3CD|TIRAP|PPP3CA|RAE1|ARNTL|SOS1|TF|OAS1|FOXA2|RAF1|PAQR8|TXNRD3|MEF2A|PLSCR3|PLCG2|PTPN11|GRB10|SOCS1|TFAP2A
631	21	GO Biological Process	Mitotic cell cycle	0.0033	PPP2CB|NEK4|CDK4|E2F3|MCM2|PML|TUBD1|CDC25C|SMC1A|EIF4EBP1|TUBB4B|KIF2C|RPA2|PHF13|POLA1|PPP3CA|PAFAH1B1|NOLC1|CLTC|MCM3|PTPN11
2760	55	GO Biological Process	Negative regulation of macromolecule metabolic process	0.0033	MAP2K5|PPP2CB|MAPK14|TFPI|TRAF2|ZNF764|SMAD2|PIH1D1|PRDX5|PML|SIM2|ZNF653|F2RL1|AXL|TMED10|HCFC1|PPARD|ZNF366|GBA|SUZ12|NKX2-5|HEXIM1|PRMT3|ZGPAT|TCFL5|EIF4EBP1|THRAP3|FYN|APOA2|MTF2|YTHDF1|FOXP4|EIF6|SH3BP5|TIRAP|PPP3CA|ZNF785|ARNTL|RPS14|SSB|OAS1|ATF5|RAF1|LSM5|SERPINA1|YTHDF2|PRAME|MEF2A|AATF|CLTC|TWIST2|GRB10|SOCS1|ZNF266|TFAP2A
1492	36	GO Biological Process	Regulation of programmed cell death	0.0033	MAP2K5|RIPK2|TNFRSF10A|FIS1|LYPD3|TRAF2|PDGFRB|FLT4|PIH1D1|E2F3|PRDX5|PML|TNFRSF10B|AXL|FADD|PPARD|GBA|BACE1|NKX2-5|RPS3A|OPA1|PSEN2|GCLM|PTGFR|PIK3CD|PTMS|MORF4L2|ATF5|RAF1|TGFA|PRAME|PLSCR3|AATF|PLCG2|TWIST2|TFAP2A
1251	32	GO Biological Process	Regulation of phosphorylation	0.0034	MAP2K5|RIPK2|TNFRSF10A|TRAF2|CAB39|PDGFRB|FLT4|PIH1D1|INHBE|TNFRSF10B|AXL|CD19|GBA|CDC25C|HEXIM1|ZGPAT|FYN|EIF6|RALBP1|SH3BP5|TIRAP|SOS1|TF|RELN|FOXA2|RAF1|TGFA|DDR1|PLCG2|PTPN11|GRB10|SOCS1
3355	63	GO Biological Process	Regulation of cell communication	0.0037	MAP2K5|OXCT1|RIPK2|PPP2CB|FIS1|MAPK14|TRAF2|CDK4|PDGFRB|FLT4|SMAD2|PIH1D1|INHBE|PML|IGFBP4|PFKL|TNFRSF10B|ZNF653|F2RL1|AXL|FADD|NUP93|PPARD|ZNF366|CD19|GBA|BACE1|TUBD1|NKX2-5|HEXIM1|ZGPAT|RPL22|FYN|OPA1|GCLM|YTHDF1|RPA2|UGCG|PIK3CD|RCAN1|P2RY8|RALBP1|TIRAP|PPP3CA|AGPAT1|PAFAH1B1|ARNTL|SOS1|OAS1|RELN|GNG4|FOXA2|RAF1|TGFA|RAI14|YTHDF2|PRAME|AATF|PLCG2|PTPN11|GRB10|CASK|SOCS1
2362	49	GO Biological Process	Cellular biosynthetic process	0.0037	TPI1|MAPK14|SMAD2|PIH1D1|E2F3|ACAT1|ATP6V1A|SRD5A1|RPN1|CYB5B|PPARD|POLD4|GBA|MPI|BCAT2|NKX2-5|MRPL12|TCFL5|USP1|RPS3A|RPL22|HACD1|LPGAT1|SDHC|APOA2|PPOX|QRSL1|DPYD|ABCD3|GCLM|UGCG|EIF6|PIK3CD|POLA1|SAT1|AGPAT1|RPS14|TKT|NDUFB3|EHF|MEF2A|PLSCR3|GTF2I|PLCG2|NDUFB1|ADSL|CASK|SOCS1|PANK4
3367	63	GO Biological Process	Regulation of signaling	0.0039	MAP2K5|OXCT1|RIPK2|PPP2CB|FIS1|MAPK14|TRAF2|CDK4|PDGFRB|FLT4|SMAD2|PIH1D1|INHBE|PML|IGFBP4|PFKL|TNFRSF10B|ZNF653|F2RL1|AXL|FADD|NUP93|PPARD|ZNF366|CD19|GBA|BACE1|TUBD1|NKX2-5|HEXIM1|ZGPAT|RPL22|FYN|OPA1|GCLM|YTHDF1|RPA2|UGCG|PIK3CD|RCAN1|P2RY8|RALBP1|TIRAP|PPP3CA|AGPAT1|PAFAH1B1|ARNTL|SOS1|OAS1|RELN|GNG4|FOXA2|RAF1|TGFA|RAI14|YTHDF2|PRAME|AATF|PLCG2|PTPN11|GRB10|CASK|SOCS1
911	26	GO Biological Process	Negative regulation of programmed cell death	0.0039	MAP2K5|LYPD3|TRAF2|PDGFRB|FLT4|PIH1D1|PRDX5|AXL|FADD|PPARD|GBA|NKX2-5|RPS3A|OPA1|PSEN2|GCLM|PTGFR|PTMS|ATF5|RAF1|TGFA|PRAME|AATF|PLCG2|TWIST2|TFAP2A
2438	50	GO Biological Process	Organic substance biosynthetic process	0.0039	TPI1|MAPK14|PDGFRB|SMAD2|PIH1D1|E2F3|ACAT1|ATP6V1A|SRD5A1|RPN1|PPARD|POLD4|GBA|MPI|BCAT2|NKX2-5|MRPL12|TCFL5|USP1|RPS3A|RPL22|HACD1|LPGAT1|SDHC|APOA2|PPOX|QRSL1|DPYD|ABCD3|GCLM|UGCG|EIF6|PIK3CD|POLA1|SAT1|AGPAT1|RPS14|TKT|NDUFB3|EHF|MEF2A|PLSCR3|GTF2I|PLCG2|NDUFB1|ADSL|FDFT1|CASK|SOCS1|PANK4
1645	38	GO Biological Process	Small molecule metabolic process	0.0041	OXCT1|TPI1|MAPK14|MCCC1|ACAT1|PFKL|ATP6V1A|SRD5A1|PPARD|GBA|MPI|BCAT2|ALDH3A2|OPA1|HACD1|SOAT1|SDHC|APOA2|QRSL1|DPYD|ABCD3|GCLM|ASMTL|PAFAH1B1|ACY1|OAS1|OGDH|KYAT1|ASRGL1|NDUFB3|PLCG2|IDH3B|GALE|NDUFB1|ADSL|FDFT1|CASK|PANK4
1462	35	GO Biological Process	Regulation of apoptotic process	0.0045	MAP2K5|RIPK2|TNFRSF10A|FIS1|LYPD3|TRAF2|PDGFRB|FLT4|PIH1D1|E2F3|PRDX5|PML|TNFRSF10B|AXL|FADD|PPARD|GBA|BACE1|NKX2-5|RPS3A|OPA1|PSEN2|GCLM|PTGFR|PIK3CD|PTMS|MORF4L2|ATF5|RAF1|TGFA|PRAME|PLSCR3|AATF|TWIST2|TFAP2A
705	22	GO Biological Process	Hematopoietic or lymphoid organ development	0.0046	RIPK2|MAPK14|FLT4|PML|F2RL1|AXL|FADD|CD19|GBA|NKX2-5|RPL22|TNFSF13B|PIK3CD|TIRAP|PAFAH1B1|TF|RPS14|RAF1|YTHDF2|PLCG2|PTPN11|SOCS1
1405	34	GO Biological Process	Regulation of phosphate metabolic process	0.0047	MAP2K5|RIPK2|TNFRSF10A|FIS1|TRAF2|CAB39|PDGFRB|FLT4|PIH1D1|INHBE|TNFRSF10B|AXL|CD19|GBA|CDC25C|HEXIM1|ZGPAT|FYN|EIF6|RCAN1|RALBP1|SH3BP5|TIRAP|SOS1|TF|RELN|FOXA2|RAF1|TGFA|DDR1|PLCG2|PTPN11|GRB10|SOCS1
655	21	GO Biological Process	Hemopoiesis	0.0047	RIPK2|MAPK14|FLT4|PML|F2RL1|AXL|FADD|CD19|GBA|NKX2-5|RPL22|TNFSF13B|PIK3CD|TIRAP|PAFAH1B1|TF|RPS14|YTHDF2|PLCG2|PTPN11|SOCS1
551	19	GO Biological Process	Organophosphate biosynthetic process	0.0047	TPI1|ACAT1|ATP6V1A|PPARD|HACD1|LPGAT1|SDHC|APOA2|PIK3CD|AGPAT1|TKT|NDUFB3|PLSCR3|PLCG2|NDUFB1|ADSL|CASK|SOCS1|PANK4
3931	70	GO Biological Process	Regulation of response to stimulus	0.0048	MAP2K5|RIPK2|PPP2CB|FIS1|MAPK14|NEK4|TFPI|TRAF2|TRAFD1|CDK4|PDGFRB|FLT4|SMAD2|PIH1D1|INHBE|PML|IGFBP4|TNFRSF10B|ZNF653|CLPB|F2RL1|C2|AXL|FADD|NUP93|PPARD|ZNF366|CD19|GBA|BACE1|TUBD1|NKX2-5|HEXIM1|ZGPAT|USP1|FYN|OPA1|GCLM|YTHDF1|RPA2|UGCG|TNFSF13B|PIK3CD|RCAN1|P2RY8|RALBP1|TIRAP|PPP3CA|AGPAT1|PAFAH1B1|ARNTL|SOS1|OAS1|RELN|MORF4L2|GNG4|FOXA2|RAF1|TGFA|RAI14|YTHDF2|PRAME|MEF2A|AATF|PLCG2|PTPN11|GRB1…
711	22	GO Biological Process	Cellular response to cytokine stimulus	0.0048	RIPK2|MAPK14|NFYB|TRAF2|CDK4|ACTR3|MCM2|PML|TFF2|AXL|GBA|IL1RAP|BCAT2|STAT4|GCLM|MTF2|UGCG|TNFSF13B|SOS1|OAS1|PTPN11|SOCS1
4010	71	GO Biological Process	Response to chemical	0.0049	MAP2K5|OXCT1|TXNL1|RIPK2|PPP2CB|MAPK14|TFPI|NFYB|TRAF2|CHRM3|CDK4|CAB39|PDGFRB|FLT4|SMAD2|ACTR3|MCM2|PRDX5|ACAT1|PML|PFKL|ATP6V1A|SRD5A1|HOXA10|TFF2|AXL|FADD|HSPA4|CYB5B|PPARD|ZNF366|GBA|IL1RAP|BACE1|BCAT2|FYN|STAT4|APOA2|ABCD3|GCLM|MTF2|PTGFR|UGCG|EIF6|TNFSF13B|PIK3CD|SLC3A2|SLC22A18|RALBP1|TIRAP|PPP3CA|RAE1|ARNTL|SOS1|TF|OAS1|RELN|KIF5C|FOXA2|RAF1|TGFA|PAQR8|TXNRD3|MEF2A|PLSCR3|PLCG2|ADSL|PTPN1…
2982	57	GO Biological Process	Negative regulation of metabolic process	0.0053	MAP2K5|PPP2CB|FIS1|MAPK14|TFPI|TRAF2|ZNF764|SMAD2|PIH1D1|PRDX5|PML|SIM2|ZNF653|F2RL1|AXL|TMED10|HCFC1|PPARD|ZNF366|GBA|SUZ12|NKX2-5|HEXIM1|PRMT3|ZGPAT|TCFL5|EIF4EBP1|THRAP3|FYN|APOA2|MTF2|YTHDF1|FOXP4|EIF6|SH3BP5|TIRAP|PPP3CA|ZNF785|ARNTL|RPS14|SSB|OAS1|ATF5|FOXA2|RAF1|LSM5|SERPINA1|YTHDF2|PRAME|MEF2A|AATF|CLTC|TWIST2|GRB10|SOCS1|ZNF266|TFAP2A
891	25	GO Biological Process	Negative regulation of apoptotic process	0.006	MAP2K5|LYPD3|TRAF2|PDGFRB|FLT4|PIH1D1|PRDX5|AXL|FADD|PPARD|GBA|NKX2-5|RPS3A|OPA1|PSEN2|GCLM|PTGFR|PTMS|ATF5|RAF1|TGFA|PRAME|AATF|TWIST2|TFAP2A
6207	98	GO Biological Process	Positive regulation of biological process	0.0066	MAP2K5|OXCT1|RIPK2|TNFRSF10A|FIS1|MAPK14|NEK4|NFYB|TRAF2|CHRM3|CDK4|CAB39|PDGFRB|FLT4|SMAD2|PIH1D1|ZNF629|E2F3|ACTR3|PRDX5|INHBE|PML|IGFBP4|TNFRSF10B|UBP1|HOXA10|F2RL1|C2|AXL|FADD|TMED10|HCFC1|NUP93|PPARD|POLD4|CD19|GBA|IL1RAP|SUZ12|BACE1|TUBD1|CDC25C|NKX2-5|HEXIM1|MRPL12|EIF4EBP1|TOX2|THRAP3|FYN|STAT4|HACD1|LPGAT1|SOAT1|APOA2|RXFP4|GABPB2|MTF2|YTHDF1|PTGFR|EIF6|TNFSF13B|PIK3CD|P2RY8|RALBP1|PTMS|…
1016	27	GO Biological Process	Negative regulation of cell death	0.0069	MAP2K5|LYPD3|TRAF2|PDGFRB|FLT4|PIH1D1|PRDX5|AXL|FADD|PPARD|GBA|NKX2-5|RPS3A|FYN|OPA1|PSEN2|GCLM|PTGFR|PTMS|ATF5|RAF1|TGFA|PRAME|AATF|PLCG2|TWIST2|TFAP2A
7835	117	GO Biological Process	Response to stimulus	0.0071	MAP2K5|OXCT1|TXNL1|RIPK2|TNFRSF10A|PPP2CB|FIS1|MAPK14|NEK4|TFPI|GGCX|NFYB|TRAF2|CHRM3|CDK4|CAB39|THAP12|PDGFRB|FLT4|SMAD2|ACTR3|MCM2|PRDX5|ACAT1|INHBE|PML|IGFBP4|PFKL|ATP6V1A|FTH1|SRD5A1|TNFRSF10B|HOXA10|TFF2|CLPB|F2RL1|C2|PEX11A|AXL|FADD|HSPA4|CYB5B|NUP93|PPARD|POLD4|ZNF366|CD19|GBA|IL1RAP|BACE1|BCAT2|SMC1A|HEXIM1|EIF4EBP1|TUBB4B|USP1|FYN|STAT4|COMT|OPA1|PSEN2|APOA2|RXFP4|ABCD3|GCLM|MTF2|PTGFR|O…
1651	37	GO Biological Process	Regulation of cell death	0.0083	MAP2K5|RIPK2|TNFRSF10A|FIS1|LYPD3|TRAF2|PDGFRB|FLT4|PIH1D1|E2F3|PRDX5|PML|TNFRSF10B|AXL|FADD|PPARD|GBA|BACE1|NKX2-5|RPS3A|FYN|OPA1|PSEN2|GCLM|PTGFR|PIK3CD|PTMS|MORF4L2|ATF5|RAF1|TGFA|PRAME|PLSCR3|AATF|PLCG2|TWIST2|TFAP2A
2978	56	GO Biological Process	Regulation of signal transduction	0.009	MAP2K5|RIPK2|PPP2CB|FIS1|MAPK14|TRAF2|CDK4|PDGFRB|FLT4|SMAD2|PIH1D1|INHBE|PML|IGFBP4|TNFRSF10B|ZNF653|F2RL1|AXL|FADD|NUP93|PPARD|ZNF366|CD19|GBA|TUBD1|NKX2-5|HEXIM1|ZGPAT|FYN|OPA1|GCLM|RPA2|UGCG|PIK3CD|RCAN1|P2RY8|RALBP1|TIRAP|PPP3CA|AGPAT1|PAFAH1B1|ARNTL|SOS1|OAS1|RELN|GNG4|RAF1|TGFA|RAI14|YTHDF2|PRAME|AATF|PLCG2|PTPN11|GRB10|SOCS1
804	23	GO Biological Process	Response to cytokine	0.009	RIPK2|MAPK14|NFYB|TRAF2|CDK4|ACTR3|MCM2|PML|TFF2|AXL|GBA|IL1RAP|BCAT2|STAT4|GCLM|MTF2|UGCG|TNFSF13B|SOS1|OAS1|FOXA2|PTPN11|SOCS1
2403	48	GO Biological Process	Negative regulation of nitrogen compound metabolic process	0.009	MAP2K5|FIS1|MAPK14|TFPI|TRAF2|ZNF764|SMAD2|PIH1D1|PRDX5|PML|SIM2|ZNF653|TMED10|HCFC1|PPARD|ZNF366|GBA|SUZ12|NKX2-5|HEXIM1|PRMT3|ZGPAT|TCFL5|EIF4EBP1|THRAP3|FYN|MTF2|YTHDF1|FOXP4|EIF6|SH3BP5|TIRAP|PPP3CA|ZNF785|ARNTL|RPS14|ATF5|RAF1|SERPINA1|YTHDF2|PRAME|MEF2A|AATF|CLTC|TWIST2|SOCS1|ZNF266|TFAP2A
4736	79	GO Biological Process	Negative regulation of cellular process	0.0097	MAP2K5|PPP2CB|FIS1|MAPK14|CAMSAP2|LYPD3|TRAF2|ZNF764|CAB39|THAP12|PDGFRB|FLT4|SMAD2|PIH1D1|E2F3|MCM2|PRDX5|PML|IGFBP4|PFKL|FTH1|SIM2|ZNF653|F2RL1|AXL|FADD|HCFC1|PPARD|ZNF366|GBA|SUZ12|NKX2-5|HEXIM1|PRMT3|ZGPAT|TCFL5|EIF4EBP1|RPS3A|THRAP3|FYN|OPA1|PSEN2|APOA2|GCLM|MTF2|YTHDF1|PTGFR|FOXP4|RPA2|EIF6|RCAN1|SH3BP5|PTMS|TIRAP|PPP3CA|ZNF785|PAFAH1B1|ARNTL|RPS14|OAS1|ATF5|GNG4|FOXA2|RAF1|TGFA|DDR1|YTHDF2…
997	26	GO Biological Process	Positive regulation of intracellular signal transduction	0.0119	MAP2K5|RIPK2|FIS1|TRAF2|PDGFRB|FLT4|PIH1D1|PML|IGFBP4|TNFRSF10B|F2RL1|AXL|FADD|PPARD|HEXIM1|FYN|PIK3CD|P2RY8|TIRAP|PPP3CA|SOS1|RELN|RAF1|TGFA|PLCG2|PTPN11
1494	34	GO Biological Process	Cellular nitrogen compound biosynthetic process	0.0121	MAPK14|SMAD2|PIH1D1|E2F3|ACAT1|ATP6V1A|CYB5B|POLD4|GBA|MPI|NKX2-5|MRPL12|TCFL5|USP1|RPS3A|RPL22|HACD1|SDHC|PPOX|QRSL1|GCLM|UGCG|EIF6|POLA1|SAT1|RPS14|NDUFB3|EHF|MEF2A|GTF2I|NDUFB1|ADSL|CASK|PANK4
826	23	GO Biological Process	Positive regulation of phosphorylation	0.0123	MAP2K5|RIPK2|TNFRSF10A|TRAF2|CAB39|PDGFRB|FLT4|PIH1D1|INHBE|TNFRSF10B|AXL|CD19|FYN|RALBP1|TIRAP|TF|RELN|RAF1|TGFA|DDR1|PLCG2|PTPN11|GRB10
57	6	GO Biological Process	Positive regulation of cytokine-mediated signaling pathway	0.0124	RIPK2|TRAF2|AXL|FADD|AGPAT1|PAFAH1B1
5	3	GO Biological Process	Mitotic DNA replication initiation	0.013	MCM2|POLA1|MCM3
778	22	GO Biological Process	Regulation of kinase activity	0.0136	MAP2K5|TNFRSF10A|TRAF2|CAB39|PDGFRB|FLT4|PIH1D1|TNFRSF10B|AXL|CD19|GBA|CDC25C|HEXIM1|ZGPAT|SH3BP5|TIRAP|SOS1|RELN|FOXA2|TGFA|DDR1|SOCS1
192	10	GO Biological Process	Cellular respiration	0.0147	COX5B|MTFR1|GBA|SDHC|OGDH|NDUFB3|COX6B2|IDH3B|NDUFB1|ADSL
18	4	GO Biological Process	Activation of NF-kappaB-inducing kinase activity	0.0155	TNFRSF10A|TRAF2|TNFRSF10B|TIRAP
2265	45	GO Biological Process	Negative regulation of cellular metabolic process	0.0155	MAP2K5|FIS1|MAPK14|TRAF2|ZNF764|SMAD2|PIH1D1|PRDX5|PML|SIM2|ZNF653|HCFC1|PPARD|ZNF366|GBA|SUZ12|NKX2-5|HEXIM1|PRMT3|ZGPAT|TCFL5|EIF4EBP1|THRAP3|FYN|MTF2|YTHDF1|FOXP4|EIF6|SH3BP5|TIRAP|PPP3CA|ZNF785|ARNTL|RPS14|ATF5|FOXA2|YTHDF2|PRAME|MEF2A|AATF|TWIST2|GRB10|SOCS1|ZNF266|TFAP2A
18	4	GO Biological Process	Regulation of chemokine (C-X-C motif) ligand 2 production	0.0155	MAP2K5|F2RL1|TIRAP|OAS1
1525	34	GO Biological Process	Positive regulation of signal transduction	0.0158	MAP2K5|RIPK2|FIS1|TRAF2|PDGFRB|FLT4|SMAD2|PIH1D1|INHBE|PML|IGFBP4|TNFRSF10B|F2RL1|AXL|FADD|NUP93|PPARD|TUBD1|HEXIM1|FYN|PIK3CD|P2RY8|TIRAP|PPP3CA|AGPAT1|PAFAH1B1|ARNTL|SOS1|RELN|RAF1|TGFA|PLCG2|PTPN11|GRB10
419	15	GO Biological Process	Ribose phosphate metabolic process	0.0163	TPI1|ACAT1|PFKL|ATP6V1A|OPA1|HACD1|SDHC|DPYD|OGDH|TKT|NDUFB3|NDUFB1|ADSL|CASK|PANK4
371	14	GO Biological Process	Regulation of body fluid levels	0.0163	MAPK14|TFPI|GGCX|CHRM3|F2RL1|AXL|GBA|UGCG|PPP3CA|FOXA2|SERPINA1|DDR1|PLCG2|CD59
739	21	GO Biological Process	Regulation of cytokine production	0.017	MAP2K5|RIPK2|MAPK14|TRAF2|FLT4|PML|F2RL1|AXL|FADD|TMED10|GBA|IL1RAP|APOA2|PIK3CD|POLA1|TIRAP|AGPAT1|OAS1|PLCG2|PTPN11|SOCS1
912	24	GO Biological Process	Positive regulation of phosphate metabolic process	0.017	MAP2K5|RIPK2|TNFRSF10A|TRAF2|CAB39|PDGFRB|FLT4|PIH1D1|INHBE|TNFRSF10B|AXL|CD19|GBA|FYN|RALBP1|TIRAP|TF|RELN|RAF1|TGFA|DDR1|PLCG2|PTPN11|GRB10
912	24	GO Biological Process	Regulation of transferase activity	0.017	MAP2K5|TNFRSF10A|TRAF2|CAB39|PDGFRB|FLT4|PIH1D1|PML|TNFRSF10B|AXL|CD19|GBA|CDC25C|HEXIM1|ZGPAT|APOA2|SH3BP5|TIRAP|SOS1|RELN|FOXA2|TGFA|DDR1|SOCS1
161	9	GO Biological Process	Aerobic respiration	0.0179	COX5B|MTFR1|SDHC|OGDH|NDUFB3|COX6B2|IDH3B|NDUFB1|ADSL
2019	41	GO Biological Process	Cellular response to organic substance	0.0193	MAP2K5|RIPK2|MAPK14|TFPI|NFYB|TRAF2|CHRM3|CDK4|PDGFRB|FLT4|SMAD2|ACTR3|MCM2|PML|SRD5A1|TFF2|AXL|PPARD|GBA|IL1RAP|BACE1|BCAT2|FYN|STAT4|GCLM|MTF2|PTGFR|UGCG|TNFSF13B|PIK3CD|PPP3CA|RAE1|SOS1|OAS1|RAF1|PAQR8|PLSCR3|PLCG2|PTPN11|GRB10|SOCS1
2370	46	GO Biological Process	Regulation of catalytic activity	0.0195	MAP2K5|RIPK2|TNFRSF10A|FIS1|MAPK14|TFPI|TRAF2|CDK4|CAB39|PDGFRB|FLT4|PIH1D1|MCM2|PRDX5|PML|TNFRSF10B|F2RL1|AXL|FADD|TMED10|CYB5B|CD19|GBA|SUZ12|CDC25C|HEXIM1|ZGPAT|FYN|PSEN2|APOA2|GCLM|RCAN1|RALBP1|SH3BP5|TIRAP|PAFAH1B1|SOS1|OAS1|RELN|FOXA2|RAF1|TGFA|SERPINA1|DDR1|CAND1|SOCS1
1622	35	GO Biological Process	Negative regulation of biosynthetic process	0.0207	MAP2K5|ZNF764|SMAD2|PRDX5|PML|SIM2|ZNF653|HCFC1|PPARD|ZNF366|SUZ12|NKX2-5|HEXIM1|PRMT3|ZGPAT|TCFL5|EIF4EBP1|FYN|MTF2|YTHDF1|FOXP4|EIF6|ZNF785|ARNTL|RPS14|ATF5|YTHDF2|PRAME|MEF2A|AATF|CLTC|TWIST2|GRB10|ZNF266|TFAP2A
1693	36	GO Biological Process	Positive regulation of cell communication	0.0214	MAP2K5|OXCT1|RIPK2|FIS1|TRAF2|PDGFRB|FLT4|SMAD2|PIH1D1|INHBE|PML|IGFBP4|TNFRSF10B|F2RL1|AXL|FADD|NUP93|PPARD|GBA|TUBD1|HEXIM1|FYN|PIK3CD|P2RY8|TIRAP|PPP3CA|AGPAT1|PAFAH1B1|ARNTL|SOS1|RELN|RAF1|TGFA|PLCG2|PTPN11|GRB10
3181	57	GO Biological Process	Organic cyclic compound metabolic process	0.0214	TPI1|MAPK14|SMAD2|PIH1D1|E2F3|MCM2|MCCC1|ACAT1|PFKL|ATP6V1A|SRD5A1|MBNL1|CPSF4|PPARD|POLD4|GBA|MPI|SMC1A|NKX2-5|MRPL12|TCFL5|USP1|THRAP3|COMT|OPA1|HACD1|SOAT1|SDHC|APOA2|PPOX|QRSL1|DPYD|ABCD3|RPA2|EIF6|POLA1|ASMTL|PTMS|NOLC1|RPS14|SSB|OGDH|MORF4L2|KYAT1|NDUFB3|LSM5|EHF|TDRD3|YTHDF2|MEF2A|GTF2I|MCM3|NDUFB1|ADSL|FDFT1|CASK|PANK4
7	3	GO Biological Process	TRAIL-activated apoptotic signaling pathway	0.0218	TNFRSF10A|TNFRSF10B|FADD
1698	36	GO Biological Process	Positive regulation of signaling	0.0222	MAP2K5|OXCT1|RIPK2|FIS1|TRAF2|PDGFRB|FLT4|SMAD2|PIH1D1|INHBE|PML|IGFBP4|TNFRSF10B|F2RL1|AXL|FADD|NUP93|PPARD|GBA|TUBD1|HEXIM1|FYN|PIK3CD|P2RY8|TIRAP|PPP3CA|AGPAT1|PAFAH1B1|ARNTL|SOS1|RELN|RAF1|TGFA|PLCG2|PTPN11|GRB10
762	21	GO Biological Process	Response to hormone	0.0226	OXCT1|MAPK14|TFPI|CDK4|CAB39|PDGFRB|ACAT1|SRD5A1|HOXA10|PPARD|ZNF366|GBA|STAT4|APOA2|GCLM|PTGFR|UGCG|EIF6|PAQR8|PTPN11|GRB10
1121	27	GO Biological Process	Organic cyclic compound biosynthetic process	0.0229	MAPK14|SMAD2|PIH1D1|E2F3|ACAT1|ATP6V1A|SRD5A1|POLD4|MPI|NKX2-5|MRPL12|TCFL5|USP1|HACD1|SDHC|PPOX|ABCD3|POLA1|NDUFB3|EHF|MEF2A|GTF2I|NDUFB1|ADSL|FDFT1|CASK|PANK4
68	6	GO Biological Process	Response to activity	0.0231	OXCT1|CAB39|SRD5A1|PPARD|GCLM|ADSL
4981	80	GO Biological Process	Organonitrogen compound metabolic process	0.0231	UBR7|MAP2K5|RIPK2|PPP2CB|LAP3|TPI1|MAPK14|NEK4|GGCX|NFYB|TRAF2|CHRM3|CDK4|CAB39|PDGFRB|FLT4|SMAD2|MCCC1|ACAT1|PML|PFKL|ATP6V1A|SRD5A1|ATG3|RPN1|C2|AXL|FADD|HCFC1|PPARD|KCTD2|GBA|SUZ12|BACE1|CDC25C|BCAT2|SENP5|PRMT3|MRPL12|USP1|RPS3A|RPL22|FYN|COMT|OPA1|HACD1|PSEN2|LPGAT1|SDHC|APOA2|PPOX|QRSL1|DPYD|GCLM|UGCG|EIF6|PIK3CD|SAT1|PPP3CA|PAFAH1B1|ACY1|ARNTL|RPS14|OGDH|RELN|MORF4L2|KYAT1|ASRGL1|RAF1|NDUF…
396	14	GO Biological Process	Leukocyte differentiation	0.026	RIPK2|MAPK14|F2RL1|AXL|FADD|CD19|GBA|RPL22|TNFSF13B|PIK3CD|PAFAH1B1|TF|PLCG2|SOCS1
14826	187	GO Biological Process	Cellular process	0.026	M6PR|MAP2K5|OXCT1|TXNL1|RIPK2|TNFRSF10A|PPP2CB|FIS1|TPI1|MAPK14|NEK4|TFPI|CAMSAP2|NFYB|LYPD3|TRAF2|CHRM3|CDK4|CAB39|COX5B|THAP12|PDGFRB|FLT4|MTFR1|SMAD2|PIH1D1|E2F3|ACTR3|MCM2|PRDX5|MCCC1|ACAT1|INHBE|PML|IGFBP4|PFKL|ATP6V1A|FTH1|SRD5A1|TNFRSF10B|MBNL1|ATG3|SIM2|TFF2|CPSF4|CLPB|LHX8|RPN1|F2RL1|PEX11A|AXL|FADD|HSPA4|TMED10|CYB5B|HCFC1|NUP93|PPARD|POLD4|KCTD2|CD19|GBA|IL1RAP|SUZ12|MPI|BACE1|TUBD1|CD…
5657	88	GO Biological Process	Developmental process	0.0263	MAP2K5|OXCT1|RIPK2|FIS1|MAPK14|CAMSAP2|CHRM3|CDK4|PDGFRB|FLT4|SMAD2|PIH1D1|MCM2|ACAT1|PML|SRD5A1|MBNL1|UBP1|HOXA10|SIM2|LHX8|F2RL1|PEX11A|AXL|FADD|PPARD|CD19|GBA|SUZ12|CDC25C|SMC1A|NKX2-5|HEXIM1|PRMT3|TCFL5|ZNF449|FOXD4L3|USP1|ALDH3A2|RPS3A|RPL22|FYN|COMT|OPA1|HACD1|SOAT1|APOA2|GCLM|MTF2|OPN4|UGCG|TNFSF13B|PIK3CD|SAT1|RCAN1|TIRAP|PPP3CA|PAFAH1B1|MYCBP|ARNTL|SOS1|NOLC1|TF|RPS14|OGDH|RELN|KIF5C|ATF…
71	6	GO Biological Process	Response to estrogen	0.0274	PDGFRB|SRD5A1|HOXA10|ZNF366|GBA|APOA2
1592	34	GO Biological Process	Negative regulation of cellular biosynthetic process	0.0278	MAP2K5|ZNF764|SMAD2|PRDX5|PML|SIM2|ZNF653|HCFC1|PPARD|ZNF366|SUZ12|NKX2-5|HEXIM1|PRMT3|ZGPAT|TCFL5|EIF4EBP1|FYN|MTF2|YTHDF1|FOXP4|EIF6|ZNF785|ARNTL|RPS14|ATF5|YTHDF2|PRAME|MEF2A|AATF|TWIST2|GRB10|ZNF266|TFAP2A
3530	61	GO Biological Process	Cellular developmental process	0.0278	RIPK2|FIS1|MAPK14|CAMSAP2|PDGFRB|FLT4|SMAD2|PIH1D1|PML|SRD5A1|MBNL1|SIM2|LHX8|F2RL1|PEX11A|AXL|FADD|PPARD|CD19|GBA|SUZ12|NKX2-5|PRMT3|TCFL5|FOXD4L3|RPS3A|RPL22|FYN|SOAT1|MTF2|UGCG|TNFSF13B|PIK3CD|RCAN1|TIRAP|PPP3CA|PAFAH1B1|SOS1|NOLC1|TF|RPS14|OGDH|RELN|KIF5C|ATF5|FOXA2|RAF1|PAQR8|RAI14|DDR1|TXNRD3|EHF|CAND1|YTHDF2|PRAME|MEF2A|CLTC|PLCG2|TWIST2|PTPN11|SOCS1
1726	36	GO Biological Process	Regulation of intracellular signal transduction	0.0278	MAP2K5|RIPK2|PPP2CB|FIS1|MAPK14|TRAF2|PDGFRB|FLT4|PIH1D1|PML|IGFBP4|TNFRSF10B|F2RL1|AXL|FADD|PPARD|GBA|HEXIM1|FYN|OPA1|RPA2|PIK3CD|RCAN1|P2RY8|RALBP1|TIRAP|PPP3CA|PAFAH1B1|ARNTL|SOS1|RELN|RAF1|TGFA|RAI14|PLCG2|PTPN11
1532	33	GO Biological Process	Negative regulation of macromolecule biosynthetic process	0.0292	MAP2K5|ZNF764|SMAD2|PRDX5|PML|SIM2|ZNF653|HCFC1|PPARD|ZNF366|SUZ12|NKX2-5|HEXIM1|ZGPAT|TCFL5|EIF4EBP1|MTF2|YTHDF1|FOXP4|EIF6|ZNF785|ARNTL|RPS14|ATF5|YTHDF2|PRAME|MEF2A|AATF|CLTC|TWIST2|GRB10|ZNF266|TFAP2A
1146	27	GO Biological Process	Positive regulation of gene expression	0.0292	RIPK2|MAPK14|TRAF2|FLT4|SMAD2|F2RL1|FADD|TMED10|HCFC1|PPARD|IL1RAP|NKX2-5|THRAP3|APOA2|YTHDF1|PTGFR|EIF6|PIK3CD|TIRAP|PPP3CA|AGPAT1|OAS1|YTHDF2|MEF2A|PLCG2|PTPN11|TFAP2A
263	11	GO Biological Process	Myeloid cell differentiation	0.0302	MAPK14|PML|F2RL1|GBA|PIK3CD|TIRAP|PAFAH1B1|TF|RPS14|PTPN11|SOCS1
410	14	GO Biological Process	Ribonucleotide metabolic process	0.0336	TPI1|ACAT1|PFKL|ATP6V1A|OPA1|HACD1|SDHC|DPYD|OGDH|NDUFB3|NDUFB1|ADSL|CASK|PANK4
361	13	GO Biological Process	Regulation of response to biotic stimulus	0.0338	RIPK2|TRAFD1|PML|F2RL1|FADD|HEXIM1|FYN|TIRAP|OAS1|YTHDF2|PLCG2|PTPN11|SOCS1
913	23	GO Biological Process	Nucleobase-containing compound biosynthetic process	0.0338	MAPK14|SMAD2|PIH1D1|E2F3|ACAT1|ATP6V1A|POLD4|MPI|NKX2-5|MRPL12|TCFL5|USP1|HACD1|SDHC|POLA1|NDUFB3|EHF|MEF2A|GTF2I|NDUFB1|ADSL|CASK|PANK4
143	8	GO Biological Process	Regulation of reactive oxygen species metabolic process	0.0338	MAPK14|PDGFRB|F2RL1|FYN|EIF6|AATF|PLCG2|TFAP2A
3654	62	GO Biological Process	Regulation of biological quality	0.0372	OXCT1|FIS1|TMEM97|MAPK14|TFPI|GGCX|TRAF2|CHRM3|SMAD2|PIH1D1|PRDX5|PML|PFKL|ATP6V1A|FTH1|SRD5A1|TFF2|F2RL1|PEX11A|AXL|FADD|HCFC1|PPARD|GBA|IL1RAP|BACE1|BCAT2|PRMT3|THRAP3|FYN|COMT|SOAT1|APOA2|QRSL1|GCLM|YTHDF1|PTGFR|UGCG|TNFSF13B|P2RY8|TIRAP|PPP3CA|PAFAH1B1|ARNTL|SOS1|TF|RPS14|OAS1|RELN|FOXA2|RAF1|SERPINA1|DDR1|TXNRD3|ATP6V0B|YTHDF2|PLSCR3|PLCG2|PTPN11|GRB10|CASK|CD59
1363	30	GO Biological Process	Response to endogenous stimulus	0.0381	OXCT1|RIPK2|MAPK14|TFPI|CHRM3|CDK4|CAB39|PDGFRB|SMAD2|ACAT1|PML|SRD5A1|HOXA10|PPARD|ZNF366|GBA|BACE1|SMC1A|FYN|STAT4|APOA2|GCLM|PTGFR|UGCG|EIF6|SOS1|PAQR8|PTPN11|GRB10|SOCS1
3507	60	GO Biological Process	Cell differentiation	0.0383	RIPK2|MAPK14|CAMSAP2|PDGFRB|FLT4|SMAD2|PIH1D1|PML|SRD5A1|MBNL1|SIM2|LHX8|F2RL1|PEX11A|AXL|FADD|PPARD|CD19|GBA|SUZ12|NKX2-5|PRMT3|TCFL5|FOXD4L3|RPS3A|RPL22|FYN|SOAT1|MTF2|UGCG|TNFSF13B|PIK3CD|RCAN1|TIRAP|PPP3CA|PAFAH1B1|SOS1|NOLC1|TF|RPS14|OGDH|RELN|KIF5C|ATF5|FOXA2|RAF1|PAQR8|RAI14|DDR1|TXNRD3|EHF|CAND1|YTHDF2|PRAME|MEF2A|CLTC|PLCG2|TWIST2|PTPN11|SOCS1
985	24	GO Biological Process	Heterocycle biosynthetic process	0.0385	MAPK14|SMAD2|PIH1D1|E2F3|ACAT1|ATP6V1A|POLD4|MPI|NKX2-5|MRPL12|TCFL5|USP1|HACD1|SDHC|PPOX|POLA1|NDUFB3|EHF|MEF2A|GTF2I|NDUFB1|ADSL|CASK|PANK4
1434	31	GO Biological Process	Negative regulation of RNA metabolic process	0.0397	MAP2K5|MAPK14|TRAF2|ZNF764|SMAD2|PRDX5|PML|SIM2|ZNF653|HCFC1|PPARD|ZNF366|SUZ12|NKX2-5|HEXIM1|ZGPAT|TCFL5|THRAP3|MTF2|FOXP4|TIRAP|PPP3CA|ZNF785|ARNTL|RPS14|ATF5|PRAME|MEF2A|TWIST2|ZNF266|TFAP2A
992	24	GO Biological Process	Aromatic compound biosynthetic process	0.0419	MAPK14|SMAD2|PIH1D1|E2F3|ACAT1|ATP6V1A|POLD4|MPI|NKX2-5|MRPL12|TCFL5|USP1|HACD1|SDHC|PPOX|POLA1|NDUFB3|EHF|MEF2A|GTF2I|NDUFB1|ADSL|CASK|PANK4
425	14	GO Biological Process	Purine-containing compound metabolic process	0.0442	TPI1|ACAT1|PFKL|ATP6V1A|OPA1|HACD1|SDHC|DPYD|OGDH|NDUFB3|NDUFB1|ADSL|CASK|PANK4
3463	59	GO Biological Process	Cellular nitrogen compound metabolic process	0.047	TPI1|MAPK14|SMAD2|PIH1D1|E2F3|MCM2|MCCC1|ACAT1|PFKL|ATP6V1A|SRD5A1|MBNL1|CPSF4|CYB5B|POLD4|GBA|MPI|BACE1|SMC1A|NKX2-5|MRPL12|TCFL5|USP1|RPS3A|RPL22|THRAP3|COMT|OPA1|HACD1|PSEN2|SDHC|PPOX|QRSL1|DPYD|GCLM|RPA2|UGCG|EIF6|POLA1|SAT1|ASMTL|PTMS|NOLC1|RPS14|SSB|OGDH|MORF4L2|NDUFB3|LSM5|EHF|TDRD3|YTHDF2|MEF2A|GTF2I|MCM3|NDUFB1|ADSL|CASK|PANK4
1191	27	GO Biological Process	Positive regulation of catalytic activity	0.0473	MAP2K5|RIPK2|TNFRSF10A|FIS1|MAPK14|TRAF2|CAB39|PDGFRB|FLT4|PIH1D1|PML|TNFRSF10B|F2RL1|AXL|FADD|CD19|FYN|PSEN2|APOA2|GCLM|RALBP1|TIRAP|SOS1|RELN|RAF1|TGFA|DDR1
482	15	GO Biological Process	Positive regulation of cytokine production	0.0479	RIPK2|MAPK14|TRAF2|FLT4|F2RL1|FADD|TMED10|IL1RAP|APOA2|PIK3CD|TIRAP|AGPAT1|OAS1|PLCG2|PTPN11
238	10	GO Biological Process	Regulation of innate immune response	0.0496	TRAFD1|FADD|HEXIM1|FYN|TIRAP|OAS1|YTHDF2|PLCG2|PTPN11|SOCS1
11	3	GO Biological Process	Cellular response to lipoteichoic acid	0.0496	RIPK2|MAPK14|TIRAP
13188	190	GO Cellular Component	Membrane-bounded organelle	3.91e-08	M6PR|MAP2K5|OXCT1|TXNL1|RIPK2|TNFRSF10A|PPP2CB|FIS1|TMEM97|LAP3|TPI1|MAPK14|NEK4|TFPI|GGCX|CAMSAP2|NFYB|TRAF2|ZNF764|ZNF331|CHRM3|CDK4|CAB39|COX5B|THAP12|PDGFRB|FLT4|MTFR1|SMAD2|PIH1D1|ZNF629|E2F3|ACTR3|MCM2|PRDX5|MCCC1|ACAT1|PML|IGFBP4|PFKL|ATP6V1A|FTH1|SRD5A1|MBNL1|UBP1|HOXA10|SIM2|CPSF4|ZNF653|CLPB|LHX8|RPN1|F2RL1|C2|PEX11A|AXL|FADD|HSPA4|TMED10|ZNF561|CYB5B|HCFC1|NUP93|PPARD|POLD4|ZNF490|ZNF3…
14891	203	GO Cellular Component	Intracellular anatomical structure	4.23e-08	M6PR|MAP2K5|OXCT1|TXNL1|RIPK2|TNFRSF10A|PPP2CB|FIS1|TMEM97|LAP3|TPI1|MAPK14|NEK4|TFPI|GGCX|CAMSAP2|NFYB|TRAF2|ZNF764|ZNF331|CHRM3|CDK4|CAB39|COX5B|THAP12|PDGFRB|FLT4|MTFR1|SMAD2|PIH1D1|ZNF629|E2F3|ACTR3|MCM2|PRDX5|MCCC1|ACAT1|PML|IGFBP4|PFKL|ATP6V1A|FTH1|SRD5A1|MBNL1|ATG3|UBP1|HOXA10|SIM2|CPSF4|ZNF653|CLPB|LHX8|RPN1|F2RL1|PEX11A|AXL|FADD|HSPA4|TMED10|ZNF561|CYB5B|HCFC1|NUP93|PPARD|POLD4|ZNF490|KC…
12149	179	GO Cellular Component	Intracellular membrane-bounded organelle	8.66e-08	M6PR|MAP2K5|OXCT1|TXNL1|TNFRSF10A|PPP2CB|FIS1|TMEM97|LAP3|TPI1|MAPK14|TFPI|GGCX|CAMSAP2|NFYB|TRAF2|ZNF764|ZNF331|CHRM3|CDK4|CAB39|COX5B|THAP12|PDGFRB|FLT4|MTFR1|SMAD2|PIH1D1|ZNF629|E2F3|ACTR3|MCM2|PRDX5|MCCC1|ACAT1|PML|IGFBP4|PFKL|ATP6V1A|FTH1|SRD5A1|MBNL1|UBP1|HOXA10|SIM2|CPSF4|ZNF653|CLPB|LHX8|RPN1|F2RL1|PEX11A|AXL|FADD|HSPA4|TMED10|ZNF561|CYB5B|HCFC1|NUP93|PPARD|POLD4|ZNF490|ZNF366|GBA|SUZ12|B…
14017	193	GO Cellular Component	Organelle	9.27e-07	M6PR|MAP2K5|OXCT1|TXNL1|RIPK2|TNFRSF10A|PPP2CB|FIS1|TMEM97|LAP3|TPI1|MAPK14|NEK4|TFPI|GGCX|CAMSAP2|NFYB|TRAF2|ZNF764|ZNF331|CHRM3|CDK4|CAB39|COX5B|THAP12|PDGFRB|FLT4|MTFR1|SMAD2|PIH1D1|ZNF629|E2F3|ACTR3|MCM2|PRDX5|MCCC1|ACAT1|PML|IGFBP4|PFKL|ATP6V1A|FTH1|SRD5A1|MBNL1|UBP1|HOXA10|SIM2|CPSF4|ZNF653|CLPB|LHX8|RPN1|F2RL1|C2|PEX11A|AXL|FADD|HSPA4|TMED10|ZNF561|CYB5B|HCFC1|NUP93|PPARD|POLD4|ZNF490|ZNF3…
13231	184	GO Cellular Component	Intracellular organelle	6.44e-06	M6PR|MAP2K5|OXCT1|TXNL1|RIPK2|TNFRSF10A|PPP2CB|FIS1|TMEM97|LAP3|TPI1|MAPK14|TFPI|GGCX|CAMSAP2|NFYB|TRAF2|ZNF764|ZNF331|CHRM3|CDK4|CAB39|COX5B|THAP12|PDGFRB|FLT4|MTFR1|SMAD2|PIH1D1|ZNF629|E2F3|ACTR3|MCM2|PRDX5|MCCC1|ACAT1|PML|IGFBP4|PFKL|ATP6V1A|FTH1|SRD5A1|MBNL1|UBP1|HOXA10|SIM2|CPSF4|ZNF653|CLPB|LHX8|RPN1|F2RL1|PEX11A|AXL|FADD|HSPA4|TMED10|ZNF561|CYB5B|HCFC1|NUP93|PPARD|POLD4|ZNF490|ZNF366|GBA|S…
7672	126	GO Cellular Component	Nucleus	8.45e-06	MAP2K5|TXNL1|PPP2CB|TMEM97|LAP3|TPI1|MAPK14|NFYB|TRAF2|ZNF764|ZNF331|CDK4|THAP12|PDGFRB|FLT4|SMAD2|PIH1D1|ZNF629|E2F3|ACTR3|MCM2|PRDX5|PML|ATP6V1A|FTH1|MBNL1|UBP1|HOXA10|SIM2|CPSF4|ZNF653|LHX8|FADD|HSPA4|ZNF561|HCFC1|NUP93|PPARD|POLD4|ZNF490|ZNF366|SUZ12|TUBD1|CDC25C|BCAT2|SMC1A|SENP5|NKX2-5|HEXIM1|ZGPAT|ZNF92|TCFL5|ZNF449|ARL4C|TUBB4B|FOXD4L3|USP1|TOX2|RPS3A|RPL22|THRAP3|FYN|STAT4|ERGIC2|OPA1|PS…
5438	93	GO Cellular Component	Cytosol	0.00047	MAP2K5|TXNL1|RIPK2|TNFRSF10A|PPP2CB|FIS1|LAP3|TPI1|MAPK14|NEK4|CAMSAP2|TRAF2|CDK4|CAB39|FLT4|MTFR1|SMAD2|ACTR3|PRDX5|MCCC1|PML|PFKL|ATP6V1A|FTH1|MBNL1|ATG3|UBP1|RPN1|FADD|HSPA4|NUP93|MPI|TUBD1|CDC25C|SMC1A|PRMT3|ARL4C|EIF4EBP1|TUBB4B|USP1|ALDH3A2|RPS3A|RPL22|FYN|STAT4|COMT|OPA1|APOA2|DPYD|ABCD3|GCLM|KIF2C|EIF6|PIK3CD|POLA1|SAT1|ASMTL|RALBP1|TIRAP|DMTF1|PPP3CA|PAFAH1B1|HOOK2|ACY1|SOS1|RPS14|OAS1|T…
5506	94	GO Cellular Component	Protein-containing complex	0.00047	TXNL1|RIPK2|PPP2CB|FIS1|NFYB|TRAF2|CDK4|CAB39|COX5B|PDGFRB|FLT4|SMAD2|PIH1D1|E2F3|ACTR3|MCM2|MCCC1|PFKL|ATP6V1A|FTH1|ATG3|HOXA10|CPSF4|RPN1|C2|PEX11A|AXL|FADD|TMED10|CYB5B|HCFC1|NUP93|POLD4|KCTD2|CD19|SUZ12|SMC1A|NKX2-5|HEXIM1|MRPL12|RPS3A|RPL22|THRAP3|STAT4|ERGIC2|PSEN2|SDHC|APOA2|QRSL1|GCLM|MTF2|KIF2C|RPA2|EIF6|PIK3CD|SLC3A2|POLA1|PPP3CA|RAE1|PAFAH1B1|HOOK2|ARNTL|SOS1|NOLC1|TF|RPS14|SSB|OGDH|RE…
5660	96	GO Cellular Component	Intracellular organelle lumen	0.00047	OXCT1|LAP3|MAPK14|NFYB|TRAF2|CDK4|CAB39|PDGFRB|FLT4|SMAD2|PIH1D1|E2F3|MCM2|PRDX5|MCCC1|ACAT1|PML|IGFBP4|PFKL|ATP6V1A|FTH1|MBNL1|UBP1|HOXA10|SIM2|CPSF4|CLPB|HCFC1|NUP93|PPARD|POLD4|ZNF366|GBA|SUZ12|BACE1|TUBD1|CDC25C|BCAT2|SMC1A|SENP5|HEXIM1|ZGPAT|MRPL12|TUBB4B|USP1|TOX2|RPS3A|THRAP3|STAT4|ERGIC2|OPA1|BLZF1|APOA2|PPOX|ABCD3|MTF2|GPR107|RPA2|EIF6|PHF13|SLC3A2|POLA1|SH3BP5|DMTF1|PPP3CA|RAE1|MYCBP|AR…
12056	166	GO Cellular Component	Cytoplasm	0.00065	M6PR|MAP2K5|OXCT1|TXNL1|RIPK2|TNFRSF10A|PPP2CB|FIS1|TMEM97|LAP3|TPI1|MAPK14|NEK4|TFPI|GGCX|CAMSAP2|TRAF2|CHRM3|CDK4|CAB39|COX5B|PDGFRB|FLT4|MTFR1|SMAD2|PIH1D1|ACTR3|MCM2|PRDX5|MCCC1|ACAT1|PML|IGFBP4|PFKL|ATP6V1A|FTH1|SRD5A1|MBNL1|ATG3|UBP1|HOXA10|CLPB|RPN1|F2RL1|PEX11A|FADD|HSPA4|TMED10|CYB5B|HCFC1|NUP93|KCTD2|GBA|MPI|BACE1|TUBD1|CDC25C|BCAT2|SMC1A|NKX2-5|HEXIM1|PRMT3|MRPL12|ARL4C|EIF4EBP1|TUBB4B…
13	4	GO Cellular Component	Nuclear replisome	0.0048	POLD4|RPA2|POLA1|MCM3
4169	71	GO Cellular Component	Nucleoplasm	0.0106	LAP3|MAPK14|NFYB|TRAF2|CDK4|FLT4|SMAD2|E2F3|MCM2|PML|ATP6V1A|MBNL1|UBP1|HOXA10|SIM2|CPSF4|HCFC1|PPARD|POLD4|ZNF366|SUZ12|TUBD1|CDC25C|BCAT2|SMC1A|SENP5|HEXIM1|ZGPAT|USP1|TOX2|RPS3A|THRAP3|STAT4|OPA1|BLZF1|MTF2|GPR107|RPA2|EIF6|PHF13|SLC3A2|POLA1|SH3BP5|DMTF1|PPP3CA|RAE1|MYCBP|ARNTL|NOLC1|RPS14|OAS1|TKT|MORF4L2|ATF5|FOXA2|LSM5|RAI14|TXNRD3|EHF|TDRD3|CAND1|PRAME|MEF2A|GTF2I|AATF|MCM3|TWIST2|NDUFB1|…
18293	216	GO Cellular Component	Cellular anatomical entity	0.0116	M6PR|MAP2K5|OXCT1|TXNL1|RIPK2|TNFRSF10A|PPP2CB|FIS1|TMEM97|LAP3|TPI1|MAPK14|NEK4|TFPI|GGCX|CAMSAP2|NFYB|LYPD3|TRAF2|ZNF764|ZNF331|CHRM3|CDK4|CAB39|COX5B|THAP12|PDGFRB|FLT4|MTFR1|SMAD2|PIH1D1|ZNF629|E2F3|ACTR3|MCM2|PRDX5|MCCC1|ACAT1|INHBE|PML|IGFBP4|PFKL|ATP6V1A|FTH1|SRD5A1|TNFRSF10B|MBNL1|ATG3|UBP1|HOXA10|SIM2|TFF2|CPSF4|ZNF653|CLPB|LHX8|RPN1|F2RL1|C2|PEX11A|AXL|FADD|HSPA4|TMED10|ZNF561|CYB5B|HCF…
4526	75	GO Cellular Component	Nuclear lumen	0.0131	LAP3|MAPK14|NFYB|TRAF2|CDK4|FLT4|SMAD2|PIH1D1|E2F3|MCM2|PML|ATP6V1A|MBNL1|UBP1|HOXA10|SIM2|CPSF4|HCFC1|NUP93|PPARD|POLD4|ZNF366|SUZ12|TUBD1|CDC25C|BCAT2|SMC1A|SENP5|HEXIM1|ZGPAT|USP1|TOX2|RPS3A|THRAP3|STAT4|ERGIC2|OPA1|BLZF1|MTF2|GPR107|RPA2|EIF6|PHF13|SLC3A2|POLA1|SH3BP5|DMTF1|PPP3CA|RAE1|MYCBP|ARNTL|NOLC1|RPS14|OAS1|TKT|MORF4L2|ATF5|FOXA2|LSM5|RAI14|TXNRD3|EHF|TDRD3|CAND1|PRAME|MEF2A|GTF2I|AATF…
1539	34	GO Cellular Component	Catalytic complex	0.0131	TXNL1|PPP2CB|TRAF2|CDK4|CAB39|MCCC1|PFKL|ATG3|RPN1|FADD|CYB5B|HCFC1|POLD4|KCTD2|SUZ12|SDHC|GCLM|MTF2|PIK3CD|POLA1|PPP3CA|PAFAH1B1|SOS1|NOLC1|OGDH|MORF4L2|GNG4|NDUFB3|CAND1|PRAME|MCM3|IDH3B|NDUFB1|SOCS1
1850	38	GO Cellular Component	Chromosome	0.0199	PPP2CB|NFYB|CDK4|SMAD2|E2F3|ACTR3|MCM2|PML|UBP1|HOXA10|SIM2|LHX8|PPARD|POLD4|SUZ12|SMC1A|NKX2-5|ZGPAT|TCFL5|FOXD4L3|STAT4|PSEN2|KIF2C|FOXP4|RPA2|POLA1|PAFAH1B1|ARNTL|SSB|MORF4L2|ATF5|FOXA2|EHF|PRAME|MEF2A|TGIF2LY|MCM3|TFAP2A
1681	35	GO Cellular Component	Mitochondrion	0.0274	OXCT1|FIS1|MAPK14|COX5B|MTFR1|PRDX5|MCCC1|ACAT1|CLPB|HSPA4|CYB5B|CDC25C|BCAT2|MRPL12|FYN|OPA1|PSEN2|SDHC|PPOX|QRSL1|ABCD3|RALBP1|SH3BP5|PPP3CA|MYCBP|OAS1|OGDH|KYAT1|RAF1|NDUFB3|TXNRD3|PLSCR3|COX6B2|IDH3B|NDUFB1
12838	191	GO Molecular Function	Binding	7.35e-10	M6PR|UBR7|MAP2K5|OXCT1|RIPK2|TNFRSF10A|PPP2CB|FIS1|LAP3|TPI1|MAPK14|NEK4|GGCX|CAMSAP2|NFYB|LYPD3|TRAF2|ZNF764|ZNF331|CHRM3|TRAFD1|CDK4|CAB39|COX5B|THAP12|PDGFRB|FLT4|SMAD2|PIH1D1|ZNF629|E2F3|ACTR3|MCM2|PRDX5|MCCC1|ACAT1|INHBE|PML|IGFBP4|PFKL|ATP6V1A|FTH1|SRD5A1|TNFRSF10B|MBNL1|ATG3|UBP1|HOXA10|SIM2|TFF2|CPSF4|ZNF653|CLPB|LHX8|RPN1|F2RL1|C2|PEX11A|AXL|FADD|HSPA4|TMED10|ZNF561|CYB5B|HCFC1|PPARD|ZNF…
6050	116	GO Molecular Function	Organic cyclic compound binding	2.16e-08	MAP2K5|RIPK2|MAPK14|NEK4|NFYB|ZNF764|ZNF331|CDK4|THAP12|PDGFRB|FLT4|SMAD2|PIH1D1|ZNF629|E2F3|ACTR3|MCM2|PRDX5|MCCC1|ACAT1|PML|PFKL|ATP6V1A|SRD5A1|MBNL1|UBP1|HOXA10|SIM2|CPSF4|ZNF653|CLPB|LHX8|RPN1|AXL|HSPA4|ZNF561|CYB5B|PPARD|ZNF490|ZNF366|SUZ12|TUBD1|SMC1A|NKX2-5|HEXIM1|ZGPAT|ZNF92|MRPL12|TCFL5|ZNF449|ARL4C|TUBB4B|FOXD4L3|TOX2|RPS3A|RPL22|THRAP3|FYN|STAT4|OPA1|SOAT1|SDHC|APOA2|PPOX|GABPB2|QRSL1|…
5977	114	GO Molecular Function	Heterocyclic compound binding	3.93e-08	MAP2K5|RIPK2|MAPK14|NEK4|NFYB|ZNF764|ZNF331|CDK4|THAP12|PDGFRB|FLT4|SMAD2|PIH1D1|ZNF629|E2F3|ACTR3|MCM2|PRDX5|MCCC1|ACAT1|PML|PFKL|ATP6V1A|SRD5A1|MBNL1|UBP1|HOXA10|SIM2|CPSF4|ZNF653|CLPB|LHX8|RPN1|AXL|HSPA4|ZNF561|CYB5B|PPARD|ZNF490|ZNF366|SUZ12|TUBD1|SMC1A|NKX2-5|HEXIM1|ZGPAT|ZNF92|MRPL12|TCFL5|ZNF449|ARL4C|TUBB4B|FOXD4L3|TOX2|RPS3A|RPL22|THRAP3|FYN|STAT4|OPA1|SOAT1|SDHC|PPOX|GABPB2|QRSL1|DPYD|A…
7242	128	GO Molecular Function	Protein binding	9.67e-08	M6PR|OXCT1|RIPK2|TNFRSF10A|PPP2CB|FIS1|TPI1|MAPK14|CAMSAP2|NFYB|LYPD3|TRAF2|CDK4|CAB39|THAP12|PDGFRB|FLT4|SMAD2|PIH1D1|E2F3|ACTR3|MCM2|PRDX5|ACAT1|INHBE|PML|IGFBP4|PFKL|FTH1|TNFRSF10B|ATG3|HOXA10|SIM2|TFF2|ZNF653|F2RL1|PEX11A|AXL|FADD|TMED10|HCFC1|PPARD|KCTD2|ZNF366|GBA|IL1RAP|SUZ12|BACE1|CDC25C|SMC1A|NKX2-5|HEXIM1|TCFL5|ARL4C|EIF4EBP1|TUBB4B|ALDH3A2|RPL22|THRAP3|FYN|STAT4|OPA1|HACD1|SOAT1|BLZF1|…
1564	45	GO Molecular Function	Sequence-specific double-stranded DNA binding	4.49e-06	NFYB|ZNF764|ZNF331|SMAD2|PIH1D1|ZNF629|E2F3|MCM2|PRDX5|UBP1|HOXA10|SIM2|CPSF4|LHX8|ZNF561|PPARD|ZNF490|ZNF366|SUZ12|NKX2-5|ZGPAT|ZNF92|TCFL5|ZNF449|FOXD4L3|THRAP3|STAT4|GABPB2|MTF2|KIF2C|FOXP4|POLA1|DMTF1|ZNF785|ZNF610|ARNTL|ATF5|FOXA2|EHF|MEF2A|TGIF2LY|ZNF519|TWIST2|ZNF266|TFAP2A
1666	46	GO Molecular Function	Sequence-specific DNA binding	8.43e-06	NFYB|ZNF764|ZNF331|SMAD2|PIH1D1|ZNF629|E2F3|MCM2|PRDX5|UBP1|HOXA10|SIM2|CPSF4|LHX8|ZNF561|PPARD|ZNF490|ZNF366|SUZ12|NKX2-5|ZGPAT|ZNF92|TCFL5|ZNF449|FOXD4L3|THRAP3|STAT4|GABPB2|MTF2|KIF2C|FOXP4|RPA2|POLA1|DMTF1|ZNF785|ZNF610|ARNTL|ATF5|FOXA2|EHF|MEF2A|TGIF2LY|ZNF519|TWIST2|ZNF266|TFAP2A
1508	42	GO Molecular Function	Transcription regulatory region nucleic acid binding	2.51e-05	NFYB|ZNF764|ZNF331|SMAD2|PIH1D1|ZNF629|E2F3|PRDX5|MBNL1|UBP1|HOXA10|SIM2|LHX8|ZNF561|PPARD|ZNF490|ZNF366|SUZ12|NKX2-5|ZGPAT|ZNF92|TCFL5|ZNF449|FOXD4L3|THRAP3|STAT4|GABPB2|MTF2|FOXP4|DMTF1|ZNF785|ZNF610|ARNTL|ATF5|FOXA2|EHF|MEF2A|TGIF2LY|ZNF519|TWIST2|ZNF266|TFAP2A
1506	41	GO Molecular Function	Transcription cis-regulatory region binding	6.11e-05	NFYB|ZNF764|ZNF331|SMAD2|PIH1D1|ZNF629|E2F3|PRDX5|UBP1|HOXA10|SIM2|LHX8|ZNF561|PPARD|ZNF490|ZNF366|SUZ12|NKX2-5|ZGPAT|ZNF92|TCFL5|ZNF449|FOXD4L3|THRAP3|STAT4|GABPB2|MTF2|FOXP4|DMTF1|ZNF785|ZNF610|ARNTL|ATF5|FOXA2|EHF|MEF2A|TGIF2LY|ZNF519|TWIST2|ZNF266|TFAP2A
1409	38	GO Molecular Function	RNA polymerase II transcription regulatory region sequence-specific DNA binding	0.00022	NFYB|ZNF764|ZNF331|SMAD2|ZNF629|E2F3|UBP1|HOXA10|SIM2|LHX8|ZNF561|PPARD|ZNF490|ZNF366|SUZ12|NKX2-5|ZGPAT|ZNF92|TCFL5|ZNF449|FOXD4L3|THRAP3|STAT4|MTF2|FOXP4|DMTF1|ZNF785|ZNF610|ARNTL|ATF5|FOXA2|EHF|MEF2A|TGIF2LY|ZNF519|TWIST2|ZNF266|TFAP2A
4003	75	GO Molecular Function	Nucleic acid binding	0.00055	NFYB|ZNF764|ZNF331|THAP12|SMAD2|PIH1D1|ZNF629|E2F3|MCM2|PRDX5|PML|MBNL1|UBP1|HOXA10|SIM2|CPSF4|ZNF653|LHX8|RPN1|ZNF561|PPARD|ZNF490|ZNF366|SUZ12|SMC1A|NKX2-5|HEXIM1|ZGPAT|ZNF92|MRPL12|TCFL5|ZNF449|TUBB4B|FOXD4L3|TOX2|RPS3A|RPL22|THRAP3|STAT4|GABPB2|MTF2|YTHDF1|KIF2C|FOXP4|RPA2|EIF6|SLC3A2|POLA1|RCAN1|DMTF1|ZNF785|RAE1|ZNF610|ARNTL|SOS1|NOLC1|RPS14|SSB|OAS1|ATF5|FOXA2|LSM5|EHF|TDRD3|YTHDF2|MEF2A|T…
2498	54	GO Molecular Function	DNA binding	0.00055	NFYB|ZNF764|ZNF331|THAP12|SMAD2|PIH1D1|ZNF629|E2F3|MCM2|PRDX5|PML|UBP1|HOXA10|SIM2|CPSF4|ZNF653|LHX8|ZNF561|PPARD|ZNF490|ZNF366|SUZ12|SMC1A|NKX2-5|ZGPAT|ZNF92|TCFL5|ZNF449|FOXD4L3|TOX2|THRAP3|STAT4|GABPB2|MTF2|KIF2C|FOXP4|RPA2|POLA1|DMTF1|ZNF785|ZNF610|ARNTL|SOS1|ATF5|FOXA2|EHF|MEF2A|TGIF2LY|GTF2I|ZNF519|MCM3|TWIST2|ZNF266|TFAP2A
1420	36	GO Molecular Function	DNA-binding transcription factor activity	0.0014	NFYB|ZNF764|ZNF331|SMAD2|ZNF629|E2F3|UBP1|HOXA10|SIM2|LHX8|ZNF561|PPARD|ZNF490|ZNF366|NKX2-5|ZGPAT|ZNF92|TCFL5|ZNF449|FOXD4L3|STAT4|FOXP4|DMTF1|ZNF785|ZNF610|ARNTL|ATF5|FOXA2|EHF|MEF2A|TGIF2LY|GTF2I|ZNF519|TWIST2|ZNF266|TFAP2A
1368	35	GO Molecular Function	DNA-binding transcription factor activity, RNA polymerase II-specific	0.0015	NFYB|ZNF764|ZNF331|SMAD2|ZNF629|E2F3|UBP1|HOXA10|SIM2|LHX8|ZNF561|PPARD|ZNF490|NKX2-5|ZGPAT|ZNF92|TCFL5|ZNF449|FOXD4L3|STAT4|FOXP4|DMTF1|ZNF785|ZNF610|ARNTL|ATF5|FOXA2|EHF|MEF2A|TGIF2LY|GTF2I|ZNF519|TWIST2|ZNF266|TFAP2A
1931	43	GO Molecular Function	Transcription regulator activity	0.0032	NFYB|ZNF764|ZNF331|SMAD2|ZNF629|E2F3|PML|UBP1|HOXA10|SIM2|ZNF653|LHX8|ZNF561|HCFC1|PPARD|ZNF490|ZNF366|NKX2-5|ZGPAT|ZNF92|TCFL5|ZNF449|FOXD4L3|TOX2|THRAP3|STAT4|FOXP4|DMTF1|ZNF785|MYCBP|ZNF610|ARNTL|ATF5|FOXA2|EHF|TDRD3|MEF2A|TGIF2LY|GTF2I|ZNF519|TWIST2|ZNF266|TFAP2A
2507	50	GO Molecular Function	Small molecule binding	0.0093	MAP2K5|RIPK2|MAPK14|NEK4|GGCX|CDK4|PDGFRB|FLT4|ACTR3|MCM2|MCCC1|ACAT1|PFKL|ATP6V1A|SRD5A1|CLPB|AXL|HSPA4|PPARD|TUBD1|SMC1A|ARL4C|TUBB4B|THRAP3|FYN|OPA1|SOAT1|APOA2|PPOX|QRSL1|DPYD|ABCD3|OPN4|KIF2C|PIK3CD|POLA1|RALBP1|NOLC1|OAS1|OGDH|TKT|KIF5C|KYAT1|RAF1|DDR1|TXNRD3|MCM3|IDH3B|CASK|PANK4
1196	30	GO Molecular Function	RNA polymerase II cis-regulatory region sequence-specific DNA binding	0.0094	NFYB|ZNF331|SMAD2|ZNF629|E2F3|UBP1|HOXA10|ZNF561|PPARD|ZNF490|ZNF366|SUZ12|NKX2-5|ZGPAT|ZNF92|TCFL5|ZNF449|FOXD4L3|THRAP3|STAT4|FOXP4|DMTF1|ZNF610|ARNTL|FOXA2|EHF|MEF2A|TGIF2LY|ZNF519|TFAP2A
6033	95	GO Molecular Function	Ion binding	0.0133	UBR7|MAP2K5|RIPK2|PPP2CB|LAP3|MAPK14|NEK4|TRAF2|ZNF764|ZNF331|CHRM3|TRAFD1|CDK4|COX5B|THAP12|PDGFRB|FLT4|SMAD2|ZNF629|ACTR3|MCM2|MCCC1|ACAT1|PML|PFKL|ATP6V1A|FTH1|SRD5A1|MBNL1|CPSF4|ZNF653|CLPB|LHX8|C2|AXL|HSPA4|ZNF561|CYB5B|PPARD|ZNF490|ZNF366|SUZ12|MPI|TUBD1|SMC1A|PRMT3|ZGPAT|ZNF92|ZNF449|ARL4C|TUBB4B|THRAP3|FYN|COMT|OPA1|SDHC|APOA2|PPOX|QRSL1|DPYD|ABCD3|MTF2|KIF2C|FOXP4|PIK3CD|PHF13|POLA1|SAT1…
5522	88	GO Molecular Function	Catalytic activity	0.0195	UBR7|MAP2K5|OXCT1|TXNL1|RIPK2|PPP2CB|LAP3|TPI1|MAPK14|NEK4|GGCX|TRAF2|CHRM3|CDK4|COX5B|PDGFRB|FLT4|MCM2|PRDX5|MCCC1|ACAT1|PML|PFKL|ATP6V1A|FTH1|SRD5A1|ATG3|CLPB|RPN1|C2|AXL|GBA|IL1RAP|SUZ12|MPI|BACE1|CDC25C|BCAT2|SMC1A|SENP5|PRMT3|ARL4C|USP1|ALDH3A2|FYN|COMT|OPA1|HACD1|PSEN2|LPGAT1|SOAT1|SDHC|PPOX|QRSL1|DPYD|ABCD3|GCLM|KIF2C|UGCG|PIK3CD|POLA1|SAT1|ASMTL|PPP3CA|AGPAT1|ACY1|OAS1|OGDH|TKT|RELN|KIF5C…
1094	27	GO Molecular Function	Protein dimerization activity	0.0255	RIPK2|TPI1|NFYB|THAP12|FLT4|E2F3|PML|SIM2|PEX11A|SMC1A|NKX2-5|TCFL5|ALDH3A2|APOA2|DPYD|ABCD3|PPP3CA|PAFAH1B1|ARNTL|SOS1|NOLC1|TKT|KYAT1|LSM5|MEF2A|TWIST2|GALE
2168	43	GO Molecular Function	Nucleotide binding	0.0314	MAP2K5|RIPK2|MAPK14|NEK4|CDK4|PDGFRB|FLT4|ACTR3|MCM2|MCCC1|ACAT1|PFKL|ATP6V1A|SRD5A1|CLPB|AXL|HSPA4|TUBD1|SMC1A|ARL4C|TUBB4B|THRAP3|FYN|OPA1|SOAT1|PPOX|QRSL1|DPYD|ABCD3|KIF2C|PIK3CD|POLA1|RALBP1|NOLC1|OAS1|KIF5C|RAF1|DDR1|TXNRD3|MCM3|IDH3B|CASK|PANK4
1435	40	KEGG Pathways	Metabolic pathways	3e-05	OXCT1|LAP3|TPI1|GGCX|COX5B|MCCC1|ACAT1|PFKL|ATP6V1A|RPN1|GBA|MPI|BCAT2|ALDH3A2|COMT|HACD1|SDHC|PPOX|QRSL1|DPYD|GCLM|UGCG|PIK3CD|SAT1|AGPAT1|PAFAH1B1|ACY1|OGDH|TKT|KYAT1|ASRGL1|NDUFB3|ATP6V0B|COX6B2|PLCG2|IDH3B|GALE|NDUFB1|ADSL|FDFT1
77	8	KEGG Pathways	EGFR tyrosine kinase inhibitor resistance	0.00037	PDGFRB|AXL|EIF4EBP1|PIK3CD|SOS1|RAF1|TGFA|PLCG2
187	12	KEGG Pathways	Kaposi sarcoma-associated herpesvirus infection	0.00037	MAPK14|TRAF2|CDK4|E2F3|ATG3|FADD|PIK3CD|RCAN1|PPP3CA|GNG4|RAF1|PLCG2
71	8	KEGG Pathways	Glioma	0.00037	CDK4|PDGFRB|E2F3|PIK3CD|SOS1|RAF1|TGFA|PLCG2
112	9	KEGG Pathways	Neurotrophin signaling pathway	0.00052	MAP2K5|RIPK2|MAPK14|PSEN2|PIK3CD|SOS1|RAF1|PLCG2|PTPN11
120	9	KEGG Pathways	Natural killer cell mediated cytotoxicity	0.00073	TNFRSF10A|TNFRSF10B|FYN|PIK3CD|PPP3CA|SOS1|RAF1|PLCG2|PTPN11
354	15	KEGG Pathways	Alzheimer disease	0.00074	TRAF2|CHRM3|COX5B|FADD|BACE1|TUBB4B|PSEN2|SDHC|PIK3CD|PPP3CA|KIF5C|RAF1|NDUFB3|COX6B2|NDUFB1
68	7	KEGG Pathways	Non-small cell lung cancer	0.00078	CDK4|E2F3|PIK3CD|SOS1|RAF1|TGFA|PLCG2
163	10	KEGG Pathways	Influenza A	0.00084	TNFRSF10A|CDK4|PML|TNFRSF10B|CPSF4|FADD|PIK3CD|RAE1|OAS1|RAF1
515	18	KEGG Pathways	Pathways in cancer	0.00084	TRAF2|CDK4|PDGFRB|FLT4|SMAD2|E2F3|PML|FADD|PPARD|STAT4|PIK3CD|RALBP1|SOS1|GNG4|RAF1|TGFA|TXNRD3|PLCG2
71	7	KEGG Pathways	Pancreatic cancer	0.00084	CDK4|SMAD2|E2F3|PIK3CD|RALBP1|RAF1|TGFA
217	11	KEGG Pathways	Human cytomegalovirus infection	0.0013	MAPK14|TRAF2|CDK4|E2F3|FADD|EIF4EBP1|PIK3CD|PPP3CA|SOS1|GNG4|RAF1
147	9	KEGG Pathways	Phospholipase D signaling pathway	0.0015	PDGFRB|FYN|PTGFR|PIK3CD|AGPAT1|SOS1|RAF1|PLCG2|PTPN11
187	10	KEGG Pathways	Pathogenic Escherichia coli infection	0.0016	TNFRSF10A|MAPK14|TRAF2|TNFRSF10B|FADD|TMED10|TUBB4B|FYN|TIRAP|PTPN11
36	5	KEGG Pathways	DNA replication	0.0019	MCM2|POLD4|RPA2|POLA1|MCM3
157	9	KEGG Pathways	Hepatitis C	0.002	PPP2CB|TRAF2|CDK4|E2F3|FADD|PIK3CD|SOS1|OAS1|RAF1
161	9	KEGG Pathways	Hepatocellular carcinoma	0.0022	CDK4|SMAD2|E2F3|PIK3CD|SOS1|RAF1|TGFA|TXNRD3|PLCG2
65	6	KEGG Pathways	Fc epsilon RI signaling pathway	0.0024	MAPK14|FYN|PIK3CD|SOS1|RAF1|PLCG2
41	5	KEGG Pathways	Ferroptosis	0.0026	FTH1|GCLM|SLC3A2|SAT1|TF
209	10	KEGG Pathways	Salmonella infection	0.0026	M6PR|RIPK2|TNFRSF10A|MAPK14|TRAF2|TNFRSF10B|FADD|PIK3CD|TIRAP|RAF1
67	6	KEGG Pathways	Acute myeloid leukemia	0.0026	PML|PPARD|EIF4EBP1|PIK3CD|SOS1|RAF1
100	7	KEGG Pathways	T cell receptor signaling pathway	0.0028	MAPK14|CDK4|FYN|PIK3CD|PPP3CA|SOS1|RAF1
46	5	KEGG Pathways	Valine, leucine and isoleucine degradation	0.0034	OXCT1|MCCC1|ACAT1|BCAT2|ALDH3A2
73	6	KEGG Pathways	Biosynthesis of amino acids	0.0034	TPI1|PFKL|BCAT2|ACY1|TKT|IDH3B
263	11	KEGG Pathways	Prion disease	0.0034	MAPK14|COX5B|TUBB4B|FYN|SDHC|PIK3CD|PPP3CA|KIF5C|NDUFB3|COX6B2|NDUFB1
75	6	KEGG Pathways	Chronic myeloid leukemia	0.0035	CDK4|E2F3|PIK3CD|SOS1|RAF1|PTPN11
225	10	KEGG Pathways	Ras signaling pathway	0.0036	PDGFRB|FLT4|PIK3CD|RALBP1|SOS1|GNG4|RAF1|TGFA|PLCG2|PTPN11
78	6	KEGG Pathways	B cell receptor signaling pathway	0.0039	CD19|PIK3CD|PPP3CA|SOS1|RAF1|PLCG2
116	7	KEGG Pathways	Carbon metabolism	0.0043	TPI1|ACAT1|PFKL|SDHC|OGDH|TKT|IDH3B
81	6	KEGG Pathways	ErbB signaling pathway	0.0043	EIF4EBP1|PIK3CD|SOS1|RAF1|TGFA|PLCG2
150	8	KEGG Pathways	Cellular senescence	0.0043	MAPK14|CDK4|SMAD2|E2F3|EIF4EBP1|PIK3CD|PPP3CA|RAF1
478	15	KEGG Pathways	Herpes simplex virus 1 infection	0.0043	TRAF2|ZNF764|ZNF331|PML|FADD|ZNF561|HCFC1|ZNF490|EIF4EBP1|PIK3CD|ZNF785|ZNF610|OAS1|ZNF519|PTPN11
192	9	KEGG Pathways	Epstein-Barr virus infection	0.0043	MAPK14|TRAF2|CDK4|E2F3|FADD|CD19|PIK3CD|OAS1|PLCG2
120	7	KEGG Pathways	Cell cycle	0.0051	CDK4|SMAD2|E2F3|MCM2|CDC25C|SMC1A|MCM3
56	5	KEGG Pathways	VEGF signaling pathway	0.0051	MAPK14|PIK3CD|PPP3CA|RAF1|PLCG2
120	7	KEGG Pathways	Osteoclast differentiation	0.0051	MAPK14|TRAF2|FYN|PIK3CD|PPP3CA|PLCG2|SOCS1
158	8	KEGG Pathways	Hepatitis B	0.0051	MAPK14|E2F3|FADD|STAT4|PIK3CD|TIRAP|SOS1|RAF1
203	9	KEGG Pathways	Human immunodeficiency virus 1 infection	0.0051	MAPK14|TRAF2|FADD|CDC25C|PIK3CD|PPP3CA|GNG4|RAF1|PLCG2
159	8	KEGG Pathways	MicroRNAs in cancer	0.0051	PDGFRB|E2F3|CDC25C|PIK3CD|SOS1|RAF1|PLCG2|SOCS1
87	6	KEGG Pathways	PD-L1 expression and PD-1 checkpoint pathway in cancer	0.0051	MAPK14|PIK3CD|TIRAP|PPP3CA|RAF1|PTPN11
128	7	KEGG Pathways	Oxidative phosphorylation	0.0055	COX5B|ATP6V1A|SDHC|NDUFB3|ATP6V0B|COX6B2|NDUFB1
349	12	KEGG Pathways	PI3K-Akt signaling pathway	0.0055	PPP2CB|CDK4|PDGFRB|FLT4|CD19|EIF4EBP1|PIK3CD|SOS1|RELN|GNG4|RAF1|TGFA
126	7	KEGG Pathways	Dopaminergic synapse	0.0055	PPP2CB|MAPK14|COMT|PPP3CA|ARNTL|KIF5C|GNG4
126	7	KEGG Pathways	Relaxin signaling pathway	0.0055	MAPK14|SMAD2|RXFP4|PIK3CD|SOS1|GNG4|RAF1
350	12	KEGG Pathways	Amyotrophic lateral sclerosis	0.0055	MAPK14|TRAF2|COX5B|NUP93|TUBB4B|SDHC|PPP3CA|RAE1|KIF5C|NDUFB3|COX6B2|NDUFB1
165	8	KEGG Pathways	Tuberculosis	0.0055	RIPK2|MAPK14|NFYB|FADD|TIRAP|PPP3CA|RAF1|ATP6V0B
94	6	KEGG Pathways	Endocrine resistance	0.006	MAPK14|CDK4|E2F3|PIK3CD|SOS1|RAF1
97	6	KEGG Pathways	Prostate cancer	0.0068	PDGFRB|E2F3|PIK3CD|SOS1|RAF1|TGFA
65	5	KEGG Pathways	Epithelial cell signaling in Helicobacter pylori infection	0.0071	MAPK14|ATP6V1A|ATP6V0B|PLCG2|PTPN11
65	5	KEGG Pathways	Renal cell carcinoma	0.0071	PIK3CD|SOS1|RAF1|TGFA|PTPN11
101	6	KEGG Pathways	C-type lectin receptor signaling pathway	0.0078	MAPK14|PIK3CD|PPP3CA|RAF1|PLCG2|PTPN11
68	5	KEGG Pathways	Prolactin signaling pathway	0.0081	MAPK14|PIK3CD|SOS1|RAF1|SOCS1
324	11	KEGG Pathways	Human papillomavirus infection	0.0081	PPP2CB|CDK4|PDGFRB|ATP6V1A|FADD|EIF4EBP1|PIK3CD|SOS1|RELN|RAF1|ATP6V0B
18	3	KEGG Pathways	2-Oxocarboxylic acid metabolism	0.0094	BCAT2|ACY1|IDH3B
146	7	KEGG Pathways	Non-alcoholic fatty liver disease	0.0094	TRAF2|COX5B|SDHC|PIK3CD|NDUFB3|COX6B2|NDUFB1
72	5	KEGG Pathways	Melanoma	0.0096	CDK4|PDGFRB|E2F3|PIK3CD|RAF1
150	7	KEGG Pathways	mTOR signaling pathway	0.0105	CAB39|ATP6V1A|EIF4EBP1|PIK3CD|SLC3A2|SOS1|RAF1
194	8	KEGG Pathways	Proteoglycans in cancer	0.0105	MAPK14|SMAD2|PIK3CD|SOS1|RAF1|PLCG2|TWIST2|PTPN11
20	3	KEGG Pathways	Pantothenate and CoA biosynthesis	0.0112	BCAT2|ALDH3A2|DPYD
116	6	KEGG Pathways	Sphingolipid signaling pathway	0.013	PPP2CB|MAPK14|TRAF2|FYN|PIK3CD|RAF1
158	7	KEGG Pathways	JAK-STAT signaling pathway	0.013	PDGFRB|STAT4|PIK3CD|SOS1|RAF1|PTPN11|SOCS1
117	6	KEGG Pathways	Growth hormone synthesis, secretion and action	0.0131	MAPK14|PIK3CD|SOS1|RAF1|PLCG2|SOCS1
82	5	KEGG Pathways	Colorectal cancer	0.0146	SMAD2|PIK3CD|SOS1|RAF1|TGFA
87	5	KEGG Pathways	Gap junction	0.0183	MAP2K5|PDGFRB|TUBB4B|SOS1|RAF1
131	6	KEGG Pathways	Apoptosis	0.0213	TNFRSF10A|TRAF2|TNFRSF10B|FADD|PIK3CD|RAF1
28	3	KEGG Pathways	Citrate cycle (TCA cycle)	0.0239	SDHC|OGDH|IDH3B
95	5	KEGG Pathways	Choline metabolism in cancer	0.0249	PDGFRB|EIF4EBP1|PIK3CD|SOS1|RAF1
96	5	KEGG Pathways	AGE-RAGE signaling pathway in diabetic complications	0.0256	MAPK14|CDK4|SMAD2|PIK3CD|PLCG2
97	5	KEGG Pathways	Chagas disease	0.0263	PPP2CB|MAPK14|SMAD2|FADD|PIK3CD
286	9	KEGG Pathways	MAPK signaling pathway	0.0264	MAP2K5|MAPK14|TRAF2|PDGFRB|FLT4|PPP3CA|SOS1|RAF1|TGFA
32	3	KEGG Pathways	Fructose and mannose metabolism	0.0312	TPI1|PFKL|MPI
102	5	KEGG Pathways	HIF-1 signaling pathway	0.0312	PFKL|EIF4EBP1|PIK3CD|TF|PLCG2
295	9	KEGG Pathways	Huntington disease	0.0312	TRAF2|COX5B|TUBB4B|SDHC|KIF5C|NDUFB3|COX6B2|CLTC|NDUFB1
146	6	KEGG Pathways	Breast cancer	0.0312	CDK4|FLT4|E2F3|PIK3CD|SOS1|RAF1
147	6	KEGG Pathways	Necroptosis	0.0313	TNFRSF10A|TRAF2|FTH1|TNFRSF10B|FADD|STAT4
195	7	KEGG Pathways	Focal adhesion	0.0315	PDGFRB|FLT4|FYN|PIK3CD|SOS1|RELN|RAF1
10	2	KEGG Pathways	Synthesis and degradation of ketone bodies	0.0322	OXCT1|ACAT1
68	4	KEGG Pathways	Central carbon metabolism in cancer	0.0352	PDGFRB|PFKL|PIK3CD|RAF1
40	3	KEGG Pathways	Bladder cancer	0.0498	CDK4|E2F3|RAF1
2092	50	Reactome Pathways	Metabolism	0.00034	OXCT1|PPP2CB|TPI1|NFYB|CHRM3|COX5B|MCCC1|ACAT1|PFKL|SRD5A1|PEX11A|CYB5B|NUP93|PPARD|GBA|BCAT2|ALDH3A2|RPS3A|RPL22|THRAP3|COMT|HACD1|LPGAT1|SDHC|APOA2|PPOX|DPYD|GCLM|UGCG|PIK3CD|SLC3A2|SAT1|AGPAT1|RAE1|ACY1|ARNTL|RPS14|OGDH|TKT|GNG4|KYAT1|ASRGL1|NDUFB3|PLCG2|IDH3B|GALE|NDUFB1|ADSL|FDFT1|PANK4
1702	44	Reactome Pathways	Disease	0.00034	RIPK2|PPP2CB|MAPK14|GGCX|TRAF2|CDK4|PDGFRB|SMAD2|E2F3|ACTR3|MCCC1|PML|CPSF4|RPN1|FADD|NUP93|CD19|SUZ12|MPI|CDC25C|TUBB4B|RPS3A|RPL22|FYN|COMT|PSEN2|GCLM|RPA2|PIK3CD|SLC3A2|POLA1|SLC22A18|TIRAP|RAE1|ACY1|SOS1|RPS14|GNG4|RAF1|TGFA|CLTC|PLCG2|GALE|PTPN11
2540	55	Reactome Pathways	Signal Transduction	0.00068	MAP2K5|TXNL1|RIPK2|TNFRSF10A|PPP2CB|MAPK14|TRAF2|CHRM3|CDK4|CAB39|PDGFRB|FLT4|SMAD2|E2F3|ACTR3|PML|ATP6V1A|TNFRSF10B|F2RL1|AXL|FADD|PPARD|CD19|IL1RAP|SUZ12|CDC25C|SMC1A|ARL4C|EIF4EBP1|TUBB4B|ALDH3A2|FYN|PSEN2|RXFP4|ABCD3|PTGFR|OPN4|KIF2C|PIK3CD|RALBP1|PPP3CA|PAFAH1B1|SOS1|GNG4|RAF1|TGFA|ATP6V0B|MEF2A|STAP2|AATF|CLTC|PLCG2|PTPN11|GRB10|SOCS1
139	10	Reactome Pathways	Toll Like Receptor 4 (TLR4) Cascade	0.0035	RIPK2|PPP2CB|MAPK14|TRAF2|FADD|TIRAP|MEF2A|PLCG2|PTPN11|SOCS1
747	23	Reactome Pathways	Cellular responses to stress	0.0065	MAPK14|NFYB|CDK4|COX5B|E2F3|PRDX5|ATP6V1A|HSPA4|NUP93|SUZ12|TUBB4B|RPS3A|RPL22|GCLM|RPA2|RAE1|ARNTL|RPS14|TKT|ATF5|ATP6V0B|STAP2|GRB10
11	4	Reactome Pathways	Regulation by c-FLIP	0.0067	TNFRSF10A|TRAF2|TNFRSF10B|FADD
11	4	Reactome Pathways	CASP8 activity is inhibited	0.0067	TNFRSF10A|TRAF2|TNFRSF10B|FADD
11	4	Reactome Pathways	Dimerization of procaspase-8	0.0067	TNFRSF10A|TRAF2|TNFRSF10B|FADD
106	8	Reactome Pathways	PI5P, PP2A and IER3 Regulate PI3K/AKT Signaling	0.0079	PPP2CB|PDGFRB|CD19|IL1RAP|FYN|PIK3CD|TGFA|PTPN11
32	5	Reactome Pathways	DNA strand elongation	0.0095	MCM2|POLD4|RPA2|POLA1|MCM3
1476	34	Reactome Pathways	Gene expression (Transcription)	0.0095	TNFRSF10A|PPP2CB|MAPK14|NFYB|ZNF764|ZNF331|CDK4|COX5B|SMAD2|PRDX5|PML|TNFRSF10B|CPSF4|ZNF561|NUP93|PPARD|ZNF490|SUZ12|CDC25C|NKX2-5|ZNF92|MTF2|RPA2|ZNF785|RAE1|ZNF610|ARNTL|SSB|TGFA|ZNF519|TWIST2|PTPN11|ZNF266|TFAP2A
34	5	Reactome Pathways	Antigen activates B Cell Receptor (BCR) leading to generation of second messengers	0.0095	CD19|FYN|PIK3CD|SOS1|PLCG2
1215	29	Reactome Pathways	Generic Transcription Pathway	0.0135	TNFRSF10A|PPP2CB|MAPK14|NFYB|ZNF764|ZNF331|CDK4|COX5B|SMAD2|PRDX5|PML|TNFRSF10B|ZNF561|PPARD|ZNF490|SUZ12|CDC25C|NKX2-5|ZNF92|RPA2|ZNF785|ZNF610|ARNTL|TGFA|ZNF519|TWIST2|PTPN11|ZNF266|TFAP2A
521	17	Reactome Pathways	Signaling by Receptor Tyrosine Kinases	0.0135	MAP2K5|PPP2CB|MAPK14|PDGFRB|FLT4|ATP6V1A|AXL|FYN|PSEN2|SOS1|TGFA|ATP6V0B|MEF2A|CLTC|PTPN11|GRB10|SOCS1
1041	26	Reactome Pathways	Innate Immune System	0.0147	RIPK2|PPP2CB|MAPK14|TRAF2|CAB39|ACTR3|PFKL|ATP6V1A|FTH1|C2|FADD|CD19|TUBB4B|FYN|TIRAP|PPP3CA|SOS1|RAF1|SERPINA1|ATP6V0B|CAND1|MEF2A|PLCG2|PTPN11|SOCS1|CD59
20	4	Reactome Pathways	Class I peroxisomal membrane protein import	0.0147	FIS1|ALDH3A2|ABCD3|PEX12
43	5	Reactome Pathways	Signaling by SCF-KIT	0.0194	FYN|SOS1|PTPN11|GRB10|SOCS1
134	8	Reactome Pathways	Signaling by NTRKs	0.0194	MAP2K5|PPP2CB|MAPK14|FYN|SOS1|MEF2A|CLTC|PTPN11
8	3	Reactome Pathways	TRAIL signaling	0.0201	TNFRSF10A|TNFRSF10B|FADD
1337	30	Reactome Pathways	RNA Polymerase II Transcription	0.0216	TNFRSF10A|PPP2CB|MAPK14|NFYB|ZNF764|ZNF331|CDK4|COX5B|SMAD2|PRDX5|PML|TNFRSF10B|CPSF4|ZNF561|PPARD|ZNF490|SUZ12|CDC25C|NKX2-5|ZNF92|RPA2|ZNF785|ZNF610|ARNTL|TGFA|ZNF519|TWIST2|PTPN11|ZNF266|TFAP2A
104	7	Reactome Pathways	TRIF(TICAM1)-mediated TLR4 signaling	0.0216	RIPK2|PPP2CB|MAPK14|TRAF2|FADD|MEF2A|PTPN11
109	7	Reactome Pathways	MyD88:MAL(TIRAP) cascade initiated on plasma membrane	0.0252	RIPK2|PPP2CB|MAPK14|TRAF2|TIRAP|MEF2A|SOCS1
78	6	Reactome Pathways	Constitutive Signaling by Aberrant PI3K in Cancer	0.0252	PDGFRB|CD19|FYN|PIK3CD|TGFA|PTPN11
526	16	Reactome Pathways	Cell Cycle, Mitotic	0.0252	PPP2CB|CDK4|E2F3|MCM2|NUP93|POLD4|CDC25C|SMC1A|TUBB4B|BLZF1|KIF2C|RPA2|POLA1|RAE1|PAFAH1B1|MCM3
152	8	Reactome Pathways	Death Receptor Signaling	0.0269	RIPK2|TNFRSF10A|TRAF2|TNFRSF10B|FADD|PSEN2|SOS1|AATF
706	19	Reactome Pathways	Cytokine Signaling in Immune system	0.0282	RIPK2|PPP2CB|MAPK14|TRAF2|PML|NUP93|IL1RAP|FYN|STAT4|TNFSF13B|PIK3CD|RAE1|SOS1|OAS1|MEF2A|PLCG2|PTPN11|GRB10|SOCS1
31	4	Reactome Pathways	Signaling by CSF1 (M-CSF) in myeloid cells	0.0361	FYN|SOS1|PLCG2|PTPN11
58	5	Reactome Pathways	Iron uptake and transport	0.0376	ATP6V1A|FTH1|TF|ATP6V0B|CAND1
33	4	Reactome Pathways	Cargo concentration in the ER	0.0403	TMED10|TGFA|SERPINA1|CD59
33	4	Reactome Pathways	Activation of the pre-replicative complex	0.0403	MCM2|RPA2|POLA1|MCM3
14	3	Reactome Pathways	Removal of the Flap Intermediate	0.0432	POLD4|RPA2|POLA1
7004	141	TISSUES	Gland	1.62e-14	M6PR|UBR7|OXCT1|TXNL1|TNFRSF10A|PPP2CB|FIS1|TMEM97|LAP3|TPI1|MAPK14|NEK4|TFPI|GGCX|TRAF2|ZNF331|TRAFD1|CDK4|CAB39|COX5B|MTFR1|SMAD2|ACTR3|MCM2|PRDX5|MCCC1|ACAT1|INHBE|PML|IGFBP4|PFKL|ATP6V1A|FTH1|SRD5A1|TNFRSF10B|MBNL1|HOXA10|TFF2|CLPB|RPN1|F2RL1|C2|PEX11A|HSPA4|TMED10|CYB5B|HCFC1|NUP93|CD19|GBA|IL1RAP|MPI|BACE1|TUBD1|CDC25C|SMC1A|ZGPAT|ARL4C|EIF4EBP1|USP1|ALDH3A2|RPS3A|RPL22|THRAP3|STAT4|ERGIC2|…
6403	132	TISSUES	Endocrine gland	6.31e-14	M6PR|UBR7|TNFRSF10A|PPP2CB|FIS1|TMEM97|LAP3|TPI1|MAPK14|NEK4|TFPI|GGCX|ZNF331|TRAFD1|CDK4|CAB39|COX5B|MTFR1|SMAD2|ACTR3|MCM2|PRDX5|MCCC1|ACAT1|INHBE|PML|IGFBP4|PFKL|ATP6V1A|FTH1|SRD5A1|TNFRSF10B|MBNL1|TFF2|CLPB|RPN1|F2RL1|C2|PEX11A|HSPA4|TMED10|CYB5B|HCFC1|NUP93|CD19|GBA|IL1RAP|MPI|BACE1|TUBD1|CDC25C|SMC1A|ZGPAT|ARL4C|EIF4EBP1|USP1|ALDH3A2|RPS3A|RPL22|THRAP3|STAT4|ERGIC2|COMT|OPA1|PSEN2|LPGAT1|BL…
5378	116	TISSUES	Viscus	1.21e-12	M6PR|OXCT1|TXNL1|RIPK2|PPP2CB|FIS1|LAP3|TPI1|MAPK14|TFPI|GGCX|NFYB|LYPD3|TRAF2|CAB39|COX5B|MTFR1|SMAD2|ZNF629|ACTR3|MCM2|PRDX5|MCCC1|ACAT1|INHBE|PML|IGFBP4|PFKL|ATP6V1A|FTH1|SRD5A1|TNFRSF10B|TFF2|CLPB|RPN1|F2RL1|C2|PEX11A|HSPA4|TMED10|CYB5B|HCFC1|NUP93|PPARD|POLD4|ZNF366|CD19|GBA|IL1RAP|MPI|BACE1|CDC25C|SMC1A|NKX2-5|ARL4C|EIF4EBP1|USP1|ALDH3A2|RPS3A|RPL22|THRAP3|COMT|OPA1|PSEN2|LPGAT1|SDHC|APOA2|…
7090	136	TISSUES	Urogenital system	3.44e-12	M6PR|UBR7|MAP2K5|OXCT1|TNFRSF10A|PPP2CB|TMEM97|LAP3|TPI1|MAPK14|NEK4|TFPI|CAMSAP2|NFYB|LYPD3|TRAF2|ZNF331|CDK4|CAB39|FLT4|MTFR1|SMAD2|PIH1D1|ZNF629|ACTR3|MCM2|MCCC1|PML|IGFBP4|PFKL|ATP6V1A|FTH1|SRD5A1|TNFRSF10B|MBNL1|UBP1|HOXA10|CLPB|RPN1|F2RL1|C2|FADD|HSPA4|TMED10|CYB5B|HCFC1|NUP93|PPARD|POLD4|GBA|IL1RAP|SUZ12|MPI|TUBD1|CDC25C|BCAT2|SENP5|ZGPAT|ZNF92|ARL4C|EIF4EBP1|TUBB4B|USP1|ALDH3A2|RPS3A|RPL2…
13099	195	TISSUES	Whole body	6.07e-12	M6PR|UBR7|MAP2K5|OXCT1|TXNL1|RIPK2|TNFRSF10A|PPP2CB|FIS1|TMEM97|LAP3|TPI1|MAPK14|NEK4|TFPI|GGCX|CAMSAP2|NFYB|LYPD3|TRAF2|ZNF331|CHRM3|TRAFD1|CDK4|CAB39|COX5B|PDGFRB|FLT4|MTFR1|SMAD2|PIH1D1|ZNF629|E2F3|ACTR3|MCM2|PRDX5|MCCC1|ACAT1|INHBE|PML|IGFBP4|PFKL|ATP6V1A|FTH1|SRD5A1|TNFRSF10B|MBNL1|ATG3|UBP1|HOXA10|TFF2|CPSF4|CLPB|RPN1|F2RL1|C2|PEX11A|AXL|FADD|HSPA4|TMED10|CYB5B|HCFC1|NUP93|PPARD|POLD4|ZNF36…
2881	76	TISSUES	Digestive gland	6.71e-11	M6PR|FIS1|LAP3|TPI1|MAPK14|TFPI|GGCX|CAB39|COX5B|MTFR1|SMAD2|ACTR3|MCM2|PRDX5|MCCC1|ACAT1|INHBE|PML|IGFBP4|PFKL|ATP6V1A|FTH1|TNFRSF10B|RPN1|F2RL1|C2|PEX11A|HSPA4|TMED10|CYB5B|GBA|IL1RAP|BACE1|SMC1A|EIF4EBP1|USP1|ALDH3A2|RPS3A|RPL22|THRAP3|COMT|OPA1|LPGAT1|SDHC|APOA2|DPYD|ABCD3|GCLM|EIF6|SLC3A2|SAT1|RALBP1|PTMS|PPP3CA|ACY1|NOLC1|TF|RPS14|SSB|OAS1|OGDH|TKT|MORF4L2|FOXA2|RAF1|SERPINA1|CAND1|MEF2A|CL…
15148	208	TISSUES	Animal	1.05e-10	M6PR|UBR7|MAP2K5|OXCT1|TXNL1|RIPK2|TNFRSF10A|PPP2CB|FIS1|TMEM97|LAP3|TPI1|MAPK14|NEK4|TFPI|GGCX|CAMSAP2|NFYB|LYPD3|TRAF2|ZNF764|ZNF331|CHRM3|TRAFD1|CDK4|CAB39|COX5B|THAP12|PDGFRB|FLT4|MTFR1|SMAD2|PIH1D1|ZNF629|E2F3|ACTR3|MCM2|PRDX5|MCCC1|ACAT1|INHBE|PML|IGFBP4|PFKL|ATP6V1A|FTH1|SRD5A1|TNFRSF10B|MBNL1|ATG3|UBP1|HOXA10|SIM2|TFF2|CPSF4|CLPB|RPN1|F2RL1|C2|PEX11A|AXL|FADD|HSPA4|TMED10|ZNF561|CYB5B|HCF…
6111	118	TISSUES	Female reproductive system	7.33e-10	M6PR|UBR7|MAP2K5|TNFRSF10A|TMEM97|LAP3|TPI1|MAPK14|NEK4|TFPI|CAMSAP2|LYPD3|TRAF2|ZNF331|CDK4|CAB39|FLT4|MTFR1|SMAD2|PIH1D1|ZNF629|ACTR3|MCM2|IGFBP4|PFKL|FTH1|TNFRSF10B|MBNL1|UBP1|HOXA10|CLPB|RPN1|FADD|HSPA4|TMED10|CYB5B|HCFC1|NUP93|PPARD|GBA|IL1RAP|SUZ12|MPI|TUBD1|CDC25C|BCAT2|SENP5|ZGPAT|ZNF92|ARL4C|EIF4EBP1|TUBB4B|USP1|ALDH3A2|RPS3A|RPL22|FYN|STAT4|ERGIC2|COMT|PSEN2|LPGAT1|SOAT1|BLZF1|SDHC|QRSL…
2369	65	TISSUES	Embryonic structure	9.05e-10	MAP2K5|LAP3|TPI1|MAPK14|NEK4|TFPI|NFYB|LYPD3|CDK4|FLT4|SMAD2|ZNF629|MCM2|IGFBP4|FTH1|FADD|HSPA4|CYB5B|PPARD|CD19|GBA|IL1RAP|MPI|BCAT2|SMC1A|EIF4EBP1|USP1|RPS3A|RPL22|THRAP3|FYN|ERGIC2|COMT|SOAT1|QRSL1|YTHDF1|KIF2C|EIF6|TNFSF13B|SLC3A2|SAT1|SLC22A18|SH3BP5|MYCBP|RPS14|SSB|TKT|MORF4L2|FOXA2|RAF1|SERPINA1|RAI14|DDR1|TXNRD3|CAND1|YTHDF2|MEF2A|CLTC|IDH3B|ADSL|PTPN11|FDFT1|CASK|ZNF266|CD59
2542	66	TISSUES	Organism form	5.87e-09	MAP2K5|LAP3|TPI1|MAPK14|NEK4|TFPI|NFYB|LYPD3|CDK4|FLT4|SMAD2|ZNF629|MCM2|IGFBP4|FTH1|FADD|HSPA4|CYB5B|PPARD|CD19|GBA|IL1RAP|MPI|BCAT2|SMC1A|EIF4EBP1|USP1|RPS3A|RPL22|THRAP3|FYN|ERGIC2|COMT|SOAT1|QRSL1|YTHDF1|KIF2C|EIF6|TNFSF13B|SLC3A2|SAT1|SLC22A18|SH3BP5|MYCBP|RPS14|SSB|TKT|MORF4L2|ATF5|FOXA2|RAF1|SERPINA1|RAI14|DDR1|TXNRD3|CAND1|YTHDF2|MEF2A|CLTC|IDH3B|ADSL|PTPN11|FDFT1|CASK|ZNF266|CD59
2125	59	TISSUES	Liver	6.76e-09	M6PR|FIS1|LAP3|TPI1|MAPK14|GGCX|CAB39|COX5B|ACTR3|MCM2|PRDX5|MCCC1|ACAT1|INHBE|IGFBP4|PFKL|ATP6V1A|FTH1|TNFRSF10B|RPN1|C2|PEX11A|HSPA4|TMED10|CYB5B|GBA|IL1RAP|SMC1A|EIF4EBP1|ALDH3A2|RPS3A|RPL22|COMT|OPA1|LPGAT1|SDHC|APOA2|DPYD|ABCD3|GCLM|EIF6|SLC3A2|RALBP1|PTMS|ACY1|TF|RPS14|SSB|OAS1|OGDH|TKT|FOXA2|RAF1|SERPINA1|CLTC|ADSL|PTPN11|FDFT1|CD59
6444	119	TISSUES	Reproductive system	8.94e-09	M6PR|UBR7|MAP2K5|TNFRSF10A|TMEM97|LAP3|TPI1|MAPK14|NEK4|TFPI|CAMSAP2|LYPD3|TRAF2|ZNF331|CDK4|CAB39|FLT4|MTFR1|SMAD2|PIH1D1|ZNF629|ACTR3|MCM2|IGFBP4|PFKL|FTH1|TNFRSF10B|MBNL1|UBP1|HOXA10|CLPB|RPN1|FADD|HSPA4|TMED10|CYB5B|HCFC1|NUP93|PPARD|GBA|IL1RAP|SUZ12|MPI|TUBD1|CDC25C|BCAT2|SENP5|ZGPAT|ZNF92|ARL4C|EIF4EBP1|TUBB4B|USP1|ALDH3A2|RPS3A|RPL22|FYN|STAT4|ERGIC2|COMT|PSEN2|LPGAT1|SOAT1|BLZF1|SDHC|QRSL…
1067	39	TISSUES	Leukemia cell	1.57e-08	TXNL1|TNFRSF10A|TPI1|MAPK14|SMAD2|MCM2|PML|ATG3|FADD|HSPA4|HCFC1|SUZ12|CDC25C|SMC1A|HEXIM1|EIF4EBP1|USP1|RPS3A|RPL22|THRAP3|FYN|YTHDF1|PIK3CD|SLC3A2|P2RY8|DMTF1|SOS1|NOLC1|RPS14|TKT|MORF4L2|RAF1|YTHDF2|GTF2I|CLTC|MCM3|PLCG2|PTPN11|SOCS1
2804	68	TISSUES	Internal female genital organ	3.72e-08	TNFRSF10A|TPI1|MAPK14|TFPI|LYPD3|TRAF2|FLT4|SMAD2|PIH1D1|ZNF629|MCM2|IGFBP4|FTH1|TNFRSF10B|HOXA10|RPN1|FADD|HSPA4|CYB5B|PPARD|GBA|IL1RAP|SUZ12|BCAT2|ARL4C|EIF4EBP1|TUBB4B|USP1|RPS3A|RPL22|FYN|ERGIC2|COMT|SOAT1|DPYD|YTHDF1|PTGFR|KIF2C|EIF6|SLC3A2|SAT1|SLC22A18|SH3BP5|RAE1|PAFAH1B1|MYCBP|HOOK2|RPS14|SSB|OAS1|MORF4L2|RAF1|PAQR8|SERPINA1|RAI14|DDR1|CAND1|YTHDF2|MYL6B|MEF2A|GTF2I|CLTC|MCM3|IDH3B|GALE|…
1234	41	TISSUES	Blood cancer cell	6.84e-08	TXNL1|TNFRSF10A|FIS1|TPI1|MAPK14|SMAD2|MCM2|PML|ATG3|FADD|HSPA4|HCFC1|SUZ12|CDC25C|SMC1A|HEXIM1|EIF4EBP1|USP1|RPS3A|RPL22|THRAP3|FYN|YTHDF1|KIF2C|PIK3CD|SLC3A2|P2RY8|DMTF1|SOS1|NOLC1|RPS14|TKT|MORF4L2|RAF1|YTHDF2|GTF2I|CLTC|MCM3|PLCG2|PTPN11|SOCS1
1318	40	TISSUES	Fetus	1.33e-06	MAPK14|TFPI|LYPD3|FLT4|SMAD2|MCM2|IGFBP4|FTH1|FADD|HSPA4|CYB5B|PPARD|GBA|IL1RAP|BCAT2|EIF4EBP1|RPS3A|RPL22|FYN|COMT|SOAT1|QRSL1|EIF6|SLC3A2|SAT1|SLC22A18|SH3BP5|RPS14|SSB|MORF4L2|RAF1|SERPINA1|RAI14|DDR1|CAND1|YTHDF2|MEF2A|IDH3B|PTPN11|CD59
1244	38	TISSUES	Placenta	2.67e-06	MAPK14|TFPI|LYPD3|FLT4|SMAD2|MCM2|IGFBP4|FTH1|FADD|HSPA4|CYB5B|PPARD|GBA|IL1RAP|BCAT2|EIF4EBP1|RPS3A|RPL22|FYN|COMT|SOAT1|EIF6|SLC3A2|SAT1|SLC22A18|SH3BP5|RPS14|SSB|MORF4L2|RAF1|SERPINA1|RAI14|DDR1|CAND1|YTHDF2|IDH3B|PTPN11|CD59
5733	101	TISSUES	Brain	1.15e-05	M6PR|MAP2K5|OXCT1|TXNL1|PPP2CB|TMEM97|LAP3|TPI1|NEK4|GGCX|CAMSAP2|TRAF2|CHRM3|TRAFD1|CDK4|CAB39|PDGFRB|MTFR1|PIH1D1|ACTR3|MCM2|PRDX5|PML|ATP6V1A|FTH1|SRD5A1|MBNL1|ATG3|UBP1|HOXA10|TFF2|RPN1|HSPA4|TMED10|NUP93|PPARD|GBA|MPI|BACE1|SMC1A|ZGPAT|ARL4C|EIF4EBP1|USP1|TOX2|RPS3A|RPL22|COMT|OPA1|PSEN2|SDHC|QRSL1|ABCD3|OPN4|GPR107|EIF6|PHF13|SLC3A2|SAT1|ASMTL|DMTF1|PPP3CA|AGPAT1|PAFAH1B1|ARNTL|SOS1|TF|RPS1…
5825	102	TISSUES	Central nervous system	1.21e-05	M6PR|MAP2K5|OXCT1|TXNL1|PPP2CB|TMEM97|LAP3|TPI1|NEK4|GGCX|CAMSAP2|TRAF2|CHRM3|TRAFD1|CDK4|CAB39|PDGFRB|MTFR1|PIH1D1|ACTR3|MCM2|PRDX5|PML|ATP6V1A|FTH1|SRD5A1|MBNL1|ATG3|UBP1|HOXA10|TFF2|RPN1|HSPA4|TMED10|NUP93|PPARD|GBA|MPI|BACE1|SMC1A|ZGPAT|ARL4C|EIF4EBP1|USP1|TOX2|RPS3A|RPL22|COMT|OPA1|PSEN2|SDHC|QRSL1|ABCD3|OPN4|GPR107|EIF6|PHF13|SLC3A2|SAT1|ASMTL|DMTF1|PPP3CA|AGPAT1|PAFAH1B1|ARNTL|SOS1|TF|RPS1…
6016	104	TISSUES	Nervous system	1.51e-05	M6PR|MAP2K5|OXCT1|TXNL1|PPP2CB|TMEM97|LAP3|TPI1|NEK4|GGCX|CAMSAP2|TRAF2|CHRM3|TRAFD1|CDK4|CAB39|PDGFRB|MTFR1|PIH1D1|ACTR3|MCM2|PRDX5|PML|ATP6V1A|FTH1|SRD5A1|MBNL1|ATG3|UBP1|HOXA10|TFF2|CPSF4|RPN1|HSPA4|TMED10|HCFC1|NUP93|PPARD|GBA|MPI|BACE1|SMC1A|ZGPAT|ARL4C|EIF4EBP1|USP1|TOX2|RPS3A|RPL22|COMT|OPA1|PSEN2|SDHC|QRSL1|ABCD3|OPN4|GPR107|EIF6|PHF13|SLC3A2|SAT1|ASMTL|DMTF1|PPP3CA|AGPAT1|PAFAH1B1|ARNTL|…
3017	64	TISSUES	Female reproductive gland	1.8e-05	M6PR|UBR7|TNFRSF10A|TMEM97|TPI1|NEK4|ZNF331|CDK4|CAB39|MTFR1|FTH1|TNFRSF10B|MBNL1|CLPB|RPN1|TMED10|CYB5B|HCFC1|MPI|TUBD1|CDC25C|ARL4C|USP1|ALDH3A2|RPS3A|STAT4|PSEN2|BLZF1|SDHC|QRSL1|YTHDF1|PTGFR|KIF2C|UGCG|EIF6|PHF13|SLC3A2|RCAN1|ASMTL|DMTF1|RAE1|MYCBP|HOOK2|SOS1|RPS14|OGDH|TKT|MORF4L2|ASRGL1|SERPINA1|RAI14|DDR1|CAND1|YTHDF2|PRAME|MYL6B|GTF2I|COX6B2|STAP2|AATF|CLTC|MCM3|FDFT1|GRB10
2755	59	TISSUES	Hematopoietic system	4.66e-05	M6PR|TXNL1|TPI1|MAPK14|TRAF2|FLT4|SMAD2|E2F3|ACTR3|MCM2|PFKL|ATP6V1A|FTH1|TNFRSF10B|MBNL1|ATG3|HSPA4|CYB5B|PPARD|ZNF366|CD19|MPI|NKX2-5|TCFL5|EIF4EBP1|TUBB4B|RPS3A|RPL22|THRAP3|FYN|SDHC|APOA2|MTF2|YTHDF1|KIF2C|GPR107|EIF6|TNFSF13B|PIK3CD|SLC3A2|SAT1|P2RY8|RALBP1|TIRAP|ZNF785|PAFAH1B1|RPS14|OAS1|TKT|SERPINA1|DDR1|GTF2I|AATF|CLTC|MCM3|PLCG2|NDUFB1|PTPN11|CD59
924	29	TISSUES	Leukocyte	6.92e-05	TPI1|MAPK14|TRAF2|E2F3|ACTR3|MCM2|ATP6V1A|HSPA4|CD19|TCFL5|TUBB4B|RPS3A|RPL22|THRAP3|FYN|MTF2|KIF2C|TNFSF13B|PIK3CD|ZNF785|PAFAH1B1|RPS14|OAS1|SERPINA1|DDR1|CLTC|PLCG2|PTPN11|CD59
1220	34	TISSUES	Muscular system	9.39e-05	M6PR|RIPK2|TPI1|CDK4|MCM2|MCCC1|INHBE|PFKL|FTH1|MBNL1|HOXA10|TMED10|NKX2-5|HEXIM1|TUBB4B|RPS3A|COMT|HACD1|PSEN2|SDHC|APOA2|EIF6|SSB|OGDH|SERPINA1|DDR1|ATP6V0B|MYL6B|MEF2A|AATF|IDH3B|ADSL|FDFT1|GRB10
6642	108	TISSUES	Head	0.00013	M6PR|MAP2K5|OXCT1|TXNL1|TNFRSF10A|PPP2CB|TMEM97|LAP3|TPI1|NEK4|GGCX|CAMSAP2|TRAF2|ZNF331|CHRM3|TRAFD1|CDK4|CAB39|PDGFRB|MTFR1|PIH1D1|ACTR3|MCM2|PRDX5|PML|ATP6V1A|FTH1|SRD5A1|MBNL1|ATG3|UBP1|HOXA10|TFF2|CPSF4|RPN1|HSPA4|TMED10|NUP93|PPARD|GBA|MPI|BACE1|SMC1A|ZGPAT|ARL4C|EIF4EBP1|USP1|TOX2|RPS3A|RPL22|COMT|OPA1|HACD1|PSEN2|SDHC|QRSL1|ABCD3|PTGFR|OPN4|GPR107|EIF6|PHF13|SLC3A2|SAT1|ASMTL|DMTF1|PPP3CA…
698	24	TISSUES	Lymphocyte	0.00013	TPI1|MAPK14|TRAF2|E2F3|ACTR3|MCM2|HSPA4|CD19|TCFL5|TUBB4B|RPS3A|RPL22|THRAP3|FYN|MTF2|KIF2C|PAFAH1B1|RPS14|OAS1|SERPINA1|CLTC|PLCG2|PTPN11|CD59
1070	31	TISSUES	Muscle	0.00013	M6PR|TPI1|CDK4|MCM2|MCCC1|INHBE|PFKL|FTH1|MBNL1|HOXA10|TMED10|NKX2-5|HEXIM1|TUBB4B|RPS3A|COMT|HACD1|PSEN2|SDHC|APOA2|EIF6|SSB|OGDH|DDR1|ATP6V0B|MYL6B|MEF2A|AATF|ADSL|FDFT1|GRB10
442	18	TISSUES	Bone marrow cancer cell	0.00029	TNFRSF10A|MAPK14|SMAD2|FADD|HSPA4|HCFC1|SUZ12|CDC25C|HEXIM1|EIF4EBP1|USP1|FYN|PIK3CD|RPS14|RAF1|PRAME|GTF2I|PTPN11
244	13	TISSUES	Erythroleukemia cell	0.00043	TNFRSF10A|MAPK14|FADD|HSPA4|HCFC1|SUZ12|CDC25C|HEXIM1|EIF4EBP1|RPS14|RAF1|GTF2I|PTPN11
1707	40	TISSUES	Respiratory system	0.00048	LAP3|TPI1|MTFR1|MCM2|PRDX5|IGFBP4|PFKL|FTH1|ATG3|FADD|TMED10|BACE1|BCAT2|HEXIM1|TUBB4B|USP1|ALDH3A2|RPS3A|RPL22|ABCD3|PTGFR|FOXP4|RPA2|UGCG|EIF6|SLC3A2|SAT1|RCAN1|TIRAP|NOLC1|RPS14|OGDH|TKT|FOXA2|SERPINA1|DDR1|EHF|IDH3B|FDFT1|CD59
419	17	TISSUES	Lymphocytic leukemia cell	0.00051	MAPK14|PML|ATG3|FADD|HSPA4|SUZ12|SMC1A|EIF4EBP1|THRAP3|SLC3A2|P2RY8|SOS1|RAF1|CLTC|MCM3|PLCG2|PTPN11
1307	33	TISSUES	Skeletal system	0.00076	TPI1|TFPI|FLT4|E2F3|MCM2|MCCC1|FTH1|C2|TMED10|NUP93|SUZ12|SMC1A|RPS3A|HACD1|SDHC|APOA2|EIF6|SLC3A2|SAT1|RALBP1|NOLC1|TF|SSB|OGDH|MORF4L2|FOXA2|SERPINA1|MYL6B|MEF2A|AATF|CLTC|ADSL|GRB10
1824	41	TISSUES	Blood	0.00088	TXNL1|TPI1|MAPK14|TRAF2|E2F3|ACTR3|MCM2|PFKL|ATP6V1A|FTH1|MBNL1|HSPA4|CD19|TCFL5|EIF4EBP1|TUBB4B|RPS3A|RPL22|THRAP3|FYN|SDHC|MTF2|KIF2C|EIF6|TNFSF13B|PIK3CD|SAT1|RALBP1|TIRAP|ZNF785|PAFAH1B1|RPS14|OAS1|TKT|SERPINA1|DDR1|CLTC|PLCG2|NDUFB1|PTPN11|CD59
1923	42	TISSUES	Gonad	0.0013	M6PR|UBR7|TMEM97|TPI1|CAB39|MTFR1|FTH1|MBNL1|CLPB|RPN1|TMED10|CYB5B|MPI|CDC25C|USP1|ALDH3A2|STAT4|BLZF1|YTHDF1|KIF2C|UGCG|EIF6|PHF13|SLC3A2|DMTF1|RAE1|MYCBP|SOS1|OGDH|TKT|MORF4L2|ASRGL1|RAI14|DDR1|CAND1|YTHDF2|PRAME|COX6B2|AATF|CLTC|MCM3|FDFT1
1868	41	TISSUES	Testis	0.0014	M6PR|UBR7|TMEM97|TPI1|CAB39|MTFR1|FTH1|MBNL1|CLPB|RPN1|TMED10|CYB5B|MPI|CDC25C|USP1|ALDH3A2|STAT4|BLZF1|YTHDF1|KIF2C|UGCG|EIF6|PHF13|SLC3A2|DMTF1|RAE1|MYCBP|SOS1|OGDH|MORF4L2|ASRGL1|RAI14|DDR1|CAND1|YTHDF2|PRAME|COX6B2|AATF|CLTC|MCM3|FDFT1
2658	52	TISSUES	Male reproductive gland	0.0021	M6PR|UBR7|TMEM97|TPI1|ZNF331|CAB39|MTFR1|FTH1|TNFRSF10B|MBNL1|CLPB|RPN1|TMED10|CYB5B|MPI|CDC25C|USP1|ALDH3A2|RPS3A|RPL22|STAT4|ERGIC2|PSEN2|BLZF1|YTHDF1|KIF2C|UGCG|EIF6|PHF13|SLC3A2|ASMTL|DMTF1|RAE1|MYCBP|SOS1|RPS14|OGDH|TKT|MORF4L2|ASRGL1|RAI14|DDR1|CAND1|YTHDF2|PRAME|COX6B2|AATF|CLTC|MCM3|FDFT1|GRB10|TFAP2A
222	11	TISSUES	Chronic lymphocytic leukemia cell	0.0034	MAPK14|PML|FADD|HSPA4|SUZ12|EIF4EBP1|THRAP3|SLC3A2|RAF1|PLCG2|PTPN11
1249	30	TISSUES	Urinary system	0.0042	OXCT1|PPP2CB|TPI1|NFYB|LYPD3|TRAF2|SMAD2|MCCC1|PML|PFKL|ATP6V1A|FTH1|SRD5A1|F2RL1|POLD4|ARL4C|RPS3A|KIF2C|RPA2|SLC3A2|PTMS|PAFAH1B1|TF|TKT|KYAT1|TGFA|ATP6V0B|FDFT1|GRB10|CASK
1385	32	TISSUES	Excretory gland	0.0045	OXCT1|PPP2CB|TPI1|NEK4|TRAF2|SMAD2|MCCC1|PML|PFKL|ATP6V1A|FTH1|F2RL1|HCFC1|TUBD1|ARL4C|RPS3A|SDHC|QRSL1|KIF2C|RPA2|SLC3A2|RCAN1|PTMS|PAFAH1B1|TF|TKT|KYAT1|TGFA|ATP6V0B|STAP2|GRB10|CASK
2112	43	TISSUES	Integument	0.0045	RIPK2|TPI1|LYPD3|TRAF2|TRAFD1|CDK4|COX5B|FLT4|PIH1D1|FTH1|HOXA10|TFF2|RPN1|FADD|HSPA4|GBA|IL1RAP|CDC25C|BCAT2|TUBB4B|ALDH3A2|RPS3A|COMT|DPYD|YTHDF1|SLC3A2|SAT1|AGPAT1|ACY1|ARNTL|RPS14|SSB|TKT|ASRGL1|RAI14|DDR1|PRAME|STAP2|AATF|GALE|PTPN11|CD59|TFAP2A
1258	30	TISSUES	Urinary tract	0.0045	OXCT1|PPP2CB|TPI1|NFYB|LYPD3|TRAF2|SMAD2|MCCC1|PML|PFKL|ATP6V1A|FTH1|SRD5A1|F2RL1|POLD4|ARL4C|RPS3A|KIF2C|RPA2|SLC3A2|PTMS|PAFAH1B1|TF|TKT|KYAT1|TGFA|ATP6V0B|FDFT1|GRB10|CASK
280	12	TISSUES	Colonic cancer cell	0.0054	TNFRSF10A|TPI1|SMAD2|FTH1|AXL|HSPA4|HCFC1|SUZ12|CDC25C|EIF6|ASMTL|GTF2I
1600	35	TISSUES	Lymphoid tissue	0.0054	TPI1|MAPK14|TRAF2|SMAD2|E2F3|ACTR3|MCM2|FTH1|TNFRSF10B|HSPA4|PPARD|ZNF366|CD19|NKX2-5|TCFL5|TUBB4B|RPS3A|RPL22|THRAP3|FYN|MTF2|KIF2C|GPR107|TNFSF13B|SLC3A2|TIRAP|PAFAH1B1|RPS14|OAS1|TKT|SERPINA1|CLTC|PLCG2|PTPN11|CD59
1664	36	TISSUES	Immune system	0.0054	TPI1|MAPK14|TRAF2|SMAD2|E2F3|ACTR3|MCM2|FTH1|TNFRSF10B|HSPA4|PPARD|ZNF366|CD19|NKX2-5|TCFL5|TUBB4B|RPS3A|RPL22|THRAP3|FYN|SOAT1|MTF2|KIF2C|GPR107|TNFSF13B|SLC3A2|TIRAP|PAFAH1B1|RPS14|OAS1|TKT|SERPINA1|CLTC|PLCG2|PTPN11|CD59
528	17	TISSUES	Bone marrow	0.0059	TFPI|FLT4|E2F3|MCM2|C2|SUZ12|SMC1A|APOA2|SLC3A2|SAT1|RALBP1|NOLC1|OGDH|MORF4L2|SERPINA1|CLTC|GRB10
1117	27	TISSUES	Uterus	0.0074	TRAF2|PIH1D1|MCM2|IGFBP4|FTH1|TNFRSF10B|HOXA10|RPN1|SUZ12|TUBB4B|USP1|RPS3A|RPL22|DPYD|PTGFR|KIF2C|SAT1|SH3BP5|RAE1|PAFAH1B1|OAS1|CAND1|MEF2A|MCM3|IDH3B|GALE|FDFT1
2388	46	TISSUES	Internal male genital organ	0.0074	M6PR|UBR7|TMEM97|TPI1|CAB39|MTFR1|FTH1|MBNL1|CLPB|RPN1|TMED10|CYB5B|MPI|CDC25C|USP1|ALDH3A2|RPS3A|STAT4|ERGIC2|PSEN2|BLZF1|YTHDF1|KIF2C|UGCG|EIF6|PHF13|SLC3A2|DMTF1|RAE1|MYCBP|SOS1|RPS14|OGDH|MORF4L2|ASRGL1|RAI14|DDR1|CAND1|YTHDF2|PRAME|COX6B2|AATF|CLTC|MCM3|FDFT1|TFAP2A
1395	31	TISSUES	Lung	0.0096	LAP3|TPI1|MCM2|PRDX5|IGFBP4|PFKL|FTH1|ATG3|FADD|BACE1|BCAT2|HEXIM1|TUBB4B|USP1|RPS3A|ABCD3|FOXP4|RPA2|EIF6|SLC3A2|SAT1|RCAN1|NOLC1|RPS14|TKT|FOXA2|SERPINA1|DDR1|IDH3B|FDFT1|CD59
1151	27	TISSUES	Skin	0.0109	RIPK2|TPI1|LYPD3|TRAFD1|CDK4|COX5B|PIH1D1|FTH1|HSPA4|GBA|IL1RAP|CDC25C|BCAT2|TUBB4B|ALDH3A2|RPS3A|COMT|SLC3A2|SAT1|AGPAT1|ARNTL|RPS14|TKT|DDR1|PRAME|GALE|CD59
1039	25	TISSUES	Kidney	0.0127	OXCT1|PPP2CB|TPI1|TRAF2|SMAD2|MCCC1|PML|PFKL|ATP6V1A|FTH1|F2RL1|ARL4C|RPS3A|KIF2C|RPA2|SLC3A2|PTMS|PAFAH1B1|TF|TKT|KYAT1|TGFA|ATP6V0B|GRB10|CASK
322	12	TISSUES	Cervical carcinoma cell	0.0149	TNFRSF10A|MAPK14|SMAD2|AXL|FADD|HSPA4|SUZ12|CDC25C|EIF4EBP1|YTHDF1|RAF1|YTHDF2
528	16	TISSUES	Ovary	0.0153	TNFRSF10A|TPI1|FTH1|TNFRSF10B|ARL4C|RPS3A|PTGFR|EIF6|HOOK2|RPS14|SERPINA1|DDR1|YTHDF2|MYL6B|GTF2I|CLTC
11	3	TISSUES	pre-B-lymphocyte	0.0183	E2F3|CD19|MTF2
2021	39	TISSUES	Alimentary canal	0.0209	OXCT1|TXNL1|TPI1|TRAF2|CAB39|ACTR3|IGFBP4|FTH1|TNFRSF10B|TFF2|RPN1|PEX11A|HSPA4|TMED10|CDC25C|EIF4EBP1|USP1|RPS3A|RPL22|PSEN2|YTHDF1|GPR107|SLC3A2|SAT1|PAFAH1B1|TF|RPS14|OAS1|TKT|MORF4L2|FOXA2|TGFA|SERPINA1|STAP2|CLTC|GALE|PTPN11|FDFT1|CD59
1816	36	TISSUES	Gastrointestinal tract	0.0213	OXCT1|TXNL1|TPI1|TRAF2|CAB39|ACTR3|IGFBP4|FTH1|TNFRSF10B|TFF2|PEX11A|HSPA4|TMED10|CDC25C|EIF4EBP1|USP1|RPS3A|RPL22|PSEN2|YTHDF1|GPR107|SLC3A2|SAT1|PAFAH1B1|TF|RPS14|OAS1|TKT|TGFA|SERPINA1|STAP2|CLTC|GALE|PTPN11|FDFT1|CD59
86	6	TISSUES	Heart ventricle	0.0213	TPI1|ACAT1|NKX2-5|TF|OGDH|SERPINA1
616	17	TISSUES	Carcinoma cell	0.0255	TPI1|MAPK14|SMAD2|FTH1|HCFC1|GBA|EIF6|SLC3A2|ASMTL|RAE1|OGDH|ATF5|DDR1|YTHDF2|GTF2I|ZNF519|CLTC
568	16	TISSUES	Adenocarcinoma cell	0.0288	TPI1|MAPK14|SMAD2|FTH1|HCFC1|GBA|EIF6|SLC3A2|ASMTL|OGDH|ATF5|DDR1|YTHDF2|GTF2I|ZNF519|CLTC
626	17	TISSUES	Pancreas	0.0289	FIS1|TPI1|TFPI|SMAD2|FTH1|F2RL1|TMED10|CYB5B|BACE1|USP1|RPS3A|PPP3CA|RPS14|MORF4L2|RAF1|MEF2A|MAP7
1057	24	TISSUES	Cardiovascular system	0.0309	OXCT1|RIPK2|TPI1|PDGFRB|FLT4|MCCC1|ACAT1|FTH1|FADD|BCAT2|NKX2-5|HEXIM1|RPS3A|ERGIC2|RCAN1|TF|OGDH|NDUFB3|SERPINA1|MEF2A|CLTC|IDH3B|FDFT1|CD59
639	17	TISSUES	Colon	0.0349	OXCT1|TRAF2|IGFBP4|FTH1|TNFRSF10B|TFF2|TMED10|EIF4EBP1|PSEN2|YTHDF1|PAFAH1B1|TGFA|SERPINA1|STAP2|CLTC|GALE|CD59
219	9	TISSUES	Pronephros	0.0349	TPI1|MAPK14|HSPA4|CD19|SMC1A|EIF4EBP1|USP1|RAF1|CLTC
3362	75	UniProt Keywords	Acetylation	5.46e-07	MAP2K5|FIS1|LAP3|TPI1|MAPK14|GGCX|TRAF2|TRAFD1|CDK4|COX5B|SMAD2|ACTR3|MCM2|PRDX5|MCCC1|ACAT1|PML|PFKL|ATP6V1A|FTH1|ATG3|CLPB|RPN1|HSPA4|CYB5B|HCFC1|KCTD2|MPI|BACE1|CDC25C|BCAT2|SMC1A|PRMT3|ZGPAT|MRPL12|EIF4EBP1|TUBB4B|RPS3A|THRAP3|OPA1|SOAT1|DPYD|ABCD3|GCLM|YTHDF1|KIF2C|RPA2|UGCG|SLC3A2|POLA1|RALBP1|PPP3CA|PAFAH1B1|ARNTL|NOLC1|SSB|OGDH|TKT|ATF5|ASRGL1|NDUFB3|LSM5|RAI14|CAND1|YTHDF2|MEF2A|GTF2I|AA…
5278	93	UniProt Keywords	Nucleus	0.00016	TXNL1|PPP2CB|TMEM97|MAPK14|NFYB|ZNF764|ZNF331|CDK4|FLT4|SMAD2|PIH1D1|ZNF629|E2F3|ACTR3|MCM2|PML|MBNL1|UBP1|HOXA10|SIM2|CPSF4|ZNF653|LHX8|ZNF561|HCFC1|NUP93|PPARD|POLD4|ZNF490|ZNF366|SUZ12|TUBD1|CDC25C|SMC1A|SENP5|NKX2-5|HEXIM1|ZGPAT|ZNF92|TCFL5|ZNF449|FOXD4L3|USP1|TOX2|RPS3A|THRAP3|FYN|STAT4|ERGIC2|BLZF1|GABPB2|MTF2|KIF2C|FOXP4|RPA2|EIF6|PHF13|POLA1|DMTF1|ZNF785|RAE1|PAFAH1B1|MYCBP|ZNF610|ARNTL|N…
1971	45	UniProt Keywords	DNA-binding	0.00067	NFYB|ZNF764|ZNF331|THAP12|SMAD2|ZNF629|E2F3|MCM2|PML|UBP1|HOXA10|SIM2|ZNF653|LHX8|ZNF561|PPARD|ZNF490|ZNF366|NKX2-5|ZGPAT|ZNF92|TCFL5|ZNF449|FOXD4L3|TOX2|STAT4|MTF2|FOXP4|RPA2|POLA1|DMTF1|ZNF785|ZNF610|ARNTL|ATF5|FOXA2|EHF|MEF2A|TGIF2LY|GTF2I|ZNF519|MCM3|TWIST2|ZNF266|TFAP2A
8122	124	UniProt Keywords	Phosphoprotein	0.00067	M6PR|UBR7|MAP2K5|OXCT1|TXNL1|RIPK2|TNFRSF10A|PPP2CB|FIS1|LAP3|TPI1|MAPK14|NEK4|CAMSAP2|TRAF2|CHRM3|TRAFD1|CDK4|THAP12|PDGFRB|FLT4|MTFR1|SMAD2|PIH1D1|ZNF629|MCM2|PRDX5|PML|IGFBP4|PFKL|ATP6V1A|FTH1|MBNL1|UBP1|CPSF4|F2RL1|AXL|FADD|HSPA4|CYB5B|HCFC1|NUP93|KCTD2|CD19|IL1RAP|SUZ12|MPI|BACE1|CDC25C|SMC1A|HEXIM1|PRMT3|ZGPAT|EIF4EBP1|TUBB4B|USP1|ALDH3A2|RPS3A|RPL22|THRAP3|FYN|STAT4|COMT|HACD1|PSEN2|SOAT1|…
2399	48	UniProt Keywords	Ubl conjugation	0.0056	UBR7|RIPK2|PPP2CB|FIS1|TPI1|MAPK14|NFYB|TRAF2|ZNF331|PDGFRB|SMAD2|ZNF629|MCM2|PML|ATG3|RPN1|F2RL1|AXL|ZNF561|HCFC1|POLD4|SUZ12|BACE1|ZGPAT|EIF4EBP1|USP1|RPS3A|THRAP3|BLZF1|MTF2|KIF2C|FOXP4|RPA2|SLC3A2|TIRAP|ZNF610|ARNTL|NOLC1|RPS14|OGDH|TKT|ATF5|TDRD3|MEF2A|GTF2I|MAP7|ADSL|TFAP2A
2299	46	UniProt Keywords	Transcription regulation	0.0071	MAPK14|NFYB|ZNF764|ZNF331|SMAD2|PIH1D1|ZNF629|E2F3|PML|UBP1|HOXA10|SIM2|ZNF653|LHX8|ZNF561|PPARD|ZNF490|ZNF366|SUZ12|HEXIM1|ZGPAT|ZNF92|TCFL5|ZNF449|TOX2|THRAP3|STAT4|GABPB2|FOXP4|DMTF1|ZNF785|MYCBP|ZNF610|ARNTL|MORF4L2|ATF5|FOXA2|EHF|PRAME|MEF2A|TGIF2LY|GTF2I|ZNF519|TWIST2|ZNF266|TFAP2A
110	7	UniProt Keywords	SH2 domain	0.0264	FYN|STAT4|STAP2|PLCG2|PTPN11|GRB10|SOCS1
1379	30	UniProt Keywords	ATP-binding	0.0283	MAP2K5|RIPK2|MAPK14|NEK4|CDK4|PDGFRB|FLT4|ACTR3|MCM2|MCCC1|PFKL|ATP6V1A|CLPB|AXL|HSPA4|SMC1A|THRAP3|FYN|QRSL1|ABCD3|KIF2C|PIK3CD|NOLC1|OAS1|KIF5C|RAF1|DDR1|MCM3|CASK|PANK4
537	16	UniProt Keywords	Immunity	0.0283	RIPK2|PML|F2RL1|C2|AXL|FADD|CD19|IL1RAP|HEXIM1|FYN|YTHDF1|TNFSF13B|PIK3CD|TIRAP|OAS1|YTHDF2
329	12	UniProt Keywords	Innate immunity	0.0283	RIPK2|PML|F2RL1|C2|AXL|FADD|IL1RAP|HEXIM1|PIK3CD|TIRAP|OAS1|YTHDF2
1717	35	UniProt Keywords	Isopeptide bond	0.0283	UBR7|RIPK2|TPI1|NFYB|TRAF2|ZNF331|ZNF629|MCM2|PML|ATG3|RPN1|ZNF561|HCFC1|SUZ12|BACE1|EIF4EBP1|TUBB4B|RPS3A|THRAP3|MTF2|FOXP4|RPA2|SLC3A2|ZNF610|ARNTL|NOLC1|RPS14|OGDH|TKT|TDRD3|MEF2A|GTF2I|MAP7|ADSL|TFAP2A
1776	35	UniProt Keywords	Nucleotide-binding	0.0372	MAP2K5|RIPK2|MAPK14|NEK4|CDK4|PDGFRB|FLT4|ACTR3|MCM2|MCCC1|PFKL|ATP6V1A|CLPB|AXL|HSPA4|TUBD1|SMC1A|ARL4C|TUBB4B|THRAP3|FYN|OPA1|QRSL1|DPYD|ABCD3|KIF2C|PIK3CD|NOLC1|OAS1|KIF5C|RAF1|DDR1|MCM3|CASK|PANK4
97	9	WikiPathways	B cell receptor signaling pathway	0.002	MAPK14|E2F3|CD19|FYN|SOS1|RAF1|GTF2I|PLCG2|PTPN11
59	7	WikiPathways	Kit receptor signaling pathway	0.002	MAPK14|FYN|SOS1|RAF1|PTPN11|GRB10|SOCS1
83	8	WikiPathways	EGFR tyrosine kinase inhibitor resistance	0.002	PDGFRB|AXL|EIF4EBP1|PIK3CD|SOS1|RAF1|TGFA|PLCG2
54	7	WikiPathways	Interferon type I signaling pathways	0.002	MAPK14|EIF4EBP1|FYN|STAT4|PIK3CD|PTPN11|SOCS1
159	10	WikiPathways	Insulin signaling	0.0029	MAP2K5|MAPK14|PFKL|EIF4EBP1|PIK3CD|SOS1|RAF1|PTPN11|GRB10|SOCS1
72	7	WikiPathways	Non-small cell lung cancer	0.0034	CDK4|E2F3|PIK3CD|SOS1|RAF1|TGFA|PLCG2
76	7	WikiPathways	Leptin signaling pathway	0.004	MAPK14|EIF4EBP1|FYN|SOS1|RAF1|PLCG2|PTPN11
76	7	WikiPathways	Prolactin signaling pathway	0.004	MAPK14|EIF4EBP1|FYN|SOS1|RAF1|PTPN11|SOCS1
87	7	WikiPathways	Retinoblastoma gene in cancer	0.0065	CDK4|E2F3|SMC1A|RPA2|POLA1|RAF1|MCM3
86	7	WikiPathways	Pancreatic adenocarcinoma pathway	0.0065	CDK4|SMAD2|E2F3|PIK3CD|RALBP1|RAF1|TGFA
121	8	WikiPathways	Fragile X syndrome	0.0065	ALDH3A2|FYN|ABCD3|PPP3CA|SOS1|RAF1|CLTC|PTPN11
6	3	WikiPathways	Pilocytic astrocytoma	0.0068	SOS1|RAF1|PTPN11
64	6	WikiPathways	Ferroptosis	0.0072	FTH1|GCLM|SLC3A2|SAT1|TF|FDFT1
162	9	WikiPathways	EGF/EGFR signaling pathway	0.0072	MAP2K5|MAPK14|EIF4EBP1|RALBP1|SOS1|RAF1|MEF2A|PTPN11|GRB10
42	5	WikiPathways	DNA replication	0.0084	MCM2|POLD4|RPA2|POLA1|MCM3
69	6	WikiPathways	DNA damage response	0.0086	CDK4|PML|TNFRSF10B|CDC25C|SMC1A|RPA2
71	6	WikiPathways	miRNA regulation of DNA damage response	0.0094	CDK4|PML|TNFRSF10B|CDC25C|SMC1A|RPA2
47	5	WikiPathways	Thymic stromal lymphopoietin (TSLP) signaling pathway	0.0114	MAPK14|EIF4EBP1|FYN|STAT4|PTPN11
181	9	WikiPathways	Ras signaling	0.0114	PDGFRB|FLT4|PIK3CD|RALBP1|SOS1|GNG4|RAF1|PLCG2|PTPN11
109	7	WikiPathways	Androgen receptor network in prostate cancer	0.0117	MAPK14|CDK4|SMAD2|EIF4EBP1|SOS1|RAF1|PTPN11
49	5	WikiPathways	IL-3 signaling pathway	0.0117	FYN|PIK3CD|SOS1|RAF1|PTPN11
27	4	WikiPathways	Nanoparticle-mediated activation of receptor signaling	0.0126	MAPK14|PIK3CD|SOS1|RAF1
81	6	WikiPathways	DNA IR-damage and cellular response via ATR	0.0126	MCM2|PML|CDC25C|SMC1A|USP1|RPA2
113	7	WikiPathways	Gastrin signaling pathway	0.0126	MAPK14|TFF2|EIF4EBP1|FYN|SOS1|RAF1|PTPN11
150	8	WikiPathways	Hepatitis B infection	0.0126	MAPK14|SMAD2|FADD|STAT4|PIK3CD|TIRAP|SOS1|RAF1
82	6	WikiPathways	Glioblastoma signaling pathways	0.0127	MAP2K5|CDK4|PDGFRB|PIK3CD|RAF1|PLCG2
83	6	WikiPathways	MicroRNAs in cardiomyocyte hypertrophy	0.013	MAP2K5|MAPK14|PIK3CD|RCAN1|PPP3CA|RAF1
120	7	WikiPathways	Cell cycle	0.013	CDK4|SMAD2|E2F3|MCM2|CDC25C|SMC1A|MCM3
54	5	WikiPathways	Cardiac hypertrophic response	0.013	MAP2K5|MAPK14|PPP3CA|RAF1|MEF2A
54	5	WikiPathways	IL-4 signaling pathway	0.013	MAPK14|PIK3CD|SOS1|PTPN11|SOCS1
336	12	WikiPathways	PI3K-Akt signaling pathway	0.013	PPP2CB|CDK4|PDGFRB|FLT4|CD19|EIF4EBP1|PIK3CD|SOS1|RELN|GNG4|RAF1|TGFA
434	14	WikiPathways	Malignant pleural mesothelioma	0.013	MAP2K5|MAPK14|TRAF2|CDK4|PDGFRB|FLT4|HCFC1|SUZ12|EIF4EBP1|PIK3CD|SLC3A2|SOS1|RAF1|TGFA
89	6	WikiPathways	ErbB signaling pathway	0.015	EIF4EBP1|PIK3CD|SOS1|RAF1|TGFA|PLCG2
90	6	WikiPathways	T-cell receptor signaling pathway	0.0154	RIPK2|MAPK14|FYN|SOS1|RAF1|PTPN11
33	4	WikiPathways	Alpha 6 beta 4 signaling pathway	0.0158	MAPK14|EIF4EBP1|SOS1|PTPN11
33	4	WikiPathways	CAMKK2 pathway	0.0158	FIS1|CHRM3|SMC1A|RAF1
64	5	WikiPathways	G1 to S cell cycle control	0.02	CDK4|E2F3|MCM2|RPA2|MCM3
15	3	WikiPathways	Pro-survival signaling of neuroprotectin D1	0.02	PPP2CB|TRAF2|FADD
16	3	WikiPathways	Interactome of polycomb repressive complex 2 (PRC2)	0.0223	SUZ12|THRAP3|MTF2
68	5	WikiPathways	Melanoma	0.0245	CDK4|E2F3|PIK3CD|SOS1|RAF1
143	7	WikiPathways	Brain-derived neurotrophic factor (BDNF) signaling pathway	0.0261	MAP2K5|MAPK14|EIF4EBP1|FYN|RAF1|MEF2A|PTPN11
40	4	WikiPathways	PDGF pathway	0.0261	PDGFRB|SOS1|RAF1|PTPN11
18	3	WikiPathways	TCA cycle (aka Krebs or citric acid cycle)	0.0274	SDHC|OGDH|IDH3B
42	4	WikiPathways	TNF-related weak inducer of apoptosis (TWEAK) signaling pathway	0.0287	MAPK14|TRAF2|FADD|RAF1
42	4	WikiPathways	IL-2 signaling pathway	0.0287	FYN|SOS1|RAF1|PTPN11
154	7	WikiPathways	Nonalcoholic fatty liver disease	0.035	TRAF2|COX5B|SDHC|PIK3CD|NDUFB3|COX6B2|NDUFB1
116	6	WikiPathways	Embryonic stem cell pluripotency pathways	0.0385	MAP2K5|PDGFRB|PIK3CD|SOS1|RAF1|PTPN11
47	4	WikiPathways	Energy metabolism	0.0386	MAPK14|PPARD|PPP3CA|MEF2A
301	10	WikiPathways	Focal adhesion: PI3K-Akt-mTOR-signaling pathway	0.0386	PPP2CB|CAB39|PDGFRB|FLT4|EIF4EBP1|PIK3CD|SOS1|RELN|GNG4|RAF1
160	7	WikiPathways	Epithelial to mesenchymal transition in colorectal cancer	0.0386	MAPK14|SMAD2|SUZ12|PIK3CD|SOS1|RAF1|TWIST2
119	6	WikiPathways	22q11.2 copy number variation syndrome	0.0386	NKX2-5|COMT|ARNTL|RELN|FOXA2|RAF1
5	2	WikiPathways	Disorders in ketone body synthesis	0.0386	OXCT1|ACAT1
5	2	WikiPathways	Disorders in ketolysis	0.0386	OXCT1|ACAT1
82	5	WikiPathways	Clear cell renal cell carcinoma pathways	0.0395	TPI1|PDGFRB|PFKL|TOX2|GRB10
260	9	WikiPathways	Alzheimers disease and miRNA effects	0.043	TRAF2|FADD|BACE1|TUBB4B|PSEN2|PIK3CD|PPP3CA|KIF5C|RAF1
260	9	WikiPathways	Alzheimers disease	0.043	TRAF2|FADD|BACE1|TUBB4B|PSEN2|PIK3CD|PPP3CA|KIF5C|RAF1
24	3	WikiPathways	Leucine, isoleucine and valine metabolism	0.0432	MCCC1|ACAT1|BCAT2
52	4	WikiPathways	Netrin-UNC5B signaling pathway	0.045	MAPK14|FYN|RAF1|PTPN11
88	5	WikiPathways	T-cell activation SARS-CoV-2	0.0482	FYN|STAT4|PIK3CD|SOS1|RAF1

## Sheet: Nilotinib_pathways
Supplementary Table S5. Enriched pathway maps based on the PPI network of nilotinib’s CMap-positive gene connections (CMap scores ≥ 90.00).
# background genes	# genes	category	description	FDR value	genes
11512	229	COMPARTMENTS	Intracellular	6.35e-16	CFTR|ERCC1|VAMP3|TNFRSF1A|CEACAM6|VRK1|AURKA|CDIPT|DECR1|PLAT|TNFRSF10A|RELB|FIS1|DDX5|HDAC5|HLF|MLEC|ELK3|CDKN1B|LTBR|IFNG|HSPE1|RPN2|TRAP1|TRAF2|YWHAH|GRWD1|PDLIM4|RIDA|FABP4|CDK4|TANK|POU5F1|KLF3|TRAF5|DNAJA3|SPTLC1|HPN|CDKN2C|PIK3R3|LIG1|STAM2|WNT5A|CASC3|RAB7A|KAT6A|ACAT1|EIF2B2|PMM2|AFG3L2|PGD|SETDB1|RPS27A|RPS3|OVOL2|DUSP6|MYCN|NVL|MED21|CA2|CCNB2|CTBP1|ZER1|RPN1|HDGFL3|HSP90B1|CRK|BIRC5|F…
9083	200	COMPARTMENTS	Membrane-bounded organelle	6.35e-16	CFTR|ERCC1|VAMP3|TNFRSF1A|CEACAM6|VRK1|AURKA|CDIPT|DECR1|PLAT|TNFRSF10A|RELB|FIS1|DDX5|HDAC5|HLF|MLEC|ELK3|CDKN1B|LTBR|IFNG|HSPE1|RPN2|TRAP1|TRAF2|GRWD1|PDLIM4|RIDA|FABP4|CDK4|POU5F1|KLF3|DNAJA3|SPTLC1|HPN|CDKN2C|LIG1|STAM2|WNT5A|CASC3|RAB7A|KAT6A|ACAT1|AFG3L2|PGD|SETDB1|RPS27A|RPS3|OVOL2|DUSP6|MYCN|NVL|MED21|CCNB2|CTBP1|RPN1|HDGFL3|HSP90B1|BIRC5|AXIN2|CYCS|MMP14|PSMD1|FOSL1|TLR8|AOC3|HNF4A|CD19|…
14060	255	COMPARTMENTS	Cellular anatomical entity	6.35e-16	CFTR|ERCC1|SLC7A9|VAMP3|TNFRSF1A|CEACAM6|VRK1|AURKA|CDIPT|DECR1|PLAT|TNFRSF10A|RELB|FIS1|DDX5|HDAC5|HLF|MLEC|ELK3|CDKN1B|LTBR|IFNG|IGFBP5|HSPE1|RPN2|TRAP1|TRAF2|YWHAH|GRWD1|PDLIM4|RIDA|FABP4|CDK4|TANK|POU5F1|KLF3|TRAF5|DNAJA3|SPTLC1|HPN|CDKN2C|PIK3R3|LIG1|STAM2|WNT5A|CASC3|RAB7A|KAT6A|ACAT1|EIF2B2|ERBB3|PMM2|AFG3L2|PGD|SETDB1|RPS27A|GPR119|RPS3|OVOL2|DUSP6|MYCN|NVL|MED21|CA2|CCNB2|CTBP1|RPN1|OXGR…
8162	185	COMPARTMENTS	Intracellular membrane-bounded organelle	2.71e-15	CFTR|ERCC1|VAMP3|TNFRSF1A|CEACAM6|VRK1|AURKA|CDIPT|DECR1|TNFRSF10A|RELB|FIS1|DDX5|HDAC5|HLF|MLEC|ELK3|CDKN1B|LTBR|HSPE1|RPN2|TRAP1|TRAF2|GRWD1|PDLIM4|RIDA|CDK4|POU5F1|KLF3|DNAJA3|SPTLC1|HPN|CDKN2C|LIG1|STAM2|WNT5A|CASC3|RAB7A|KAT6A|ACAT1|AFG3L2|PGD|SETDB1|RPS27A|RPS3|OVOL2|DUSP6|MYCN|NVL|MED21|CCNB2|CTBP1|RPN1|HDGFL3|HSP90B1|BIRC5|AXIN2|CYCS|MMP14|PSMD1|FOSL1|TLR8|AOC3|HNF4A|PRKDC|MSRA|GBA|ALDH5A…
10113	208	COMPARTMENTS	Organelle	4.07e-14	CFTR|ERCC1|VAMP3|TNFRSF1A|CEACAM6|VRK1|AURKA|CDIPT|DECR1|PLAT|TNFRSF10A|RELB|FIS1|DDX5|HDAC5|HLF|MLEC|ELK3|CDKN1B|LTBR|IFNG|HSPE1|RPN2|TRAP1|TRAF2|GRWD1|PDLIM4|RIDA|FABP4|CDK4|POU5F1|KLF3|TRAF5|DNAJA3|SPTLC1|HPN|CDKN2C|LIG1|STAM2|WNT5A|CASC3|RAB7A|KAT6A|ACAT1|AFG3L2|PGD|SETDB1|RPS27A|RPS3|OVOL2|DUSP6|MYCN|NVL|MED21|CCNB2|CTBP1|RPN1|HDGFL3|HSP90B1|BIRC5|AXIN2|CYCS|MMP14|PSMD1|FOSL1|TLR8|AOC3|HNF4A…
5325	139	COMPARTMENTS	Protein-containing complex	5.2e-14	CFTR|ERCC1|VAMP3|TNFRSF1A|AURKA|DECR1|PLAT|TNFRSF10A|RELB|FIS1|DDX5|HDAC5|MLEC|CDKN1B|LTBR|IFNG|IGFBP5|HSPE1|RPN2|TRAF2|GRWD1|PDLIM4|CDK4|TANK|POU5F1|TRAF5|SPTLC1|PIK3R3|STAM2|CASC3|KAT6A|EIF2B2|ERBB3|PMM2|AFG3L2|RPS27A|GPR119|RPS3|NVL|MED21|CCNB2|CTBP1|ZER1|RPN1|HSP90B1|BIRC5|FADD|AXIN2|CYCS|PSMD1|CFLAR|HNF4A|CD19|PRKDC|PHKB|ALDH5A1|EXOSC4|COG4|WASHC5|YME1L1|CALR|HSPA5|PPP2R1A|COPB2|HGS|IDH2|AUR…
8195	179	COMPARTMENTS	Cytoplasm	1.1e-12	CFTR|VAMP3|TNFRSF1A|CEACAM6|VRK1|AURKA|CDIPT|DECR1|TNFRSF10A|RELB|FIS1|HDAC5|MLEC|CDKN1B|LTBR|HSPE1|RPN2|TRAP1|TRAF2|YWHAH|PDLIM4|RIDA|FABP4|CDK4|TANK|POU5F1|TRAF5|DNAJA3|SPTLC1|HPN|CDKN2C|PIK3R3|STAM2|WNT5A|RAB7A|KAT6A|ACAT1|EIF2B2|PMM2|AFG3L2|PGD|SETDB1|RPS27A|RPS3|DUSP6|CA2|CCNB2|RPN1|HSP90B1|CRK|BIRC5|FADD|AXIN2|CYCS|MMP14|PSMD1|TLR8|AOC3|CFLAR|HNF4A|PFAS|PHKB|MSRA|GBA|ALDH5A1|EXOSC4|COG4|ROC…
9609	197	COMPARTMENTS	Intracellular organelle	2.8e-12	CFTR|ERCC1|VAMP3|TNFRSF1A|CEACAM6|VRK1|AURKA|CDIPT|DECR1|TNFRSF10A|RELB|FIS1|DDX5|HDAC5|HLF|MLEC|ELK3|CDKN1B|LTBR|HSPE1|RPN2|TRAP1|TRAF2|GRWD1|PDLIM4|RIDA|FABP4|CDK4|POU5F1|KLF3|TRAF5|DNAJA3|SPTLC1|HPN|CDKN2C|LIG1|STAM2|WNT5A|CASC3|RAB7A|KAT6A|ACAT1|AFG3L2|PGD|SETDB1|RPS27A|RPS3|OVOL2|DUSP6|MYCN|NVL|MED21|CCNB2|CTBP1|RPN1|HDGFL3|HSP90B1|BIRC5|AXIN2|CYCS|MMP14|PSMD1|FOSL1|TLR8|AOC3|HNF4A|PRKDC|MSR…
3054	87	COMPARTMENTS	Cytosol	5.75e-09	CFTR|VAMP3|VRK1|AURKA|TNFRSF10A|RELB|FIS1|HDAC5|CDKN1B|HSPE1|TRAF2|YWHAH|FABP4|CDK4|TANK|POU5F1|TRAF5|CDKN2C|PIK3R3|STAM2|RAB7A|EIF2B2|PMM2|PGD|RPS27A|RPS3|DUSP6|CA2|CCNB2|HSP90B1|CRK|BIRC5|FADD|AXIN2|CYCS|PSMD1|CFLAR|PFAS|MSRA|EXOSC4|ROCK2|CALR|HSPA5|PPP2R1A|FTSJ1|TRAK2|COPB2|HGS|RPS6KA4|CYB5A|UBQLN2|VCP|MB|EIF2B3|AGT|TAB2|COPA|RAP1A|PKN2|CTH|AKR1A1|PIM1|SRC|TXLNA|FGR|EIF2S2|TLE1|CEMIP2|VPS28|TI…
2902	84	COMPARTMENTS	Intracellular organelle lumen	6.06e-09	VRK1|AURKA|DECR1|RELB|DDX5|HDAC5|CDKN1B|HSPE1|TRAP1|GRWD1|PDLIM4|RIDA|CDK4|POU5F1|DNAJA3|LIG1|WNT5A|KAT6A|ACAT1|SETDB1|RPS3|MYCN|NVL|MED21|CTBP1|HSP90B1|BIRC5|CYCS|MMP14|PSMD1|HNF4A|PRKDC|ALDH5A1|EXOSC4|CALR|HSPA5|IP6K2|HGS|IDH2|CS|AURKAIP1|RBPJ|CTSB|ARG1|SFPQ|BRPF3|SYNE2|VCP|SREBF2|TAF13|HEATR1|IARS2|ATF6|PASD1|CREG1|PIM1|SRC|SRSF3|FGR|TLE1|PCNA|NSD2|ETS1|MTHFD2|VDAC1|ABAT|NFE2L2|NLK|PBRM1|CALCO…
4787	112	COMPARTMENTS	Nucleus	2.62e-07	ERCC1|VRK1|AURKA|RELB|DDX5|HDAC5|HLF|ELK3|CDKN1B|TRAF2|GRWD1|PDLIM4|RIDA|CDK4|POU5F1|KLF3|DNAJA3|CDKN2C|LIG1|STAM2|CASC3|KAT6A|SETDB1|RPS3|OVOL2|DUSP6|MYCN|NVL|MED21|CCNB2|CTBP1|HDGFL3|BIRC5|AXIN2|CYCS|PSMD1|FOSL1|HNF4A|PRKDC|MSRA|EXOSC4|ROCK2|CALR|PPP2R1A|RNF123|IP6K2|RPS6KA4|HEY1|AURKAIP1|USP1|RBPJ|ARG1|SFPQ|BRPF3|SYNE2|VCP|SREBF2|TAF13|HEATR1|FGFR1OP|TAB2|ATF6|BNIP3|BUB3|PASD1|PKN2|PSMB2|PIM1|…
2290	68	COMPARTMENTS	Organelle membrane	2.62e-07	CFTR|VAMP3|TNFRSF1A|CEACAM6|CDIPT|FIS1|MLEC|IFNG|RPN2|TRAP1|TRAF2|CDK4|SPTLC1|HPN|WNT5A|CASC3|RAB7A|AFG3L2|RPS27A|RPS3|RPN1|HSP90B1|CYCS|TLR8|GBA|COG4|YME1L1|CALR|HSPA5|RNF123|COPB2|HGS|MGAT1|CYB5A|UVRAG|SYNE2|VCP|SREBF2|COG2|TAB2|ATF6|COPA|BNIP3|RAP1A|ALDH18A1|FFAR4|SRC|SLC30A2|UGCG|VPS28|IFNB1|VDAC1|GPER1|LCMT1|CALCOCO2|HLA-DMB|BBC3|VRK2|HLA-DPB1|NDUFA13|CAMK2D|LYN|SLC37A4|GCH1|UBB|PHB|CDC42|MY…
1710	56	COMPARTMENTS	Catalytic complex	3.36e-07	DECR1|RELB|DDX5|HDAC5|MLEC|CDKN1B|IFNG|RPN2|CDK4|TANK|SPTLC1|PIK3R3|CASC3|KAT6A|PMM2|AFG3L2|CCNB2|ZER1|RPN1|FADD|CYCS|PSMD1|CFLAR|PRKDC|PHKB|ALDH5A1|EXOSC4|YME1L1|HSPA5|PPP2R1A|IDH2|MCCC2|NUDCD3|UVRAG|ARG1|BRPF3|VCP|MB|TAF13|AGT|ATF6|ALDH18A1|PSMB2|SRC|ABAT|NFE2L2|PAFAH1B1|LCMT1|PBRM1|TNF|CAPNS2|NDUFA13|RBM15B|GCH1|SAP18|CDC42
1182	42	COMPARTMENTS	Mitochondrion	5.22e-06	DECR1|FIS1|HSPE1|TRAP1|RIDA|POU5F1|DNAJA3|RAB7A|ACAT1|AFG3L2|RPS27A|RPS3|CYCS|MSRA|ALDH5A1|YME1L1|HSPA5|PPP2R1A|IDH2|CYB5A|CS|AURKAIP1|MCCC2|SYNE2|COQ8A|IARS2|NIT1|BNIP3|ALDH18A1|SRC|MTHFD2|VDAC1|ABAT|GPER1|DHFR|BBC3|VRK2|NDUFA13|ALDH6A1|UBB|PHB|AK2
1353	45	COMPARTMENTS	Membrane protein complex	9.77e-06	CFTR|VAMP3|TNFRSF10A|MLEC|IFNG|RPN2|TRAF2|TRAF5|SPTLC1|PIK3R3|ERBB3|AFG3L2|RPN1|FADD|CYCS|CFLAR|CD19|YME1L1|CALR|HSPA5|COPB2|IDH2|RBPJ|UVRAG|SYNE2|VCP|SREBF2|AGT|ATP1B1|ATF6|COPA|TM9SF3|CD40|VPS28|IFNB1|VDAC1|LCMT1|IL1R1|HLA-DMB|HLA-DPB1|NDUFA13|LYN|DTNA|PHB|MYD88
3156	78	COMPARTMENTS	Endomembrane system	2.43e-05	CFTR|VAMP3|TNFRSF1A|CEACAM6|VRK1|CDIPT|TNFRSF10A|HDAC5|MLEC|LTBR|IFNG|RPN2|TRAF2|PDLIM4|CDK4|SPTLC1|HPN|STAM2|WNT5A|CASC3|RAB7A|RPN1|HSP90B1|MMP14|PSMD1|TLR8|AOC3|GBA|COG4|WASHC5|CALR|HSPA5|RNF123|COPB2|HGS|MGAT1|CYB5A|CTSB|UVRAG|ARG1|SYNE2|VCP|SREBF2|COG2|TAB2|ATF6|COPA|BNIP3|RAP1A|CREG1|FFAR4|SRC|FGR|SLC30A2|UGCG|LPAR1|DNAJC1|VPS28|AGPAT1|NFE2L2|GPER1|PAFAH1B1|LCMT1|HLA-DMB|VRK2|HLA-DPB1|DERA|C…
5715	119	COMPARTMENTS	Membrane	4.04e-05	CFTR|SLC7A9|VAMP3|TNFRSF1A|CEACAM6|CDIPT|TNFRSF10A|FIS1|MLEC|LTBR|IFNG|RPN2|TRAP1|TRAF2|PDLIM4|CDK4|TRAF5|DNAJA3|SPTLC1|HPN|PIK3R3|WNT5A|CASC3|RAB7A|ERBB3|AFG3L2|RPS27A|GPR119|RPS3|CA2|RPN1|OXGR1|HSP90B1|FADD|P2RY12|CYCS|MMP14|GPR148|SLC5A6|P2RY2|TLR8|AOC3|CFLAR|CD19|GBA|COG4|YME1L1|CALR|HSPA5|PPP2R1A|RNF123|COPB2|NPBWR1|HGS|IDH2|MGAT1|CYB5A|UBQLN2|RBPJ|UVRAG|SYNE2|VCP|SREBF2|HEATR1|AGT|COG2|TAB2…
428	21	COMPARTMENTS	Extracellular exosome	0.00012	PLAT|DDX5|FABP4|WNT5A|RAB7A|HSP90B1|CD19|GBA|CALR|HSPA5|HGS|IDH2|CTSB|VCP|AGT|CD40|SRC|VPS28|VDAC1|LYN|CDC42
500	23	COMPARTMENTS	Extracellular vesicle	0.00012	PLAT|DDX5|FABP4|WNT5A|RAB7A|HSP90B1|CD19|GBA|CALR|HSPA5|HGS|IDH2|CTSB|VCP|MB|AGT|CD40|SRC|VPS28|VDAC1|LYN|PHB|CDC42
473	22	COMPARTMENTS	Extracellular membrane-bounded organelle	0.00015	PLAT|FABP4|WNT5A|RAB7A|HSP90B1|CD19|GBA|CALR|HSPA5|HGS|IDH2|CTSB|VCP|MB|AGT|CD40|SRC|VPS28|VDAC1|LYN|PHB|CDC42
1850	51	COMPARTMENTS	Nuclear lumen	0.00023	VRK1|AURKA|RELB|DDX5|HDAC5|CDKN1B|GRWD1|CDK4|POU5F1|LIG1|KAT6A|SETDB1|RPS3|MYCN|NVL|MED21|CTBP1|BIRC5|HNF4A|PRKDC|EXOSC4|IP6K2|RBPJ|SFPQ|BRPF3|SYNE2|SREBF2|TAF13|HEATR1|PASD1|PIM1|SRC|SRSF3|TLE1|PCNA|NSD2|ETS1|NFE2L2|NLK|PBRM1|CALCOCO2|SATB2|NDUFA13|NXF1|RBM15B|RNPS1|SUPT5H|MYC|PHB|SAP18|MAP3K14
2125	56	COMPARTMENTS	Vesicle	0.00024	CFTR|VAMP3|CEACAM6|PLAT|DDX5|MLEC|PDLIM4|FABP4|STAM2|WNT5A|RAB7A|PGD|RPN1|HSP90B1|MMP14|PSMD1|TLR8|AOC3|CD19|GBA|WASHC5|CALR|HSPA5|COPB2|HGS|IDH2|CTSB|UVRAG|ARG1|VCP|MB|AGT|TAB2|COPA|RAP1A|CREG1|FFAR4|CD40|SRC|FGR|SLC30A2|LPAR1|CEMIP2|VPS28|IFNB1|VDAC1|GPER1|HLA-DMB|HLA-DPB1|DERA|LYN|GCH1|PHB|HYOU1|CDC42|MYD88
832	30	COMPARTMENTS	Organelle envelope	0.00026	FIS1|TRAP1|CDK4|CASC3|AFG3L2|RPS27A|RPS3|CYCS|YME1L1|CALR|RNF123|CYB5A|SYNE2|ATF6|BNIP3|ALDH18A1|SRC|VDAC1|GPER1|PAFAH1B1|BBC3|VRK2|NDUFA13|NXF1|RBM15B|GCH1|UBB|MYC|PHB|AK2
1146	36	COMPARTMENTS	Nucleoplasm	0.00049	AURKA|RELB|DDX5|HDAC5|CDKN1B|CDK4|POU5F1|KAT6A|SETDB1|MYCN|NVL|MED21|CTBP1|BIRC5|HNF4A|PRKDC|RBPJ|SFPQ|BRPF3|TAF13|PASD1|SRC|SRSF3|NSD2|ETS1|NFE2L2|PBRM1|CALCOCO2|NDUFA13|NXF1|RBM15B|RNPS1|SUPT5H|MYC|PHB|SAP18
560	23	COMPARTMENTS	Nuclear outer membrane-endoplasmic reticulum membrane network	0.00049	CFTR|CDIPT|MLEC|IFNG|RPN2|TRAF2|SPTLC1|HPN|RPN1|HSP90B1|CALR|HSPA5|CYB5A|SYNE2|VCP|SREBF2|ATF6|LCMT1|VRK2|HLA-DPB1|CAMK2D|SLC37A4|CDC42
1027	33	COMPARTMENTS	Extracellular space	0.00075	TNFRSF1A|CEACAM6|PLAT|DDX5|IFNG|IGFBP5|FABP4|WNT5A|RAB7A|ERBB3|HSP90B1|CD19|GBA|CALR|HSPA5|HGS|IDH2|CTSB|ARG1|VCP|MB|AGT|COPA|CREG1|CD40|SRC|VPS28|VDAC1|TNF|CFB|LYN|LPL|CDC42
538	22	COMPARTMENTS	Endoplasmic reticulum membrane	0.00078	CFTR|CDIPT|MLEC|IFNG|RPN2|TRAF2|SPTLC1|HPN|RPN1|HSP90B1|CALR|HSPA5|CYB5A|VCP|SREBF2|ATF6|LCMT1|VRK2|HLA-DPB1|CAMK2D|SLC37A4|CDC42
1606	44	COMPARTMENTS	Intrinsic component of membrane	0.0011	CFTR|TNFRSF1A|CEACAM6|CDIPT|FIS1|TRAF2|TRAF5|HPN|ERBB3|AFG3L2|OXGR1|P2RY12|CYCS|MMP14|P2RY2|AOC3|CD19|YME1L1|CALR|HSPA5|SYNE2|SREBF2|AGT|ATP1B1|ATF6|BNIP3|TM9SF3|CD40|LPAR1|S1PR3|CEMIP2|IFNB1|VDAC1|GPER1|IL1R1|TNF|HLA-DPB1|GPR35|NDUFA13|LYN|SLC37A4|PHB|ENPP1|MYD88
671	24	COMPARTMENTS	Endosome	0.0024	CFTR|VAMP3|PDLIM4|STAM2|RAB7A|MMP14|TLR8|AOC3|WASHC5|HGS|CTSB|UVRAG|TAB2|RAP1A|FFAR4|SRC|SLC30A2|LPAR1|VPS28|GPER1|HLA-DMB|HLA-DPB1|PHB|MYD88
1507	41	COMPARTMENTS	Integral component of membrane	0.0024	CFTR|TNFRSF1A|CDIPT|FIS1|TRAF2|TRAF5|HPN|ERBB3|AFG3L2|OXGR1|CYCS|MMP14|P2RY2|AOC3|CD19|YME1L1|CALR|HSPA5|SREBF2|AGT|ATP1B1|ATF6|BNIP3|TM9SF3|CD40|LPAR1|S1PR3|CEMIP2|IFNB1|VDAC1|GPER1|IL1R1|TNF|HLA-DPB1|GPR35|NDUFA13|LYN|SLC37A4|PHB|ENPP1|MYD88
11	4	COMPARTMENTS	Endoplasmic reticulum chaperone complex	0.0028	HSP90B1|HSPA5|ATF6|HYOU1
739	25	COMPARTMENTS	Organelle subcompartment	0.0036	CFTR|VAMP3|VRK1|CDIPT|MLEC|RPN2|TRAF2|SPTLC1|HPN|RPN1|HSP90B1|GBA|COG4|CALR|HSPA5|CYB5A|VCP|SREBF2|COG2|ATF6|GPER1|VRK2|HLA-DPB1|SLC37A4|CDC42
26	5	COMPARTMENTS	NF-kappaB complex	0.0037	RELB|IFNG|RPS3|TNF|MYD88
566	21	COMPARTMENTS	Lysosome	0.004	CFTR|CEACAM6|RAB7A|PSMD1|TLR8|GBA|CALR|HGS|CTSB|UVRAG|ARG1|VCP|CREG1|FFAR4|SRC|SLC30A2|HLA-DMB|HLA-DPB1|LYN|ENPP1|BCL10
1451	39	COMPARTMENTS	Bounding membrane of organelle	0.0042	CFTR|VAMP3|TNFRSF1A|CEACAM6|FIS1|MLEC|WNT5A|RAB7A|RPS27A|TLR8|GBA|COG4|CALR|COPB2|HGS|MGAT1|CYB5A|UVRAG|SYNE2|SREBF2|COG2|TAB2|ATF6|COPA|BNIP3|RAP1A|FFAR4|SLC30A2|UGCG|VPS28|VDAC1|CALCOCO2|HLA-DMB|BBC3|HLA-DPB1|CAMK2D|LYN|UBB|MYD88
502	19	COMPARTMENTS	Endoplasmic reticulum subcompartment	0.0064	CFTR|CDIPT|MLEC|RPN2|TRAF2|SPTLC1|HPN|RPN1|HSP90B1|CALR|HSPA5|CYB5A|VCP|SREBF2|ATF6|VRK2|HLA-DPB1|SLC37A4|CDC42
379	16	COMPARTMENTS	Mitochondrial matrix	0.0066	DECR1|HSPE1|TRAP1|RIDA|DNAJA3|ACAT1|RPS3|ALDH5A1|IDH2|CS|AURKAIP1|IARS2|MTHFD2|VDAC1|ABAT|ALDH6A1
640	22	COMPARTMENTS	Vacuole	0.0068	CFTR|CEACAM6|RAB7A|PSMD1|TLR8|GBA|CALR|HGS|CTSB|UVRAG|ARG1|VCP|CREG1|FFAR4|SRC|SLC30A2|CALCOCO2|HLA-DMB|HLA-DPB1|LYN|ENPP1|BCL10
519	19	COMPARTMENTS	Mitochondrial envelope	0.009	FIS1|TRAP1|AFG3L2|RPS27A|RPS3|CYCS|YME1L1|CYB5A|BNIP3|ALDH18A1|SRC|VDAC1|GPER1|BBC3|VRK2|NDUFA13|UBB|PHB|AK2
313	14	COMPARTMENTS	Nuclear envelope	0.0092	CDK4|CASC3|CALR|RNF123|SYNE2|ATF6|BNIP3|GPER1|PAFAH1B1|VRK2|NXF1|RBM15B|GCH1|MYC
1095	31	COMPARTMENTS	Endoplasmic reticulum	0.0092	CFTR|CDIPT|MLEC|RPN2|TRAF2|SPTLC1|HPN|RPN1|HSP90B1|TLR8|AOC3|GBA|CALR|HSPA5|CYB5A|UVRAG|SYNE2|VCP|SREBF2|ATF6|DNAJC1|AGPAT1|GPER1|LCMT1|VRK2|HLA-DPB1|CAMK2D|SLC37A4|MYC|HYOU1|CDC42
486	18	COMPARTMENTS	Mitochondrial membrane	0.0109	FIS1|TRAP1|AFG3L2|RPS27A|RPS3|CYCS|YME1L1|CYB5A|BNIP3|ALDH18A1|SRC|VDAC1|GPER1|BBC3|VRK2|NDUFA13|UBB|PHB
1738	42	COMPARTMENTS	Cytoplasmic vesicle	0.0176	CFTR|VAMP3|CEACAM6|MLEC|PDLIM4|STAM2|WNT5A|RAB7A|RPN1|HSP90B1|MMP14|PSMD1|TLR8|AOC3|WASHC5|CALR|COPB2|HGS|CTSB|UVRAG|ARG1|VCP|TAB2|COPA|RAP1A|CREG1|FFAR4|SRC|FGR|SLC30A2|LPAR1|VPS28|IFNB1|GPER1|HLA-DMB|HLA-DPB1|DERA|LYN|GCH1|PHB|HYOU1|MYD88
8	3	COMPARTMENTS	Eukaryotic translation initiation factor 2B complex	0.0179	EIF2B2|EIF2B3|EIF2B5
792	24	COMPARTMENTS	Integral component of plasma membrane	0.0179	CFTR|TNFRSF1A|TRAF2|TRAF5|HPN|ERBB3|MMP14|P2RY2|CD19|AGT|ATP1B1|TM9SF3|CD40|LPAR1|S1PR3|CEMIP2|IFNB1|GPER1|IL1R1|TNF|GPR35|LYN|ENPP1|MYD88
3535	72	COMPARTMENTS	Plasma membrane	0.0191	CFTR|SLC7A9|VAMP3|TNFRSF1A|CEACAM6|CDIPT|TNFRSF10A|LTBR|IFNG|TRAF2|PDLIM4|TRAF5|DNAJA3|HPN|ERBB3|GPR119|RPS3|CA2|OXGR1|FADD|P2RY12|MMP14|GPR148|SLC5A6|P2RY2|TLR8|AOC3|CFLAR|CD19|PPP2R1A|NPBWR1|UBQLN2|RBPJ|SYNE2|SREBF2|AGT|ATP1B1|PKN2|TM9SF3|FFAR4|CD40|PIM1|SRC|LPAR1|BAMBI|S1PR3|CEMIP2|VPS28|OXER1|IFNB1|TIRAP|VDAC1|NFE2L2|GPER1|GPR146|ADRA2C|IL1R1|GPR141|TNF|HLA-DMB|HLA-DPB1|GPR35|LYN|GPR176|GPR13…
23	4	COMPARTMENTS	Endocytic vesicle lumen	0.0206	HSP90B1|CALR|HGS|HYOU1
9	3	COMPARTMENTS	CD40 receptor complex	0.0218	TRAF2|TRAF5|CD40
438	16	COMPARTMENTS	Cell surface	0.0239	CFTR|CEACAM6|PLAT|TNFRSF10A|HPN|P2RY12|TLR8|AOC3|CD19|CALR|CD40|LPAR1|TNF|HLA-DPB1|PHB|ENPP1
131	8	COMPARTMENTS	Serine/threonine protein kinase complex	0.0279	RELB|CDK4|TANK|CCNB2|PRKDC|PHKB|HSPA5|ATF6
682	21	COMPARTMENTS	Plasma membrane protein complex	0.0299	TNFRSF10A|IFNG|TRAF2|TRAF5|ERBB3|FADD|CFLAR|CD19|RBPJ|SREBF2|AGT|ATP1B1|TM9SF3|CD40|IFNB1|IL1R1|HLA-DMB|HLA-DPB1|LYN|DTNA|MYD88
3860	76	COMPARTMENTS	Cell periphery	0.0307	CFTR|SLC7A9|VAMP3|TNFRSF1A|CEACAM6|CDIPT|TNFRSF10A|MLEC|LTBR|IFNG|TRAF2|PDLIM4|TRAF5|DNAJA3|HPN|WNT5A|ERBB3|GPR119|RPS3|CA2|OXGR1|HSP90B1|FADD|P2RY12|MMP14|GPR148|SLC5A6|P2RY2|TLR8|AOC3|CFLAR|CD19|PPP2R1A|NPBWR1|UBQLN2|RBPJ|SYNE2|SREBF2|AGT|ATP1B1|PKN2|TM9SF3|FFAR4|CD40|PIM1|SRC|LPAR1|BAMBI|S1PR3|CEMIP2|VPS28|OXER1|IFNB1|TIRAP|VDAC1|NFE2L2|GPER1|GPR146|PAFAH1B1|ADRA2C|IL1R1|GPR141|TNF|HLA-DMB|HLA…
11	3	COMPARTMENTS	Golgi transport complex	0.0324	COG4|COG2|CDC42
286	12	COMPARTMENTS	Perinuclear region of cytoplasm	0.034	PDLIM4|HSP90B1|CALR|CTSB|VCP|FGFR1OP|RAP1A|SRC|GPER1|LYN|MAP7|BCL10
892	25	COMPARTMENTS	Transferase complex	0.034	RELB|MLEC|CDKN1B|IFNG|RPN2|CDK4|TANK|SPTLC1|PIK3R3|KAT6A|CCNB2|ZER1|RPN1|PRKDC|PHKB|ALDH5A1|HSPA5|UVRAG|BRPF3|MB|TAF13|ATF6|ABAT|LCMT1|RBM15B
12	3	COMPARTMENTS	Death-inducing signaling complex	0.0382	TNFRSF10A|FADD|CFLAR
142	8	COMPARTMENTS	Midbody	0.04	AURKA|HSP90B1|BIRC5|HSPA5|UVRAG|PKN2|KIF20A|CDC42
2079	46	COMPARTMENTS	Extracellular region	0.0425	CFTR|TNFRSF1A|CEACAM6|PLAT|DDX5|IFNG|IGFBP5|FABP4|HPN|WNT5A|RAB7A|ERBB3|RPS27A|CA2|HSP90B1|WNT10B|CD19|GBA|TUBB3|CALR|HSPA5|HGS|IDH2|MGAT1|CTSB|ARG1|VCP|MB|AGT|IL20|COPA|CREG1|CD40|SRC|TXLNA|VPS28|IFNB1|KIF20A|VDAC1|TNF|CFB|LYN|PHB|LPL|CDC42|ENPP1
13	3	COMPARTMENTS	Oligosaccharyltransferase complex	0.0437	MLEC|RPN2|RPN1
978	38	DISEASES	Cancer	8.72e-05	CEACAM6|AURKA|HLF|CDKN1B|LTBR|HSPE1|CDK4|POU5F1|KAT6A|ERBB3|MYCN|CRK|TLR8|CD19|PFAS|CALR|PPP2R1A|IDH2|HEY1|VCP|MB|CD40|PIM1|SRC|FGR|TLE1|NSD2|ETS1|PBRM1|TNF|ERG|BRAF|WWTR1|LYN|MYC|PHB|BCL10|MYD88
6291	130	DISEASES	Disease	0.00019	CFTR|ERCC1|SLC7A9|TNFRSF1A|CEACAM6|VRK1|AURKA|CDIPT|PLAT|TNFRSF10A|FIS1|HLF|CDKN1B|LTBR|IFNG|HSPE1|CDK4|POU5F1|SPTLC1|WNT5A|RAB7A|KAT6A|ACAT1|EIF2B2|ERBB3|PMM2|AFG3L2|SETDB1|RPS27A|OVOL2|DUSP6|MYCN|CA2|CRK|FADD|AXIN2|P2RY12|CYCS|MMP14|SLC5A6|TLR8|HNF4A|CD19|PRKDC|PFAS|PHKB|GBA|ALDH5A1|COG4|WASHC5|YME1L1|TUBB3|CALR|EBF1|HSPA5|PPP2R1A|FTSJ1|COPB2|IDH2|HEY1|CYB5A|PUS7L|MCCC2|UBQLN2|RBPJ|CTSB|ZBTB45|…
30	6	DISEASES	Ischemia	0.01	PLAT|P2RY12|CYCS|MB|AGT|TNF
146	11	DISEASES	Amino acid metabolic disorder	0.0104	SLC7A9|ACAT1|ALDH5A1|IDH2|MCCC2|ARG1|CTH|ABAT|ALDH6A1|GCH1|GSS
675	24	DISEASES	Immune system disease	0.0289	CFTR|TNFRSF1A|TNFRSF10A|IFNG|ERBB3|CA2|P2RY12|CD19|PRKDC|IDH2|RBPJ|CD40|IFNB1|IL1R1|TNF|HLA-DMB|HLA-DPB1|CFB|BRAF|TLE3|MYC|BCL10|MYD88|AK2
1076	32	DISEASES	Disease of metabolism	0.0379	SLC7A9|TNFRSF1A|CDIPT|ACAT1|PMM2|SETDB1|SLC5A6|HNF4A|PHKB|GBA|ALDH5A1|COG4|IDH2|MCCC2|ARG1|COG2|COQ8A|IARS2|CTH|SLC30A2|UGCG|ABAT|TNF|NDUFA13|ALDH6A1|SLC6A14|SLC37A4|GCH1|GSS|LPL|ENPP1|MYD88
757	25	DISEASES	Organ system cancer	0.047	LTBR|HSPE1|CDK4|POU5F1|KAT6A|ERBB3|MYCN|TLR8|CD19|PFAS|CALR|PPP2R1A|IDH2|HEY1|VCP|MB|CD40|TLE1|PBRM1|TNF|ERG|BRAF|MYC|BCL10|MYD88
949	29	DISEASES	Inherited metabolic disorder	0.047	SLC7A9|CDIPT|ACAT1|PMM2|SETDB1|HNF4A|PHKB|GBA|ALDH5A1|COG4|IDH2|MCCC2|ARG1|COG2|COQ8A|IARS2|CTH|SLC30A2|UGCG|ABAT|TNF|NDUFA13|ALDH6A1|SLC37A4|GCH1|GSS|LPL|ENPP1|MYD88
4798	95	DISEASES	Disease of anatomical entity	0.047	CFTR|ERCC1|SLC7A9|TNFRSF1A|VRK1|PLAT|TNFRSF10A|FIS1|LTBR|IFNG|HSPE1|CDK4|POU5F1|SPTLC1|RAB7A|KAT6A|EIF2B2|ERBB3|AFG3L2|RPS27A|OVOL2|DUSP6|MYCN|CA2|FADD|AXIN2|P2RY12|CYCS|TLR8|HNF4A|CD19|PRKDC|PFAS|GBA|ALDH5A1|COG4|WASHC5|YME1L1|TUBB3|CALR|EBF1|PPP2R1A|COPB2|IDH2|HEY1|CYB5A|PUS7L|MCCC2|UBQLN2|RBPJ|CTSB|ZBTB45|SYNE2|VCP|MB|EIF2B3|AGT|COQ8A|IARS2|TAB2|ATP1B1|ALDH18A1|CD40|TXLNA|BAMBI|TLE1|DNAJC1|IFN…
6784	173	GO Biological Process	Regulation of metabolic process	1.17e-17	ERCC1|VAMP3|TNFRSF1A|AURKA|DECR1|PLAT|TNFRSF10A|RELB|FIS1|DDX5|HDAC5|HLF|ELK3|CDKN1B|IFNG|IGFBP5|HSPE1|DLX2|TRAP1|TRAF2|YWHAH|RIDA|FABP4|CDK4|TANK|POU5F1|KLF3|TRAF5|DNAJA3|SPTLC1|HPN|CDKN2C|PIK3R3|WNT5A|CASC3|RAB7A|KAT6A|EIF2B2|ERBB3|SETDB1|GPR119|RPS3|OVOL2|DUSP6|MYCN|NVL|MED21|CCNB2|CTBP1|ZER1|HDGFL3|HSP90B1|CRK|WNT10B|BIRC5|FADD|AXIN2|ZNF561|P2RY12|CYCS|MMP14|PSMD1|FOSL1|TLR8|CFLAR|HNF4A|CD19|…
2692	99	GO Biological Process	Response to organic substance	1.56e-16	CFTR|ERCC1|VAMP3|TNFRSF1A|PLAT|RELB|DDX5|HDAC5|CDKN1B|IFNG|IGFBP5|HSPE1|TRAF2|YWHAH|RIDA|FABP4|CDK4|TANK|POU5F1|KLF3|TRAF5|DNAJA3|HPN|PIK3R3|WNT5A|ACAT1|EIF2B2|RPS3|OVOL2|DUSP6|CA2|HSP90B1|CRK|WNT10B|FADD|AXIN2|P2RY12|MMP14|FOSL1|P2RY2|CFLAR|HNF4A|PRKDC|GBA|ROCK2|CALR|HSPA5|PPP2R1A|IP6K2|RPS6KA4|UBQLN2|CTSB|ARG1|VCP|EIF2B3|SREBF2|SMURF1|AGT|TAB2|ATF6|RAP1A|CTH|AKR1A1|CD40|PSMB2|PIM1|SRC|SRSF3|UGC…
3847	121	GO Biological Process	Positive regulation of metabolic process	1.92e-16	ERCC1|VAMP3|TNFRSF1A|AURKA|DECR1|TNFRSF10A|RELB|FIS1|DDX5|HDAC5|HLF|ELK3|CDKN1B|IFNG|HSPE1|DLX2|TRAF2|YWHAH|RIDA|FABP4|TANK|POU5F1|TRAF5|DNAJA3|SPTLC1|HPN|PIK3R3|WNT5A|RAB7A|KAT6A|ERBB3|RPS3|OVOL2|MYCN|NVL|MED21|CTBP1|ZER1|WNT10B|BIRC5|FADD|AXIN2|P2RY12|CYCS|MMP14|FOSL1|TLR8|CFLAR|HNF4A|CD19|PRKDC|GBA|ROCK2|CALR|HSPA5|HGS|RPS6KA4|HEY1|AURKAIP1|UBQLN2|RBPJ|UVRAG|SFPQ|BRPF3|VCP|SREBF2|SMURF1|TAF13|…
6207	159	GO Biological Process	Positive regulation of biological process	1.03e-15	CFTR|ERCC1|VAMP3|TNFRSF1A|CEACAM6|VRK1|AURKA|DECR1|PLAT|TNFRSF10A|RELB|FIS1|DDX5|HDAC5|HLF|ELK3|CDKN1B|LTBR|IFNG|IGFBP5|HSPE1|DLX2|TRAF2|YWHAH|RIDA|FABP4|CDK4|TANK|POU5F1|TRAF5|DNAJA3|SPTLC1|HPN|PIK3R3|WNT5A|RAB7A|KAT6A|EIF2B2|ERBB3|SETDB1|RPS3|OVOL2|DUSP6|MYCN|NVL|MED21|CA2|CTBP1|ZER1|CRK|WNT10B|BIRC5|FADD|AXIN2|P2RY12|CYCS|MMP14|FOSL1|P2RY2|TLR8|CFLAR|HNF4A|CD19|PRKDC|GBA|EXOSC4|ROCK2|CALR|HSPA…
1462	69	GO Biological Process	Regulation of apoptotic process	1.23e-15	TNFRSF1A|CEACAM6|AURKA|TNFRSF10A|FIS1|CDKN1B|LTBR|IFNG|TRAP1|TRAF2|TRAF5|DNAJA3|SPTLC1|HPN|PIK3R3|WNT5A|ERBB3|RPS3|DUSP6|HSP90B1|WNT10B|BIRC5|FADD|FOSL1|CFLAR|PRKDC|GBA|YME1L1|CALR|HSPA5|PPP2R1A|IP6K2|FAIM|CTSB|SFPQ|VCP|AGT|ATF6|BNIP3|CTH|FFAR4|CD40|PIM1|SRC|LPAR1|TLE1|IFNB1|ETS1|ASNS|VDAC1|NFE2L2|GPER1|LCMT1|TNF|BBC3|BRAF|NDUFA13|CAMK2D|LYN|RNPS1|MAP2K6|UBB|MYC|PHB|HYOU1|SAP18|EIF2B5|BCL10|ERCC5
6249	159	GO Biological Process	Regulation of macromolecule metabolic process	1.4e-15	ERCC1|VAMP3|TNFRSF1A|AURKA|PLAT|TNFRSF10A|RELB|FIS1|DDX5|HDAC5|HLF|ELK3|CDKN1B|IFNG|IGFBP5|HSPE1|DLX2|TRAP1|TRAF2|YWHAH|RIDA|FABP4|CDK4|TANK|POU5F1|KLF3|TRAF5|DNAJA3|HPN|CDKN2C|PIK3R3|WNT5A|CASC3|RAB7A|KAT6A|EIF2B2|ERBB3|SETDB1|RPS3|OVOL2|DUSP6|MYCN|NVL|MED21|CCNB2|CTBP1|ZER1|HDGFL3|HSP90B1|CRK|WNT10B|BIRC5|FADD|AXIN2|ZNF561|CYCS|MMP14|PSMD1|FOSL1|TLR8|CFLAR|HNF4A|PRKDC|GBA|EXOSC4|ROCK2|CALR|EBF1…
7835	181	GO Biological Process	Response to stimulus	4.97e-15	CFTR|ERCC1|VAMP3|TNFRSF1A|CEACAM6|VRK1|AURKA|PLAT|TNFRSF10A|RELB|FIS1|DDX5|HDAC5|ELK3|CDKN1B|LTBR|IFNG|IGFBP5|HSPE1|DLX2|RPN2|TRAF2|YWHAH|RIDA|FABP4|CDK4|TANK|POU5F1|KLF3|TRAF5|DNAJA3|HPN|PIK3R3|LIG1|STAM2|WNT5A|RAB7A|KAT6A|ACAT1|EIF2B2|ERBB3|AFG3L2|SETDB1|GPR119|RPS3|OVOL2|DUSP6|CA2|OXGR1|HDGFL3|HSP90B1|CRK|WNT10B|BIRC5|FADD|AXIN2|P2RY12|CYCS|MMP14|GPR148|FOSL1|P2RY2|TLR8|AOC3|CFLAR|HNF4A|CD19|P…
5899	152	GO Biological Process	Regulation of primary metabolic process	4.97e-15	ERCC1|TNFRSF1A|AURKA|PLAT|TNFRSF10A|RELB|FIS1|DDX5|HDAC5|HLF|ELK3|CDKN1B|IFNG|IGFBP5|HSPE1|DLX2|TRAP1|TRAF2|YWHAH|RIDA|FABP4|CDK4|TANK|POU5F1|KLF3|TRAF5|DNAJA3|HPN|CDKN2C|PIK3R3|WNT5A|CASC3|RAB7A|KAT6A|EIF2B2|ERBB3|RPS3|OVOL2|DUSP6|MYCN|NVL|MED21|CCNB2|CTBP1|ZER1|HDGFL3|HSP90B1|CRK|WNT10B|BIRC5|FADD|AXIN2|ZNF561|P2RY12|CYCS|MMP14|PSMD1|FOSL1|TLR8|CFLAR|HNF4A|CD19|PRKDC|GBA|ROCK2|CALR|EBF1|HSPA5|P…
5734	148	GO Biological Process	Regulation of nitrogen compound metabolic process	1.82e-14	ERCC1|TNFRSF1A|AURKA|PLAT|TNFRSF10A|RELB|FIS1|DDX5|HDAC5|HLF|ELK3|CDKN1B|IFNG|IGFBP5|HSPE1|DLX2|TRAP1|TRAF2|YWHAH|RIDA|FABP4|CDK4|TANK|POU5F1|KLF3|TRAF5|DNAJA3|HPN|CDKN2C|PIK3R3|WNT5A|CASC3|RAB7A|KAT6A|EIF2B2|ERBB3|RPS3|OVOL2|DUSP6|MYCN|NVL|MED21|CCNB2|CTBP1|ZER1|HDGFL3|HSP90B1|CRK|WNT10B|BIRC5|FADD|AXIN2|ZNF561|CYCS|MMP14|PSMD1|FOSL1|TLR8|CFLAR|HNF4A|PRKDC|GBA|ROCK2|CALR|EBF1|HSPA5|PPP2R1A|HGS|R…
1651	71	GO Biological Process	Regulation of cell death	1.88e-14	TNFRSF1A|CEACAM6|AURKA|TNFRSF10A|FIS1|CDKN1B|LTBR|IFNG|TRAP1|TRAF2|TRAF5|DNAJA3|SPTLC1|HPN|PIK3R3|WNT5A|ERBB3|RPS3|DUSP6|HSP90B1|WNT10B|BIRC5|FADD|AXIN2|FOSL1|CFLAR|PRKDC|GBA|YME1L1|CALR|HSPA5|PPP2R1A|IP6K2|FAIM|CTSB|SFPQ|VCP|AGT|ATF6|BNIP3|CTH|FFAR4|CD40|PIM1|SRC|LPAR1|TLE1|IFNB1|ETS1|ASNS|VDAC1|SULT1A3|NFE2L2|GPER1|LCMT1|TNF|BBC3|BRAF|NDUFA13|CAMK2D|LYN|RNPS1|MAP2K6|UBB|MYC|PHB|HYOU1|SAP18|EIF2…
5584	145	GO Biological Process	Positive regulation of cellular process	2.81e-14	CFTR|ERCC1|VAMP3|TNFRSF1A|CEACAM6|VRK1|AURKA|TNFRSF10A|RELB|FIS1|DDX5|HDAC5|HLF|ELK3|CDKN1B|LTBR|IFNG|IGFBP5|DLX2|TRAF2|YWHAH|RIDA|CDK4|POU5F1|TRAF5|DNAJA3|SPTLC1|HPN|PIK3R3|WNT5A|RAB7A|KAT6A|ERBB3|SETDB1|RPS3|OVOL2|DUSP6|MYCN|NVL|MED21|CA2|CTBP1|ZER1|CRK|WNT10B|BIRC5|FADD|AXIN2|P2RY12|MMP14|FOSL1|CFLAR|HNF4A|CD19|PRKDC|GBA|EXOSC4|ROCK2|CALR|HSPA5|PPP2R1A|IP6K2|HGS|RPS6KA4|HEY1|FAIM|UBQLN2|RBPJ|U…
4010	118	GO Biological Process	Response to chemical	3.54e-14	CFTR|ERCC1|VAMP3|TNFRSF1A|PLAT|RELB|DDX5|HDAC5|CDKN1B|IFNG|IGFBP5|HSPE1|RPN2|TRAF2|YWHAH|RIDA|FABP4|CDK4|TANK|POU5F1|KLF3|TRAF5|DNAJA3|HPN|PIK3R3|WNT5A|ACAT1|EIF2B2|RPS3|OVOL2|DUSP6|CA2|HSP90B1|CRK|WNT10B|FADD|AXIN2|P2RY12|MMP14|GPR148|FOSL1|P2RY2|AOC3|CFLAR|HNF4A|PRKDC|PFAS|MSRA|GBA|ROCK2|TUBB3|CALR|HSPA5|PPP2R1A|IP6K2|RPS6KA4|UBQLN2|RBPJ|CTSB|ARG1|VCP|EIF2B3|SREBF2|SMURF1|AGT|TAB2|ATF6|BNIP3|RA…
3533	109	GO Biological Process	Positive regulation of macromolecule metabolic process	4.47e-14	ERCC1|VAMP3|TNFRSF1A|AURKA|TNFRSF10A|RELB|FIS1|DDX5|HDAC5|HLF|ELK3|CDKN1B|IFNG|HSPE1|DLX2|TRAF2|YWHAH|RIDA|TANK|POU5F1|TRAF5|DNAJA3|HPN|PIK3R3|WNT5A|RAB7A|KAT6A|ERBB3|RPS3|OVOL2|MYCN|NVL|MED21|CTBP1|ZER1|WNT10B|BIRC5|FADD|AXIN2|CYCS|MMP14|FOSL1|TLR8|CFLAR|HNF4A|PRKDC|GBA|ROCK2|CALR|HSPA5|HGS|RPS6KA4|HEY1|AURKAIP1|UBQLN2|RBPJ|SFPQ|BRPF3|VCP|SREBF2|SMURF1|TAF13|HEATR1|AGT|IL20|TAB2|ATF6|RAP1A|TTK|C…
5313	140	GO Biological Process	Negative regulation of biological process	4.47e-14	ERCC1|VAMP3|TNFRSF1A|CEACAM6|AURKA|PLAT|RELB|FIS1|DDX5|HDAC5|ELK3|CDKN1B|IFNG|IGFBP5|DLX2|TRAP1|TRAF2|YWHAH|RIDA|FABP4|TANK|POU5F1|KLF3|TRAF5|DNAJA3|HPN|CDKN2C|PIK3R3|WNT5A|CASC3|RAB7A|KAT6A|ERBB3|SETDB1|RPS3|OVOL2|DUSP6|MYCN|CTBP1|HDGFL3|HSP90B1|CRK|WNT10B|BIRC5|FADD|AXIN2|MMP14|FOSL1|TLR8|CFLAR|HNF4A|PRKDC|GBA|EXOSC4|ROCK2|YME1L1|CALR|HSPA5|PPP2R1A|IP6K2|HGS|RPS6KA4|HEY1|AURKAIP1|FAIM|UBQLN2|RB…
5681	145	GO Biological Process	Regulation of cellular metabolic process	1.04e-13	ERCC1|VAMP3|TNFRSF1A|AURKA|TNFRSF10A|RELB|FIS1|DDX5|HDAC5|HLF|ELK3|CDKN1B|IFNG|IGFBP5|DLX2|TRAP1|TRAF2|YWHAH|RIDA|FABP4|CDK4|POU5F1|KLF3|TRAF5|DNAJA3|SPTLC1|HPN|CDKN2C|PIK3R3|WNT5A|CASC3|KAT6A|EIF2B2|ERBB3|RPS3|OVOL2|DUSP6|MYCN|NVL|MED21|CCNB2|CTBP1|ZER1|HDGFL3|HSP90B1|CRK|WNT10B|BIRC5|FADD|AXIN2|ZNF561|P2RY12|FOSL1|TLR8|CFLAR|HNF4A|CD19|PRKDC|GBA|ROCK2|CALR|EBF1|HSPA5|PPP2R1A|HGS|RPS6KA4|HEY1|US…
2622	90	GO Biological Process	Regulation of protein metabolic process	1.62e-13	TNFRSF1A|AURKA|PLAT|TNFRSF10A|FIS1|CDKN1B|IFNG|IGFBP5|HSPE1|TRAP1|TRAF2|RIDA|FABP4|TANK|DNAJA3|HPN|CDKN2C|PIK3R3|WNT5A|CASC3|RAB7A|EIF2B2|ERBB3|RPS3|DUSP6|CCNB2|CTBP1|ZER1|HSP90B1|WNT10B|BIRC5|FADD|AXIN2|CYCS|MMP14|PSMD1|TLR8|CFLAR|PRKDC|GBA|ROCK2|CALR|HSPA5|PPP2R1A|HGS|RPS6KA4|AURKAIP1|UBQLN2|CTSB|UVRAG|VCP|EIF2B3|SMURF1|AGT|FGFR1OP|IL20|TAB2|BUB3|RAP1A|TTK|CD40|PIM1|SRC|FGR|EIF2S2|DNAJC1|VPS28|…
3931	114	GO Biological Process	Regulation of response to stimulus	3.92e-13	ERCC1|TNFRSF1A|AURKA|PLAT|FIS1|DDX5|LTBR|IFNG|IGFBP5|DLX2|TRAP1|TRAF2|FABP4|CDK4|TANK|POU5F1|TRAF5|DNAJA3|WNT5A|RAB7A|KAT6A|EIF2B2|ERBB3|RPS3|OVOL2|DUSP6|CRK|WNT10B|BIRC5|FADD|AXIN2|P2RY12|MMP14|TLR8|CFLAR|HNF4A|CD19|PRKDC|GBA|ROCK2|CALR|HSPA5|PPP2R1A|HGS|HEY1|FAIM|USP1|UBQLN2|RBPJ|ARG1|SFPQ|VCP|EIF2B3|SREBF2|SMURF1|AGT|IL20|TAB2|ATF6|RAP1A|TTK|CTH|FFAR4|CD40|SRC|FGR|UGCG|LPAR1|BAMBI|TLE1|PCNA|IF…
6357	154	GO Biological Process	Cellular response to stimulus	4.28e-13	CFTR|ERCC1|VAMP3|TNFRSF1A|CEACAM6|VRK1|PLAT|TNFRSF10A|RELB|FIS1|DDX5|HDAC5|ELK3|CDKN1B|LTBR|IFNG|IGFBP5|DLX2|TRAF2|YWHAH|FABP4|CDK4|TANK|POU5F1|KLF3|TRAF5|DNAJA3|PIK3R3|LIG1|STAM2|WNT5A|KAT6A|EIF2B2|ERBB3|SETDB1|GPR119|RPS3|OVOL2|DUSP6|CA2|OXGR1|HDGFL3|HSP90B1|CRK|WNT10B|BIRC5|FADD|AXIN2|P2RY12|CYCS|GPR148|FOSL1|P2RY2|TLR8|CFLAR|HNF4A|CD19|PRKDC|MSRA|GBA|ROCK2|TUBB3|CALR|HSPA5|PPP2R1A|NPBWR1|IP6K…
4736	127	GO Biological Process	Negative regulation of cellular process	9.8e-13	ERCC1|VAMP3|TNFRSF1A|CEACAM6|AURKA|RELB|FIS1|DDX5|HDAC5|ELK3|CDKN1B|IFNG|IGFBP5|DLX2|TRAP1|TRAF2|YWHAH|RIDA|FABP4|TANK|POU5F1|KLF3|TRAF5|DNAJA3|HPN|CDKN2C|PIK3R3|WNT5A|RAB7A|KAT6A|ERBB3|RPS3|OVOL2|DUSP6|CTBP1|HDGFL3|HSP90B1|CRK|WNT10B|BIRC5|FADD|AXIN2|MMP14|FOSL1|CFLAR|HNF4A|PRKDC|GBA|ROCK2|YME1L1|CALR|HSPA5|PPP2R1A|IP6K2|HGS|HEY1|AURKAIP1|FAIM|UBQLN2|RBPJ|ZBTB45|ARG1|SFPQ|VCP|SREBF2|SMURF1|AGT|F…
590	39	GO Biological Process	Positive regulation of cell death	2.13e-12	TNFRSF1A|TNFRSF10A|FIS1|CDKN1B|LTBR|IFNG|TRAF2|DNAJA3|WNT5A|RPS3|DUSP6|WNT10B|FADD|AXIN2|FOSL1|PRKDC|PPP2R1A|IP6K2|SFPQ|AGT|ATF6|BNIP3|CD40|SRC|LPAR1|IFNB1|GPER1|TNF|BBC3|CAMK2D|LYN|RNPS1|MAP2K6|UBB|MYC|PHB|SAP18|EIF2B5|BCL10
3166	98	GO Biological Process	Positive regulation of nitrogen compound metabolic process	2.33e-12	ERCC1|TNFRSF1A|AURKA|TNFRSF10A|RELB|FIS1|DDX5|HDAC5|HLF|ELK3|CDKN1B|IFNG|HSPE1|DLX2|TRAF2|YWHAH|RIDA|TANK|POU5F1|DNAJA3|HPN|PIK3R3|WNT5A|RAB7A|KAT6A|ERBB3|RPS3|OVOL2|MYCN|NVL|MED21|CTBP1|ZER1|WNT10B|BIRC5|FADD|AXIN2|CYCS|MMP14|FOSL1|CFLAR|HNF4A|PRKDC|GBA|ROCK2|HSPA5|RPS6KA4|HEY1|AURKAIP1|UBQLN2|RBPJ|SFPQ|BRPF3|VCP|SREBF2|SMURF1|TAF13|HEATR1|AGT|IL20|TAB2|ATF6|RAP1A|TTK|CD40|PIM1|SRC|BAMBI|VPS28|P…
507	36	GO Biological Process	Positive regulation of apoptotic process	3.27e-12	TNFRSF1A|TNFRSF10A|FIS1|LTBR|IFNG|TRAF2|DNAJA3|WNT5A|RPS3|DUSP6|WNT10B|FADD|FOSL1|PRKDC|PPP2R1A|IP6K2|SFPQ|AGT|ATF6|BNIP3|CD40|SRC|LPAR1|IFNB1|GPER1|TNF|BBC3|CAMK2D|LYN|RNPS1|MAP2K6|UBB|MYC|SAP18|EIF2B5|BCL10
2131	76	GO Biological Process	Positive regulation of response to stimulus	8.88e-12	TNFRSF1A|PLAT|FIS1|DDX5|LTBR|IFNG|IGFBP5|TRAF2|FABP4|POU5F1|TRAF5|WNT5A|EIF2B2|ERBB3|RPS3|CRK|WNT10B|BIRC5|FADD|P2RY12|TLR8|CFLAR|CD19|PRKDC|ROCK2|CALR|PPP2R1A|UBQLN2|RBPJ|ARG1|SFPQ|VCP|EIF2B3|AGT|TAB2|ATF6|RAP1A|TTK|CTH|FFAR4|CD40|SRC|FGR|LPAR1|BAMBI|PCNA|IFNB1|NSD2|ETS1|TIRAP|VDAC1|AGPAT1|NFE2L2|GPER1|PAFAH1B1|ADRA2C|IL1R1|PBRM1|TNF|HLA-DMB|BBC3|HLA-DPB1|GPR35|CFB|BRAF|LYN|MAP2K6|UBB|MYC|PHB|MA…
3114	95	GO Biological Process	Positive regulation of cellular metabolic process	1.62e-11	ERCC1|VAMP3|TNFRSF1A|AURKA|TNFRSF10A|RELB|DDX5|HDAC5|HLF|ELK3|CDKN1B|IFNG|DLX2|TRAF2|YWHAH|RIDA|POU5F1|SPTLC1|HPN|PIK3R3|WNT5A|KAT6A|ERBB3|RPS3|OVOL2|MYCN|NVL|MED21|CTBP1|ZER1|WNT10B|BIRC5|FADD|AXIN2|P2RY12|FOSL1|HNF4A|CD19|PRKDC|GBA|ROCK2|HSPA5|RPS6KA4|HEY1|UBQLN2|RBPJ|UVRAG|SFPQ|BRPF3|VCP|SREBF2|SMURF1|TAF13|HEATR1|AGT|IL20|TAB2|ATF6|BNIP3|RAP1A|TTK|CD40|PIM1|SRC|FGR|BAMBI|PCNA|ZFX|IFNB1|NSD2|E…
2978	92	GO Biological Process	Regulation of signal transduction	2.38e-11	TNFRSF1A|AURKA|FIS1|DDX5|LTBR|IFNG|IGFBP5|DLX2|TRAP1|TRAF2|CDK4|TANK|POU5F1|TRAF5|DNAJA3|WNT5A|RAB7A|KAT6A|ERBB3|RPS3|OVOL2|DUSP6|CRK|WNT10B|BIRC5|FADD|AXIN2|P2RY12|MMP14|CFLAR|HNF4A|CD19|GBA|ROCK2|CALR|HSPA5|PPP2R1A|HGS|HEY1|FAIM|UBQLN2|RBPJ|ARG1|SFPQ|VCP|SREBF2|SMURF1|AGT|TAB2|ATF6|RAP1A|TTK|CTH|FFAR4|CD40|SRC|FGR|UGCG|LPAR1|BAMBI|TLE1|IFNB1|TIRAP|AGPAT1|ABAT|NFE2L2|GPER1|PAFAH1B1|LCMT1|NLK|ADR…
3358	99	GO Biological Process	Response to stress	2.59e-11	CFTR|ERCC1|VAMP3|TNFRSF1A|VRK1|AURKA|PLAT|RELB|HDAC5|ELK3|CDKN1B|IFNG|HSPE1|TRAF2|TANK|POU5F1|DNAJA3|LIG1|WNT5A|KAT6A|ACAT1|EIF2B2|ERBB3|RPS3|DUSP6|HSP90B1|CRK|FADD|P2RY12|MMP14|FOSL1|TLR8|AOC3|CFLAR|HNF4A|PRKDC|MSRA|GBA|EXOSC4|ROCK2|CALR|HSPA5|RPS6KA4|USP1|UBQLN2|RBPJ|UVRAG|ARG1|SFPQ|VCP|MB|EIF2B3|SREBF2|AGT|ATP1B1|ATF6|BNIP3|CTH|FFAR4|CD40|SRC|FGR|S1PR3|PCNA|IFNB1|PARP4|NSD2|TIRAP|ASNS|VDAC1|AB…
4899	126	GO Biological Process	Regulation of gene expression	2.59e-11	ERCC1|TNFRSF1A|AURKA|PLAT|RELB|DDX5|HDAC5|HLF|ELK3|CDKN1B|IFNG|IGFBP5|DLX2|TRAP1|TRAF2|YWHAH|RIDA|FABP4|CDK4|POU5F1|KLF3|TRAF5|DNAJA3|HPN|PIK3R3|WNT5A|CASC3|KAT6A|EIF2B2|ERBB3|SETDB1|RPS3|OVOL2|MYCN|MED21|CTBP1|HDGFL3|CRK|WNT10B|BIRC5|FADD|AXIN2|ZNF561|MMP14|FOSL1|TLR8|CFLAR|HNF4A|PRKDC|GBA|EXOSC4|ROCK2|CALR|EBF1|HSPA5|PPP2R1A|HGS|RPS6KA4|HEY1|RBPJ|ZBTB45|ARG1|SFPQ|BRPF3|EIF2B3|SREBF2|TAF13|HEATR…
14826	254	GO Biological Process	Cellular process	3.53e-11	CFTR|ERCC1|SLC7A9|VAMP3|TNFRSF1A|TRAM2|CEACAM6|VRK1|AURKA|CDIPT|DECR1|PLAT|TNFRSF10A|RELB|FIS1|DDX5|HDAC5|HLF|MLEC|ELK3|CDKN1B|LTBR|IFNG|IGFBP5|HSPE1|DLX2|RPN2|TRAP1|TRAF2|YWHAH|GRWD1|PDLIM4|RIDA|FABP4|CDK4|TANK|POU5F1|KLF3|TRAF5|DNAJA3|SPTLC1|HPN|CDKN2C|PIK3R3|LIG1|STAM2|WNT5A|CASC3|RAB7A|KAT6A|ACAT1|EIF2B2|ERBB3|PMM2|AFG3L2|PGD|SETDB1|RPS27A|GPR119|RPS3|OVOL2|DUSP6|NVL|MED21|CA2|CCNB2|CTBP1|RPN…
2609	84	GO Biological Process	Cellular response to chemical stimulus	4.9e-11	CFTR|VAMP3|TNFRSF1A|PLAT|RELB|DDX5|HDAC5|CDKN1B|IFNG|IGFBP5|TRAF2|YWHAH|FABP4|CDK4|TANK|POU5F1|KLF3|TRAF5|PIK3R3|WNT5A|RPS3|OVOL2|CA2|HSP90B1|CRK|WNT10B|AXIN2|P2RY12|P2RY2|CFLAR|HNF4A|PRKDC|MSRA|GBA|ROCK2|CALR|HSPA5|IP6K2|RPS6KA4|RBPJ|CTSB|ARG1|VCP|SMURF1|AGT|ATF6|BNIP3|RAP1A|CTH|AKR1A1|CD40|PIM1|SRC|SRSF3|UGCG|LPAR1|BAMBI|PCNA|IFNB1|TIRAP|SULT1A3|NFE2L2|GPER1|NLK|IL1R1|TNF|SATB2|BBC3|VRK2|GPR35|…
7988	172	GO Biological Process	Metabolic process	7.45e-11	CFTR|ERCC1|TNFRSF1A|TRAM2|VRK1|AURKA|CDIPT|DECR1|PLAT|FIS1|DDX5|HDAC5|MLEC|CDKN1B|RPN2|TRAF2|YWHAH|GRWD1|RIDA|CDK4|TRAF5|DNAJA3|SPTLC1|HPN|CDKN2C|PIK3R3|LIG1|STAM2|WNT5A|CASC3|RAB7A|KAT6A|ACAT1|EIF2B2|ERBB3|PMM2|AFG3L2|PGD|SETDB1|RPS27A|RPS3|DUSP6|NVL|MED21|CA2|CTBP1|ZER1|RPN1|HSP90B1|CRK|WNT10B|BIRC5|FADD|AXIN2|CYCS|MMP14|PSMD1|AOC3|CFLAR|HNF4A|PRKDC|PFAS|PHKB|MSRA|GBA|ALDH5A1|EXOSC4|COG4|ROCK2|…
4714	121	GO Biological Process	Signal transduction	1.3e-10	TNFRSF1A|CEACAM6|VRK1|PLAT|TNFRSF10A|RELB|FIS1|DDX5|ELK3|CDKN1B|LTBR|IFNG|IGFBP5|DLX2|TRAF2|YWHAH|CDK4|TANK|POU5F1|TRAF5|DNAJA3|PIK3R3|STAM2|WNT5A|EIF2B2|ERBB3|SETDB1|GPR119|DUSP6|CA2|OXGR1|HDGFL3|CRK|WNT10B|BIRC5|FADD|AXIN2|P2RY12|CYCS|GPR148|P2RY2|TLR8|CFLAR|HNF4A|CD19|PRKDC|ROCK2|TUBB3|CALR|HSPA5|PPP2R1A|NPBWR1|HGS|RPS6KA4|HEY1|RHOBTB1|FAIM|RBPJ|VCP|EIF2B3|SREBF2|SMURF1|AGT|IL20|ATP1B1|ATF6|CO…
3355	97	GO Biological Process	Regulation of cell communication	1.51e-10	CFTR|TNFRSF1A|AURKA|PLAT|FIS1|DDX5|LTBR|IFNG|IGFBP5|DLX2|TRAP1|TRAF2|YWHAH|CDK4|TANK|POU5F1|TRAF5|DNAJA3|WNT5A|RAB7A|KAT6A|ERBB3|RPS3|OVOL2|DUSP6|CA2|CRK|WNT10B|BIRC5|FADD|AXIN2|P2RY12|MMP14|CFLAR|HNF4A|CD19|GBA|ROCK2|CALR|HSPA5|PPP2R1A|HGS|HEY1|FAIM|UBQLN2|RBPJ|ARG1|SFPQ|VCP|SREBF2|SMURF1|AGT|TAB2|ATF6|RAP1A|TTK|CTH|FFAR4|CD40|SRC|FGR|UGCG|LPAR1|BAMBI|TLE1|IFNB1|TIRAP|AGPAT1|ABAT|NFE2L2|GPER1|PA…
375	29	GO Biological Process	Positive regulation of proteolysis	1.62e-10	AURKA|FIS1|IFNG|HSPE1|TANK|DNAJA3|HPN|RPS3|ZER1|FADD|AXIN2|CYCS|MMP14|CFLAR|GBA|ROCK2|AURKAIP1|UBQLN2|VCP|SMURF1|SRC|NFE2L2|GPER1|TNF|BBC3|NDUFA13|LYN|MYC|BCL10
3367	97	GO Biological Process	Regulation of signaling	1.77e-10	CFTR|VAMP3|TNFRSF1A|AURKA|PLAT|FIS1|DDX5|LTBR|IFNG|IGFBP5|DLX2|TRAP1|TRAF2|YWHAH|CDK4|TANK|POU5F1|TRAF5|DNAJA3|WNT5A|RAB7A|KAT6A|ERBB3|RPS3|OVOL2|DUSP6|CA2|CRK|WNT10B|BIRC5|FADD|AXIN2|P2RY12|MMP14|CFLAR|HNF4A|CD19|GBA|ROCK2|CALR|HSPA5|PPP2R1A|HGS|HEY1|FAIM|UBQLN2|RBPJ|ARG1|SFPQ|VCP|SREBF2|SMURF1|AGT|TAB2|ATF6|RAP1A|TTK|CTH|FFAR4|CD40|SRC|FGR|UGCG|LPAR1|BAMBI|TLE1|IFNB1|TIRAP|AGPAT1|ABAT|NFE2L2|GP…
1547	60	GO Biological Process	Response to oxygen-containing compound	2.64e-10	CFTR|ERCC1|PLAT|HDAC5|CDKN1B|IGFBP5|TRAF2|CDK4|KLF3|PIK3R3|WNT5A|EIF2B2|RPS3|CA2|HSP90B1|CRK|WNT10B|FADD|AXIN2|P2RY12|FOSL1|P2RY2|CFLAR|HNF4A|PRKDC|GBA|ROCK2|CALR|HSPA5|IP6K2|ARG1|VCP|EIF2B3|AGT|TAB2|BNIP3|RAP1A|AKR1A1|PIM1|SRC|LPAR1|PCNA|TIRAP|NR2F2|SULT1A3|ABAT|NFE2L2|GPER1|DHFR|TNF|NDUFA13|LYN|MAP2K6|SLC37A4|GCH1|EIF2B5|LPL|ENPP1|BCL10|MYD88
1512	59	GO Biological Process	Positive regulation of protein metabolic process	3.28e-10	TNFRSF1A|AURKA|TNFRSF10A|FIS1|CDKN1B|IFNG|HSPE1|TRAF2|TANK|DNAJA3|HPN|PIK3R3|WNT5A|RAB7A|ERBB3|RPS3|CTBP1|ZER1|BIRC5|FADD|AXIN2|CYCS|MMP14|CFLAR|PRKDC|GBA|ROCK2|HSPA5|RPS6KA4|AURKAIP1|UBQLN2|VCP|SMURF1|AGT|IL20|TAB2|RAP1A|TTK|CD40|PIM1|SRC|VPS28|IFNB1|TIRAP|NFE2L2|GPER1|ADRA2C|TNF|BBC3|BRAF|NDUFA13|LYN|YTHDF2|MAP2K6|UBB|MYC|PHB|EIF2B5|BCL10
2982	89	GO Biological Process	Negative regulation of metabolic process	3.69e-10	ERCC1|AURKA|PLAT|RELB|FIS1|DDX5|HDAC5|ELK3|CDKN1B|IFNG|IGFBP5|DLX2|TRAP1|TRAF2|RIDA|FABP4|POU5F1|KLF3|TRAF5|DNAJA3|CDKN2C|WNT5A|CASC3|KAT6A|SETDB1|RPS3|OVOL2|DUSP6|MYCN|CTBP1|WNT10B|BIRC5|AXIN2|TLR8|CFLAR|HNF4A|PRKDC|GBA|EXOSC4|ROCK2|CALR|PPP2R1A|RPS6KA4|HEY1|RBPJ|CTSB|ZBTB45|ARG1|SFPQ|SREBF2|AGT|FGFR1OP|TAB2|BNIP3|BUB3|PASD1|CREG1|FFAR4|SRC|SRSF3|TLE1|DNAJC1|VPS28|MAGEB6|PCNA|IFNB1|NSD2|TIRAP|NR…
5165	126	GO Biological Process	Cell communication	9.46e-10	TNFRSF1A|CEACAM6|VRK1|PLAT|TNFRSF10A|RELB|FIS1|DDX5|ELK3|CDKN1B|LTBR|IFNG|IGFBP5|DLX2|TRAF2|YWHAH|PDLIM4|CDK4|TANK|POU5F1|TRAF5|DNAJA3|PIK3R3|STAM2|WNT5A|EIF2B2|ERBB3|SETDB1|GPR119|DUSP6|CA2|OXGR1|HDGFL3|CRK|WNT10B|BIRC5|FADD|AXIN2|P2RY12|CYCS|GPR148|FOSL1|P2RY2|TLR8|CFLAR|HNF4A|CD19|PRKDC|GBA|ROCK2|TUBB3|CALR|HSPA5|PPP2R1A|NPBWR1|HGS|RPS6KA4|HEY1|RHOBTB1|FAIM|RBPJ|VCP|EIF2B3|SREBF2|SMURF1|AGT|IL…
2019	69	GO Biological Process	Cellular response to organic substance	9.46e-10	CFTR|VAMP3|TNFRSF1A|PLAT|DDX5|HDAC5|CDKN1B|IFNG|IGFBP5|TRAF2|YWHAH|FABP4|CDK4|TANK|POU5F1|KLF3|TRAF5|PIK3R3|WNT5A|RPS3|OVOL2|CA2|HSP90B1|CRK|WNT10B|AXIN2|P2RY12|P2RY2|CFLAR|HNF4A|PRKDC|GBA|ROCK2|CALR|HSPA5|RPS6KA4|CTSB|ARG1|VCP|SMURF1|AGT|ATF6|RAP1A|CTH|CD40|PIM1|SRC|SRSF3|UGCG|LPAR1|BAMBI|IFNB1|SULT1A3|NFE2L2|GPER1|NLK|IL1R1|TNF|SATB2|GPR35|NDUFA13|LYN|MAP2K6|PHB|LPL|CDC42|ENPP1|BCL10|MYD88
861	42	GO Biological Process	Response to organic cyclic compound	1.36e-09	CFTR|PLAT|DDX5|CDKN1B|IGFBP5|YWHAH|CDK4|ACAT1|DUSP6|HSP90B1|WNT10B|FADD|AXIN2|P2RY12|MMP14|FOSL1|P2RY2|CFLAR|HNF4A|GBA|ROCK2|CALR|HSPA5|ARG1|AGT|RAP1A|PSMB2|PIM1|SRC|PCNA|IFNB1|NR2F2|SULT1A3|ABAT|GPER1|DHFR|TNF|LYN|SLC37A4|PHB|ENPP1|MYD88
2749	83	GO Biological Process	Regulation of multicellular organismal process	1.56e-09	CFTR|TNFRSF1A|DECR1|PLAT|RELB|HDAC5|CDKN1B|IFNG|IGFBP5|DLX2|TRAF2|YWHAH|FABP4|CDK4|POU5F1|HPN|WNT5A|KAT6A|ERBB3|AFG3L2|RPS3|OVOL2|DUSP6|WNT10B|FADD|AXIN2|MMP14|P2RY2|TLR8|HNF4A|PRKDC|GBA|ROCK2|CALR|HGS|RPS6KA4|HEY1|FAIM|RBPJ|ARG1|BRPF3|AGT|IL20|ATP1B1|FFAR4|CD40|PIM1|SRC|FGR|BAMBI|S1PR3|CEMIP2|IFNB1|NSD2|ETS1|TIRAP|NR2F2|AGPAT1|ABAT|NFE2L2|GPER1|PAFAH1B1|ADRA2C|IL1R1|PBRM1|TNF|HLA-DPB1|GPR35|BRAF…
1107	48	GO Biological Process	Response to abiotic stimulus	1.74e-09	ERCC1|TNFRSF1A|PLAT|TNFRSF10A|RELB|CDKN1B|LTBR|TANK|DNAJA3|HPN|EIF2B2|HSP90B1|FADD|MMP14|FOSL1|TLR8|CFLAR|PRKDC|GBA|CALR|HSPA5|USP1|RBPJ|VCP|MB|EIF2B3|AGT|ATP1B1|BNIP3|CD40|SRC|LPAR1|PCNA|ABAT|NFE2L2|TNF|BBC3|BRAF|LYN|MYC|HYOU1|MAP7|MAP3K14|EIF2B5|LPL|BCL10|MYD88|ERCC5
1363	54	GO Biological Process	Response to endogenous stimulus	1.83e-09	CFTR|PLAT|DDX5|HDAC5|CDKN1B|IGFBP5|YWHAH|CDK4|POU5F1|KLF3|HPN|PIK3R3|WNT5A|ACAT1|EIF2B2|OVOL2|CA2|HSP90B1|CRK|WNT10B|AXIN2|P2RY12|MMP14|FOSL1|P2RY2|CFLAR|HNF4A|PRKDC|GBA|ROCK2|CALR|HSPA5|CTSB|ARG1|EIF2B3|SREBF2|SMURF1|AGT|RAP1A|SRC|UGCG|BAMBI|PCNA|SULT1A3|NFE2L2|GPER1|NLK|TNF|LYN|PHB|EIF2B5|LPL|ENPP1|MYD88
7522	161	GO Biological Process	Organic substance metabolic process	2.18e-09	CFTR|ERCC1|TNFRSF1A|VRK1|AURKA|CDIPT|DECR1|PLAT|DDX5|HDAC5|MLEC|RPN2|TRAF2|YWHAH|GRWD1|RIDA|CDK4|TRAF5|DNAJA3|SPTLC1|HPN|PIK3R3|LIG1|STAM2|WNT5A|CASC3|RAB7A|KAT6A|ACAT1|EIF2B2|ERBB3|PMM2|AFG3L2|PGD|SETDB1|RPS27A|RPS3|DUSP6|NVL|MED21|CTBP1|ZER1|RPN1|HSP90B1|CRK|WNT10B|BIRC5|FADD|AXIN2|CYCS|MMP14|PSMD1|AOC3|CFLAR|HNF4A|PRKDC|PFAS|PHKB|MSRA|GBA|ALDH5A1|EXOSC4|ROCK2|YME1L1|CALR|HSPA5|PPP2R1A|FTSJ1|RN…
5057	123	GO Biological Process	Signaling	2.3e-09	TNFRSF1A|CEACAM6|VRK1|PLAT|TNFRSF10A|RELB|FIS1|DDX5|ELK3|CDKN1B|LTBR|IFNG|IGFBP5|DLX2|TRAF2|YWHAH|PDLIM4|CDK4|TANK|POU5F1|TRAF5|DNAJA3|PIK3R3|STAM2|WNT5A|EIF2B2|ERBB3|SETDB1|GPR119|DUSP6|CA2|OXGR1|HDGFL3|CRK|WNT10B|BIRC5|FADD|AXIN2|P2RY12|CYCS|GPR148|P2RY2|TLR8|CFLAR|HNF4A|CD19|PRKDC|ROCK2|TUBB3|CALR|HSPA5|PPP2R1A|NPBWR1|HGS|RPS6KA4|HEY1|RHOBTB1|FAIM|RBPJ|VCP|EIF2B3|SREBF2|SMURF1|AGT|IL20|ATP1B1|…
1373	54	GO Biological Process	Regulation of response to stress	2.3e-09	ERCC1|TNFRSF1A|PLAT|DDX5|LTBR|IFNG|TRAP1|TRAF2|FABP4|TRAF5|DNAJA3|WNT5A|RPS3|CRK|FADD|AXIN2|TLR8|PRKDC|GBA|ROCK2|HSPA5|USP1|UBQLN2|ARG1|SFPQ|AGT|IL20|ATF6|FFAR4|SRC|FGR|PCNA|IFNB1|NSD2|ETS1|TIRAP|VDAC1|ABAT|NFE2L2|GPER1|PAFAH1B1|IL1R1|PBRM1|DHFR|TNF|BBC3|BRAF|LYN|YTHDF2|GCH1|MYC|HYOU1|LPL|MYD88
11025	208	GO Biological Process	Regulation of cellular process	2.32e-09	CFTR|ERCC1|VAMP3|TNFRSF1A|CEACAM6|VRK1|AURKA|PLAT|TNFRSF10A|RELB|FIS1|DDX5|HDAC5|HLF|ELK3|CDKN1B|LTBR|IFNG|IGFBP5|DLX2|TRAP1|TRAF2|YWHAH|RIDA|FABP4|CDK4|TANK|POU5F1|KLF3|TRAF5|DNAJA3|SPTLC1|HPN|CDKN2C|PIK3R3|STAM2|WNT5A|CASC3|RAB7A|KAT6A|EIF2B2|ERBB3|SETDB1|GPR119|RPS3|OVOL2|DUSP6|MYCN|NVL|MED21|CA2|CCNB2|CTBP1|ZER1|OXGR1|HDGFL3|HSP90B1|CRK|WNT10B|BIRC5|FADD|AXIN2|ZNF561|P2RY12|CYCS|MMP14|GPR148|…
963	44	GO Biological Process	Response to organonitrogen compound	2.64e-09	CFTR|PLAT|HDAC5|CDKN1B|IGFBP5|CDK4|KLF3|PIK3R3|EIF2B2|CA2|HSP90B1|CRK|WNT10B|FADD|P2RY12|FOSL1|P2RY2|CFLAR|PRKDC|ROCK2|CALR|HSPA5|UBQLN2|ARG1|VCP|EIF2B3|SREBF2|AGT|ATF6|RAP1A|PSMB2|SRC|PCNA|SULT1A3|ABAT|NFE2L2|GPER1|DHFR|TNF|LYN|EIF2B5|LPL|ENPP1|MYD88
6568	146	GO Biological Process	Cellular metabolic process	3.99e-09	ERCC1|TNFRSF1A|VRK1|AURKA|CDIPT|DECR1|FIS1|DDX5|MLEC|CDKN1B|RPN2|GRWD1|RIDA|CDK4|DNAJA3|SPTLC1|CDKN2C|PIK3R3|LIG1|STAM2|WNT5A|CASC3|RAB7A|KAT6A|ACAT1|EIF2B2|ERBB3|PMM2|PGD|SETDB1|RPS27A|RPS3|DUSP6|NVL|MED21|CA2|CTBP1|RPN1|HSP90B1|WNT10B|BIRC5|AXIN2|CYCS|PSMD1|HNF4A|PRKDC|PFAS|PHKB|MSRA|GBA|ALDH5A1|EXOSC4|ROCK2|CALR|HSPA5|PPP2R1A|FTSJ1|IP6K2|HGS|IDH2|MGAT1|RPS6KA4|CYB5A|CS|AURKAIP1|PUS7L|USP1|MCCC…
1058	46	GO Biological Process	Response to nitrogen compound	4.04e-09	CFTR|PLAT|HDAC5|CDKN1B|IGFBP5|TRAF2|CDK4|KLF3|PIK3R3|EIF2B2|CA2|HSP90B1|CRK|WNT10B|FADD|P2RY12|FOSL1|P2RY2|CFLAR|PRKDC|ROCK2|CALR|HSPA5|UBQLN2|ARG1|VCP|EIF2B3|SREBF2|AGT|ATF6|RAP1A|PSMB2|SRC|PCNA|IFNB1|SULT1A3|ABAT|NFE2L2|GPER1|DHFR|TNF|LYN|EIF2B5|LPL|ENPP1|MYD88
2760	82	GO Biological Process	Negative regulation of macromolecule metabolic process	4.09e-09	ERCC1|AURKA|PLAT|RELB|DDX5|HDAC5|ELK3|CDKN1B|IFNG|IGFBP5|DLX2|TRAF2|RIDA|FABP4|POU5F1|KLF3|TRAF5|DNAJA3|CDKN2C|WNT5A|CASC3|KAT6A|SETDB1|RPS3|OVOL2|DUSP6|MYCN|CTBP1|WNT10B|BIRC5|AXIN2|TLR8|HNF4A|PRKDC|GBA|EXOSC4|ROCK2|CALR|PPP2R1A|RPS6KA4|HEY1|RBPJ|CTSB|ZBTB45|ARG1|SFPQ|SREBF2|AGT|FGFR1OP|BUB3|PASD1|CREG1|FFAR4|SRC|SRSF3|TLE1|DNAJC1|VPS28|MAGEB6|PCNA|IFNB1|NSD2|TIRAP|NR2F2|GPER1|DHFR|TNF|SATB2|WWT…
7156	154	GO Biological Process	Primary metabolic process	7.16e-09	CFTR|ERCC1|TNFRSF1A|VRK1|AURKA|CDIPT|DECR1|PLAT|DDX5|HDAC5|MLEC|RPN2|TRAF2|YWHAH|GRWD1|RIDA|CDK4|TRAF5|DNAJA3|SPTLC1|HPN|PIK3R3|LIG1|STAM2|WNT5A|CASC3|RAB7A|KAT6A|ACAT1|EIF2B2|ERBB3|PMM2|AFG3L2|PGD|SETDB1|RPS27A|RPS3|DUSP6|NVL|MED21|CTBP1|ZER1|RPN1|HSP90B1|CRK|WNT10B|BIRC5|FADD|AXIN2|CYCS|MMP14|PSMD1|CFLAR|HNF4A|PRKDC|PFAS|PHKB|MSRA|GBA|ALDH5A1|EXOSC4|ROCK2|YME1L1|CALR|HSPA5|PPP2R1A|FTSJ1|RNF123|…
1698	60	GO Biological Process	Positive regulation of signaling	7.57e-09	CFTR|VAMP3|TNFRSF1A|FIS1|DDX5|LTBR|IGFBP5|TRAF2|POU5F1|TRAF5|WNT5A|ERBB3|RPS3|CA2|CRK|WNT10B|BIRC5|FADD|P2RY12|CFLAR|GBA|ROCK2|CALR|PPP2R1A|RBPJ|SFPQ|VCP|AGT|TAB2|ATF6|RAP1A|TTK|CTH|FFAR4|CD40|SRC|FGR|LPAR1|BAMBI|IFNB1|TIRAP|AGPAT1|ABAT|GPER1|PAFAH1B1|ADRA2C|IL1R1|TNF|BBC3|GPR35|BRAF|LYN|MAP2K6|UBB|MYC|PHB|MAP3K14|CDC42|BCL10|MYD88
1251	50	GO Biological Process	Regulation of phosphorylation	7.79e-09	TNFRSF1A|TNFRSF10A|CDKN1B|IFNG|TRAF2|FABP4|DNAJA3|CDKN2C|PIK3R3|WNT5A|ERBB3|RPS3|DUSP6|CCNB2|BIRC5|AXIN2|P2RY12|TLR8|CD19|PRKDC|GBA|ROCK2|PPP2R1A|HGS|RPS6KA4|UVRAG|AGT|FGFR1OP|IL20|TAB2|RAP1A|TTK|CD40|PIM1|SRC|FGR|IFNB1|TIRAP|NR2F2|GPER1|ADRA2C|TNF|BRAF|WWTR1|LYN|MAP2K6|PHB|CDC42|ENPP1|BCL10
11655	214	GO Biological Process	Regulation of biological process	9.54e-09	CFTR|ERCC1|VAMP3|TNFRSF1A|CEACAM6|VRK1|AURKA|DECR1|PLAT|TNFRSF10A|RELB|FIS1|DDX5|HDAC5|HLF|ELK3|CDKN1B|LTBR|IFNG|IGFBP5|HSPE1|DLX2|TRAP1|TRAF2|YWHAH|RIDA|FABP4|CDK4|TANK|POU5F1|KLF3|TRAF5|DNAJA3|SPTLC1|HPN|CDKN2C|PIK3R3|STAM2|WNT5A|CASC3|RAB7A|KAT6A|EIF2B2|ERBB3|AFG3L2|SETDB1|GPR119|RPS3|OVOL2|DUSP6|MYCN|NVL|MED21|CA2|CCNB2|CTBP1|ZER1|OXGR1|HDGFL3|HSP90B1|CRK|WNT10B|BIRC5|FADD|AXIN2|ZNF561|P2RY12…
1405	53	GO Biological Process	Regulation of phosphate metabolic process	1.36e-08	TNFRSF1A|TNFRSF10A|FIS1|CDKN1B|IFNG|TRAF2|FABP4|DNAJA3|CDKN2C|PIK3R3|WNT5A|ERBB3|RPS3|DUSP6|CCNB2|HSP90B1|BIRC5|AXIN2|P2RY12|TLR8|CD19|PRKDC|GBA|ROCK2|PPP2R1A|HGS|RPS6KA4|UVRAG|VCP|AGT|FGFR1OP|IL20|TAB2|RAP1A|TTK|CD40|PIM1|SRC|FGR|IFNB1|TIRAP|NR2F2|GPER1|ADRA2C|TNF|BRAF|WWTR1|LYN|MAP2K6|PHB|CDC42|ENPP1|BCL10
1108	46	GO Biological Process	Regulation of protein phosphorylation	1.55e-08	TNFRSF1A|TNFRSF10A|CDKN1B|IFNG|TRAF2|FABP4|DNAJA3|CDKN2C|PIK3R3|WNT5A|ERBB3|RPS3|DUSP6|CCNB2|BIRC5|AXIN2|TLR8|PRKDC|GBA|ROCK2|PPP2R1A|HGS|RPS6KA4|UVRAG|AGT|FGFR1OP|IL20|TAB2|RAP1A|TTK|CD40|PIM1|SRC|FGR|IFNB1|TIRAP|NR2F2|GPER1|ADRA2C|TNF|BRAF|WWTR1|LYN|MAP2K6|PHB|ENPP1
1693	59	GO Biological Process	Positive regulation of cell communication	1.78e-08	CFTR|TNFRSF1A|FIS1|DDX5|LTBR|IGFBP5|TRAF2|POU5F1|TRAF5|WNT5A|ERBB3|RPS3|CA2|CRK|WNT10B|BIRC5|FADD|P2RY12|CFLAR|GBA|ROCK2|CALR|PPP2R1A|RBPJ|SFPQ|VCP|AGT|TAB2|ATF6|RAP1A|TTK|CTH|FFAR4|CD40|SRC|FGR|LPAR1|BAMBI|IFNB1|TIRAP|AGPAT1|ABAT|GPER1|PAFAH1B1|ADRA2C|IL1R1|TNF|BBC3|GPR35|BRAF|LYN|MAP2K6|UBB|MYC|PHB|MAP3K14|CDC42|BCL10|MYD88
912	41	GO Biological Process	Regulation of transferase activity	1.94e-08	TNFRSF10A|CDKN1B|IFNG|TRAF2|FABP4|DNAJA3|CDKN2C|PIK3R3|WNT5A|ERBB3|RPS3|NVL|CCNB2|AXIN2|P2RY12|CD19|GBA|HGS|UVRAG|AGT|FGFR1OP|TAB2|BUB3|RAP1A|CD40|PIM1|SRC|FGR|PCNA|PARP4|TIRAP|NR2F2|ADRA2C|TNF|WWTR1|LYN|MAP2K6|MYC|PHB|CDC42|BCL10
1560	56	GO Biological Process	Regulation of protein modification process	2e-08	TNFRSF1A|TNFRSF10A|CDKN1B|IFNG|TRAF2|FABP4|TANK|DNAJA3|CDKN2C|PIK3R3|WNT5A|ERBB3|RPS3|DUSP6|CCNB2|CTBP1|HSP90B1|BIRC5|AXIN2|TLR8|PRKDC|GBA|ROCK2|HSPA5|PPP2R1A|HGS|RPS6KA4|UVRAG|VCP|AGT|FGFR1OP|IL20|TAB2|BUB3|RAP1A|TTK|CD40|PIM1|SRC|FGR|VPS28|IFNB1|TIRAP|NR2F2|GPER1|ADRA2C|TNF|BRAF|WWTR1|CAMK2D|LYN|MAP2K6|UBB|PHB|ENPP1|BCL10
3980	102	GO Biological Process	Regulation of macromolecule biosynthetic process	2.11e-08	ERCC1|TNFRSF1A|RELB|DDX5|HDAC5|HLF|ELK3|CDKN1B|IFNG|IGFBP5|DLX2|TRAP1|TRAF2|YWHAH|RIDA|FABP4|CDK4|POU5F1|KLF3|TRAF5|DNAJA3|WNT5A|CASC3|KAT6A|EIF2B2|RPS3|OVOL2|MYCN|NVL|MED21|CTBP1|HDGFL3|CRK|WNT10B|BIRC5|FADD|ZNF561|FOSL1|CFLAR|HNF4A|PRKDC|GBA|ROCK2|CALR|EBF1|HSPA5|PPP2R1A|RPS6KA4|HEY1|RBPJ|ZBTB45|SFPQ|BRPF3|EIF2B3|SREBF2|TAF13|HEATR1|AGT|ATF6|PASD1|CREG1|CTH|CD40|PIM1|SRC|EIF2S2|BAMBI|TLE1|DNAJC…
997	43	GO Biological Process	Positive regulation of intracellular signal transduction	2.12e-08	TNFRSF1A|FIS1|DDX5|LTBR|IGFBP5|TRAF2|TRAF5|WNT5A|ERBB3|RPS3|CRK|BIRC5|FADD|P2RY12|CFLAR|ROCK2|CALR|SFPQ|AGT|TAB2|RAP1A|CTH|FFAR4|CD40|SRC|FGR|LPAR1|TIRAP|GPER1|ADRA2C|TNF|BBC3|GPR35|BRAF|LYN|MAP2K6|UBB|MYC|PHB|MAP3K14|CDC42|BCL10|MYD88
762	37	GO Biological Process	Response to hormone	2.19e-08	PLAT|DDX5|HDAC5|CDKN1B|IGFBP5|YWHAH|CDK4|HPN|PIK3R3|ACAT1|EIF2B2|CA2|CRK|WNT10B|AXIN2|MMP14|FOSL1|CFLAR|HNF4A|PRKDC|GBA|ROCK2|CALR|CTSB|ARG1|EIF2B3|AGT|SRC|UGCG|PCNA|NFE2L2|GPER1|TNF|LYN|PHB|EIF2B5|ENPP1
3085	86	GO Biological Process	Regulation of molecular function	2.21e-08	CFTR|AURKA|TNFRSF10A|FIS1|HDAC5|CDKN1B|IFNG|HSPE1|TRAF2|YWHAH|FABP4|CDK4|TANK|TRAF5|DNAJA3|CDKN2C|PIK3R3|WNT5A|EIF2B2|ERBB3|RPS3|NVL|CCNB2|HSP90B1|CRK|WNT10B|BIRC5|FADD|AXIN2|P2RY12|CYCS|PSMD1|FOSL1|AOC3|CFLAR|CD19|GBA|ROCK2|PPP2R1A|HGS|RPS6KA4|HEY1|CTSB|UVRAG|VCP|EIF2B3|AGT|FGFR1OP|TAB2|ATP1B1|BUB3|RAP1A|CTH|CD40|PIM1|SRC|FGR|LPAR1|BAMBI|PCNA|PARP4|TIRAP|NR2F2|GPER1|PAFAH1B1|ADRA2C|DHFR|TNF|BBC3…
1525	55	GO Biological Process	Positive regulation of signal transduction	2.4e-08	TNFRSF1A|FIS1|DDX5|LTBR|IGFBP5|TRAF2|POU5F1|TRAF5|WNT5A|ERBB3|RPS3|CRK|WNT10B|BIRC5|FADD|P2RY12|CFLAR|ROCK2|CALR|PPP2R1A|RBPJ|SFPQ|VCP|AGT|TAB2|ATF6|RAP1A|TTK|CTH|FFAR4|CD40|SRC|FGR|LPAR1|BAMBI|IFNB1|TIRAP|AGPAT1|GPER1|PAFAH1B1|ADRA2C|IL1R1|TNF|BBC3|GPR35|BRAF|LYN|MAP2K6|UBB|MYC|PHB|MAP3K14|CDC42|BCL10|MYD88
2365	72	GO Biological Process	Regulation of cellular component organization	3.09e-08	ERCC1|TNFRSF1A|AURKA|FIS1|CDKN1B|IFNG|IGFBP5|TRAF2|YWHAH|POU5F1|HPN|CDKN2C|WNT5A|RAB7A|SETDB1|RPS3|HDGFL3|CRK|WNT10B|BIRC5|AXIN2|P2RY12|MMP14|CFLAR|HNF4A|GBA|EXOSC4|ROCK2|WASHC5|CALR|HSPA5|PPP2R1A|IP6K2|RHOBTB1|AURKAIP1|UBQLN2|UVRAG|SFPQ|SYNE2|VCP|SREBF2|SMURF1|AGT|FGFR1OP|BNIP3|BUB3|RAP1A|TTK|SRC|LPAR1|VPS28|TIRAP|VDAC1|NFE2L2|GPER1|PAFAH1B1|LCMT1|PBRM1|CALCOCO2|TNF|BBC3|BRAF|NDUFA13|CAMK2D|LYN|…
2265	70	GO Biological Process	Negative regulation of cellular metabolic process	3.16e-08	ERCC1|RELB|FIS1|DDX5|HDAC5|ELK3|CDKN1B|IFNG|IGFBP5|DLX2|TRAP1|TRAF2|RIDA|FABP4|POU5F1|KLF3|TRAF5|DNAJA3|CDKN2C|WNT5A|KAT6A|RPS3|OVOL2|DUSP6|CTBP1|WNT10B|BIRC5|AXIN2|CFLAR|HNF4A|PRKDC|GBA|ROCK2|CALR|PPP2R1A|HEY1|RBPJ|ZBTB45|SFPQ|SREBF2|AGT|FGFR1OP|TAB2|BNIP3|PASD1|CREG1|SRC|TLE1|MAGEB6|PCNA|NSD2|TIRAP|NR2F2|VDAC1|DHFR|TNF|SATB2|WWTR1|NDUFA13|LYN|YTHDF2|TLE3|RNPS1|SUPT5H|MYC|PHB|SAP18|PAN2|ENPP1|MY…
1057	44	GO Biological Process	Cellular response to oxygen-containing compound	3.37e-08	CFTR|PLAT|HDAC5|IGFBP5|TRAF2|CDK4|KLF3|PIK3R3|WNT5A|RPS3|CA2|HSP90B1|CRK|WNT10B|AXIN2|P2RY12|P2RY2|CFLAR|PRKDC|ROCK2|HSPA5|IP6K2|ARG1|VCP|AGT|BNIP3|RAP1A|AKR1A1|PIM1|SRC|LPAR1|PCNA|TIRAP|SULT1A3|NFE2L2|GPER1|TNF|NDUFA13|LYN|MAP2K6|LPL|ENPP1|BCL10|MYD88
739	36	GO Biological Process	Regulation of proteolysis	3.4e-08	AURKA|PLAT|FIS1|IFNG|HSPE1|TANK|DNAJA3|HPN|RPS3|ZER1|WNT10B|BIRC5|FADD|AXIN2|CYCS|MMP14|CFLAR|GBA|ROCK2|AURKAIP1|UBQLN2|CTSB|VCP|SMURF1|AGT|SRC|DNAJC1|NFE2L2|GPER1|TNF|BBC3|NDUFA13|LYN|UBB|MYC|BCL10
6643	144	GO Biological Process	Nitrogen compound metabolic process	3.42e-08	ERCC1|TNFRSF1A|VRK1|AURKA|PLAT|DDX5|HDAC5|MLEC|RPN2|TRAF2|GRWD1|RIDA|CDK4|TRAF5|DNAJA3|SPTLC1|HPN|LIG1|STAM2|WNT5A|CASC3|RAB7A|KAT6A|ACAT1|EIF2B2|ERBB3|PMM2|AFG3L2|SETDB1|RPS27A|RPS3|DUSP6|NVL|MED21|CTBP1|ZER1|RPN1|HSP90B1|WNT10B|BIRC5|FADD|AXIN2|CYCS|MMP14|PSMD1|AOC3|CFLAR|HNF4A|PRKDC|PFAS|PHKB|MSRA|GBA|ALDH5A1|EXOSC4|ROCK2|YME1L1|CALR|HSPA5|PPP2R1A|FTSJ1|RNF123|HGS|MGAT1|RPS6KA4|AURKAIP1|PUS7L|…
4981	117	GO Biological Process	Organonitrogen compound metabolic process	7.49e-08	VRK1|AURKA|PLAT|HDAC5|MLEC|RPN2|TRAF2|RIDA|CDK4|TRAF5|SPTLC1|HPN|STAM2|WNT5A|RAB7A|KAT6A|ACAT1|EIF2B2|ERBB3|PMM2|AFG3L2|SETDB1|RPS27A|RPS3|DUSP6|CTBP1|ZER1|RPN1|HSP90B1|BIRC5|FADD|AXIN2|CYCS|MMP14|PSMD1|AOC3|CFLAR|HNF4A|PRKDC|PFAS|PHKB|MSRA|GBA|ALDH5A1|ROCK2|YME1L1|CALR|HSPA5|PPP2R1A|FTSJ1|RNF123|HGS|MGAT1|RPS6KA4|AURKAIP1|USP1|MCCC2|UBQLN2|CTSB|UVRAG|ARG1|SFPQ|BRPF3|VCP|EIF2B3|SMURF1|TAF13|IARS2…
2370	71	GO Biological Process	Regulation of catalytic activity	8.05e-08	TNFRSF10A|FIS1|CDKN1B|IFNG|HSPE1|TRAF2|FABP4|CDK4|TANK|DNAJA3|CDKN2C|PIK3R3|WNT5A|EIF2B2|ERBB3|RPS3|NVL|CCNB2|HSP90B1|CRK|BIRC5|FADD|AXIN2|P2RY12|CYCS|PSMD1|AOC3|CFLAR|CD19|GBA|ROCK2|PPP2R1A|HGS|CTSB|UVRAG|VCP|EIF2B3|AGT|FGFR1OP|TAB2|BUB3|RAP1A|CD40|PIM1|SRC|FGR|LPAR1|PCNA|PARP4|TIRAP|NR2F2|GPER1|PAFAH1B1|ADRA2C|DHFR|TNF|BBC3|WWTR1|NDUFA13|CAMK2D|LYN|MAP2K6|SLC37A4|GCH1|MYC|PHB|MAP3K14|EIF2B5|CDC…
1726	58	GO Biological Process	Regulation of intracellular signal transduction	8.41e-08	TNFRSF1A|AURKA|FIS1|DDX5|LTBR|IGFBP5|TRAP1|TRAF2|TANK|TRAF5|DNAJA3|WNT5A|KAT6A|ERBB3|RPS3|DUSP6|CRK|BIRC5|FADD|P2RY12|CFLAR|GBA|ROCK2|CALR|PPP2R1A|SFPQ|AGT|TAB2|RAP1A|CTH|FFAR4|CD40|SRC|FGR|LPAR1|TLE1|TIRAP|NFE2L2|GPER1|PAFAH1B1|LCMT1|ADRA2C|TNF|BBC3|VRK2|GPR35|BRAF|NDUFA13|LYN|MAP2K6|UBB|MYC|PHB|HYOU1|MAP3K14|CDC42|BCL10|MYD88
1587	55	GO Biological Process	Positive regulation of molecular function	8.86e-08	CFTR|TNFRSF10A|FIS1|HDAC5|CDKN1B|IFNG|HSPE1|TRAF2|TANK|TRAF5|DNAJA3|WNT5A|ERBB3|RPS3|NVL|CRK|WNT10B|FADD|AXIN2|P2RY12|CYCS|FOSL1|CFLAR|CD19|ROCK2|RPS6KA4|VCP|AGT|TAB2|ATP1B1|RAP1A|CTH|CD40|PIM1|SRC|FGR|LPAR1|BAMBI|PCNA|TIRAP|GPER1|ADRA2C|DHFR|TNF|BBC3|NDUFA13|LYN|MAP2K6|SLC37A4|GCH1|MYC|PHB|CDC42|BCL10|MYD88
1146	45	GO Biological Process	Positive regulation of gene expression	1.11e-07	DDX5|IFNG|TRAF2|POU5F1|TRAF5|HPN|PIK3R3|WNT5A|KAT6A|ERBB3|RPS3|OVOL2|MYCN|FADD|AXIN2|MMP14|TLR8|PRKDC|ROCK2|CALR|HGS|HEY1|RBPJ|AGT|CD40|SRC|FGR|TLE1|NSD2|ETS1|TIRAP|AGPAT1|NFE2L2|GPER1|IL1R1|TNF|HLA-DPB1|BRAF|YTHDF2|MYC|PHB|EIF2B5|LPL|BCL10|MYD88
778	36	GO Biological Process	Regulation of kinase activity	1.18e-07	TNFRSF10A|CDKN1B|IFNG|TRAF2|FABP4|DNAJA3|CDKN2C|PIK3R3|WNT5A|ERBB3|RPS3|CCNB2|AXIN2|P2RY12|CD19|GBA|HGS|UVRAG|AGT|FGFR1OP|TAB2|RAP1A|CD40|PIM1|SRC|FGR|TIRAP|NR2F2|ADRA2C|TNF|WWTR1|LYN|MAP2K6|PHB|CDC42|BCL10
4143	102	GO Biological Process	Regulation of cellular biosynthetic process	1.68e-07	ERCC1|TNFRSF1A|RELB|DDX5|HDAC5|HLF|ELK3|CDKN1B|IFNG|IGFBP5|DLX2|TRAP1|TRAF2|YWHAH|RIDA|FABP4|CDK4|POU5F1|KLF3|TRAF5|DNAJA3|WNT5A|CASC3|KAT6A|EIF2B2|RPS3|OVOL2|MYCN|NVL|MED21|CTBP1|HDGFL3|CRK|WNT10B|BIRC5|FADD|ZNF561|FOSL1|CFLAR|HNF4A|PRKDC|GBA|ROCK2|CALR|EBF1|HSPA5|PPP2R1A|RPS6KA4|HEY1|RBPJ|ZBTB45|SFPQ|BRPF3|VCP|EIF2B3|SREBF2|TAF13|HEATR1|AGT|ATF6|PASD1|CREG1|CTH|CD40|PIM1|SRC|EIF2S2|BAMBI|TLE1|D…
4205	103	GO Biological Process	Regulation of biosynthetic process	1.72e-07	ERCC1|TNFRSF1A|RELB|DDX5|HDAC5|HLF|ELK3|CDKN1B|IFNG|IGFBP5|DLX2|TRAP1|TRAF2|YWHAH|RIDA|FABP4|CDK4|POU5F1|KLF3|TRAF5|DNAJA3|WNT5A|CASC3|KAT6A|EIF2B2|RPS3|OVOL2|MYCN|NVL|MED21|CTBP1|HDGFL3|CRK|WNT10B|BIRC5|FADD|ZNF561|FOSL1|CFLAR|HNF4A|PRKDC|GBA|ROCK2|CALR|EBF1|HSPA5|PPP2R1A|RPS6KA4|HEY1|RBPJ|ZBTB45|SFPQ|BRPF3|VCP|EIF2B3|SREBF2|TAF13|HEATR1|AGT|ATF6|PASD1|CREG1|CTH|CD40|PIM1|SRC|EIF2S2|BAMBI|TLE1|D…
3759	95	GO Biological Process	Regulation of RNA metabolic process	2.32e-07	ERCC1|TNFRSF1A|RELB|DDX5|HDAC5|HLF|ELK3|CDKN1B|IFNG|DLX2|TRAF2|YWHAH|RIDA|FABP4|CDK4|POU5F1|KLF3|TRAF5|DNAJA3|WNT5A|CASC3|KAT6A|RPS3|OVOL2|MYCN|MED21|CTBP1|HDGFL3|CRK|WNT10B|BIRC5|FADD|AXIN2|ZNF561|FOSL1|CFLAR|HNF4A|PRKDC|ROCK2|CALR|EBF1|HSPA5|PPP2R1A|RPS6KA4|HEY1|RBPJ|ZBTB45|SFPQ|BRPF3|SREBF2|TAF13|HEATR1|AGT|ATF6|PASD1|CREG1|CTH|CD40|PIM1|SRC|SRSF3|BAMBI|TLE1|MAGEB6|PCNA|ZFX|IFNB1|ZNF768|NSD2|E…
130	15	GO Biological Process	Positive regulation of apoptotic signaling pathway	2.86e-07	FIS1|LTBR|TRAF2|RPS3|FADD|PPP2R1A|SFPQ|AGT|IFNB1|GPER1|TNF|BBC3|UBB|MYC|BCL10
1505	52	GO Biological Process	Positive regulation of multicellular organismal process	2.99e-07	CFTR|DECR1|PLAT|IFNG|TRAF2|FABP4|POU5F1|WNT5A|ERBB3|RPS3|OVOL2|WNT10B|FADD|AXIN2|MMP14|P2RY2|TLR8|PRKDC|GBA|ROCK2|FAIM|RBPJ|AGT|IL20|FFAR4|CD40|PIM1|SRC|FGR|BAMBI|NSD2|ETS1|TIRAP|AGPAT1|ABAT|NFE2L2|GPER1|PAFAH1B1|IL1R1|PBRM1|TNF|HLA-DPB1|BRAF|WWTR1|CAMK2D|LYN|GCH1|MYC|PHB|LPL|BCL10|MYD88
4074	100	GO Biological Process	Regulation of nucleobase-containing compound metabolic process	3.06e-07	ERCC1|TNFRSF1A|RELB|FIS1|DDX5|HDAC5|HLF|ELK3|CDKN1B|IFNG|DLX2|TRAF2|YWHAH|RIDA|FABP4|CDK4|POU5F1|KLF3|TRAF5|DNAJA3|WNT5A|CASC3|KAT6A|RPS3|OVOL2|MYCN|NVL|MED21|CTBP1|HDGFL3|CRK|WNT10B|BIRC5|FADD|AXIN2|ZNF561|FOSL1|CFLAR|HNF4A|PRKDC|ROCK2|CALR|EBF1|HSPA5|PPP2R1A|RPS6KA4|HEY1|USP1|RBPJ|ZBTB45|SFPQ|BRPF3|VCP|SREBF2|TAF13|HEATR1|AGT|ATF6|PASD1|CREG1|CTH|CD40|PIM1|SRC|SRSF3|BAMBI|TLE1|MAGEB6|PCNA|ZFX|I…
2403	70	GO Biological Process	Negative regulation of nitrogen compound metabolic process	3.16e-07	ERCC1|PLAT|RELB|FIS1|DDX5|HDAC5|ELK3|CDKN1B|IFNG|IGFBP5|DLX2|TRAF2|RIDA|FABP4|POU5F1|KLF3|TRAF5|DNAJA3|CDKN2C|WNT5A|KAT6A|RPS3|OVOL2|DUSP6|CTBP1|WNT10B|BIRC5|AXIN2|HNF4A|PRKDC|GBA|ROCK2|CALR|PPP2R1A|HEY1|RBPJ|CTSB|ZBTB45|SFPQ|SREBF2|AGT|FGFR1OP|BUB3|PASD1|CREG1|SRC|TLE1|DNAJC1|VPS28|MAGEB6|PCNA|NSD2|TIRAP|NR2F2|DHFR|TNF|SATB2|WWTR1|NDUFA13|LYN|YTHDF2|TLE3|RNPS1|SUPT5H|MYC|PHB|SAP18|PAN2|ENPP1|MYD…
1191	45	GO Biological Process	Positive regulation of catalytic activity	3.2e-07	TNFRSF10A|FIS1|CDKN1B|IFNG|HSPE1|TRAF2|TANK|DNAJA3|WNT5A|ERBB3|RPS3|NVL|CRK|FADD|AXIN2|P2RY12|CYCS|CFLAR|CD19|ROCK2|VCP|AGT|TAB2|RAP1A|CD40|PIM1|SRC|FGR|LPAR1|PCNA|TIRAP|GPER1|ADRA2C|DHFR|TNF|BBC3|NDUFA13|LYN|MAP2K6|SLC37A4|GCH1|MYC|PHB|CDC42|BCL10
12385	218	GO Biological Process	Biological regulation	3.94e-07	CFTR|ERCC1|VAMP3|TNFRSF1A|CEACAM6|VRK1|AURKA|DECR1|PLAT|TNFRSF10A|RELB|FIS1|DDX5|HDAC5|HLF|ELK3|CDKN1B|LTBR|IFNG|IGFBP5|HSPE1|DLX2|TRAP1|TRAF2|YWHAH|RIDA|FABP4|CDK4|TANK|POU5F1|KLF3|TRAF5|DNAJA3|SPTLC1|HPN|CDKN2C|PIK3R3|STAM2|WNT5A|CASC3|RAB7A|KAT6A|EIF2B2|ERBB3|AFG3L2|SETDB1|GPR119|RPS3|OVOL2|DUSP6|MYCN|NVL|MED21|CA2|CCNB2|CTBP1|ZER1|OXGR1|HDGFL3|HSP90B1|CRK|WNT10B|BIRC5|FADD|AXIN2|ZNF561|P2RY12…
712	33	GO Biological Process	Regulation of cellular response to stress	5.62e-07	ERCC1|DDX5|LTBR|TRAP1|TRAF2|TRAF5|WNT5A|RPS3|CRK|AXIN2|PRKDC|ROCK2|HSPA5|USP1|UBQLN2|SFPQ|ATF6|PCNA|NSD2|TIRAP|VDAC1|NFE2L2|PAFAH1B1|PBRM1|DHFR|TNF|BBC3|BRAF|LYN|GCH1|MYC|HYOU1|MYD88
365	23	GO Biological Process	Regulation of apoptotic signaling pathway	7.99e-07	FIS1|LTBR|TRAP1|TRAF2|RPS3|FADD|CFLAR|PPP2R1A|FAIM|SFPQ|AGT|CTH|SRC|IFNB1|NFE2L2|GPER1|TNF|BBC3|NDUFA13|UBB|MYC|HYOU1|BCL10
804	35	GO Biological Process	Response to cytokine	8.29e-07	VAMP3|TNFRSF1A|RELB|IFNG|TRAF2|FABP4|CDK4|TANK|TRAF5|DNAJA3|WNT5A|RPS3|FOSL1|GBA|HSPA5|RPS6KA4|ARG1|CTH|CD40|SRC|SRSF3|UGCG|IFNB1|NFE2L2|GPER1|IL1R1|CALCOCO2|TNF|GPR35|NDUFA13|LYN|GCH1|PHB|CDC42|MYD88
502	27	GO Biological Process	Positive regulation of immune response	8.62e-07	IFNG|TRAF2|WNT5A|EIF2B2|RPS3|FADD|TLR8|CD19|PRKDC|SFPQ|EIF2B3|CD40|SRC|FGR|IFNB1|NSD2|TIRAP|IL1R1|TNF|HLA-DMB|HLA-DPB1|CFB|BRAF|LYN|PHB|EIF2B5|BCL10
1612	53	GO Biological Process	Negative regulation of response to stimulus	9.63e-07	ERCC1|TNFRSF1A|PLAT|IGFBP5|DLX2|TRAP1|TANK|DNAJA3|WNT5A|RAB7A|ERBB3|RPS3|OVOL2|DUSP6|CRK|AXIN2|MMP14|CFLAR|GBA|CALR|HSPA5|PPP2R1A|HGS|HEY1|FAIM|ARG1|VCP|SMURF1|AGT|CTH|FFAR4|SRC|FGR|LPAR1|BAMBI|TLE1|IFNB1|ABAT|NFE2L2|GPER1|PAFAH1B1|NLK|TNF|WWTR1|NDUFA13|LYN|YTHDF2|TLE3|MYC|PHB|HYOU1|LPL|ENPP1
1518	51	GO Biological Process	Intracellular signal transduction	9.84e-07	TNFRSF1A|TNFRSF10A|RELB|FIS1|DDX5|CDKN1B|IGFBP5|TRAF2|TANK|DNAJA3|PIK3R3|WNT5A|ERBB3|SETDB1|DUSP6|BIRC5|P2RY12|CYCS|TLR8|PRKDC|ROCK2|PPP2R1A|RPS6KA4|RHOBTB1|FAIM|AGT|ATP1B1|BNIP3|BUB3|RAP1A|TTK|PKN2|CD40|SRC|TIRAP|SULT1A3|PAFAH1B1|NLK|TNF|BBC3|BRAF|WWTR1|CAMK2D|LYN|MAP2K6|MYC|PHB|MAP3K14|CDC42|BCL10|MYD88
195	17	GO Biological Process	Positive regulation of peptidase activity	1.02e-06	FIS1|HSPE1|TANK|DNAJA3|RPS3|FADD|CYCS|CFLAR|ROCK2|VCP|GPER1|TNF|BBC3|NDUFA13|LYN|MYC|BCL10
1572	52	GO Biological Process	Cellular response to stress	1.1e-06	CFTR|ERCC1|TNFRSF1A|VRK1|RELB|CDKN1B|TRAF2|TANK|DNAJA3|LIG1|WNT5A|KAT6A|RPS3|HSP90B1|FOSL1|CFLAR|PRKDC|MSRA|GBA|CALR|HSPA5|USP1|UBQLN2|RBPJ|UVRAG|ARG1|SFPQ|VCP|SREBF2|AGT|ATF6|BNIP3|CTH|SRC|PCNA|PARP4|NSD2|ASNS|NFE2L2|PAFAH1B1|DHFR|TNF|BBC3|VRK2|BRAF|LYN|MAP2K6|MYC|HYOU1|EIF2B5|MYD88|ERCC5
945	38	GO Biological Process	Positive regulation of cell population proliferation	1.27e-06	CEACAM6|CDKN1B|IFNG|IGFBP5|CDK4|TRAF5|DNAJA3|HPN|WNT5A|ERBB3|RPS3|WNT10B|BIRC5|FADD|FOSL1|CFLAR|CALR|RBPJ|ARG1|AGT|FGFR1OP|TTK|CD40|PIM1|SRC|BAMBI|S1PR3|TIRAP|GPER1|TNF|HLA-DMB|HLA-DPB1|WWTR1|LYN|MYC|PHB|CDC42|MYD88
988	39	GO Biological Process	Regulation of catabolic process	1.27e-06	AURKA|CDKN1B|IFNG|TRAF2|RIDA|CDK4|TRAF5|SPTLC1|WNT5A|CASC3|RAB7A|ZER1|WNT10B|AXIN2|PSMD1|GBA|ROCK2|HGS|UBQLN2|UVRAG|VCP|SREBF2|SMURF1|TAB2|ATF6|BNIP3|VPS28|TIRAP|VDAC1|NFE2L2|CALCOCO2|TNF|NDUFA13|YTHDF2|SUPT5H|UBB|PHB|PAN2|MYD88
663	31	GO Biological Process	Regulation of protein kinase activity	1.3e-06	TNFRSF10A|CDKN1B|IFNG|TRAF2|FABP4|DNAJA3|CDKN2C|WNT5A|ERBB3|RPS3|CCNB2|AXIN2|GBA|HGS|UVRAG|AGT|FGFR1OP|TAB2|RAP1A|CD40|PIM1|SRC|FGR|TIRAP|NR2F2|ADRA2C|TNF|WWTR1|LYN|MAP2K6|PHB
1348	47	GO Biological Process	Negative regulation of cell communication	1.35e-06	IGFBP5|DLX2|TRAP1|TANK|DNAJA3|WNT5A|RAB7A|ERBB3|OVOL2|DUSP6|AXIN2|MMP14|CFLAR|GBA|CALR|HSPA5|PPP2R1A|HGS|HEY1|FAIM|ARG1|VCP|SMURF1|AGT|RAP1A|CTH|FFAR4|SRC|LPAR1|BAMBI|TLE1|NFE2L2|GPER1|PAFAH1B1|NLK|TNF|GPR35|BRAF|WWTR1|NDUFA13|LYN|YTHDF2|TLE3|MYC|PHB|HYOU1|ENPP1
174	16	GO Biological Process	Positive regulation of endopeptidase activity	1.35e-06	FIS1|HSPE1|DNAJA3|RPS3|FADD|CYCS|CFLAR|ROCK2|VCP|GPER1|TNF|BBC3|NDUFA13|LYN|MYC|BCL10
255	19	GO Biological Process	Regulation of I-kappaB kinase/NF-kappaB signaling	1.35e-06	TNFRSF1A|LTBR|TRAF2|TANK|TRAF5|DNAJA3|WNT5A|FADD|CFLAR|TAB2|CTH|CD40|LPAR1|TLE1|TIRAP|TNF|MAP3K14|BCL10|MYD88
826	35	GO Biological Process	Positive regulation of phosphorylation	1.41e-06	TNFRSF1A|TNFRSF10A|CDKN1B|IFNG|TRAF2|PIK3R3|WNT5A|ERBB3|RPS3|BIRC5|AXIN2|P2RY12|CD19|ROCK2|RPS6KA4|AGT|IL20|TAB2|RAP1A|TTK|CD40|PIM1|SRC|FGR|IFNB1|TIRAP|GPER1|ADRA2C|TNF|BRAF|LYN|MAP2K6|PHB|CDC42|BCL10
1354	47	GO Biological Process	Negative regulation of signaling	1.49e-06	IGFBP5|DLX2|TRAP1|TANK|DNAJA3|WNT5A|RAB7A|ERBB3|OVOL2|DUSP6|AXIN2|MMP14|CFLAR|GBA|CALR|HSPA5|PPP2R1A|HGS|HEY1|FAIM|ARG1|VCP|SMURF1|AGT|RAP1A|CTH|FFAR4|SRC|LPAR1|BAMBI|TLE1|NFE2L2|GPER1|PAFAH1B1|NLK|TNF|GPR35|BRAF|WWTR1|NDUFA13|LYN|YTHDF2|TLE3|MYC|PHB|HYOU1|ENPP1
912	37	GO Biological Process	Positive regulation of phosphate metabolic process	1.51e-06	TNFRSF1A|TNFRSF10A|CDKN1B|IFNG|TRAF2|PIK3R3|WNT5A|ERBB3|RPS3|BIRC5|AXIN2|P2RY12|CD19|GBA|ROCK2|RPS6KA4|VCP|AGT|IL20|TAB2|RAP1A|TTK|CD40|PIM1|SRC|FGR|IFNB1|TIRAP|GPER1|ADRA2C|TNF|BRAF|LYN|MAP2K6|PHB|CDC42|BCL10
874	36	GO Biological Process	Positive regulation of immune system process	1.65e-06	IFNG|TRAF2|DNAJA3|WNT5A|EIF2B2|RPS3|WNT10B|FADD|P2RY12|MMP14|TLR8|CD19|PRKDC|CALR|ARG1|SFPQ|EIF2B3|IL20|CD40|SRC|FGR|IFNB1|NSD2|TIRAP|IL1R1|PBRM1|TNF|HLA-DMB|HLA-DPB1|CFB|BRAF|LYN|PHB|EIF2B5|BCL10|MYD88
2056	61	GO Biological Process	Positive regulation of nucleobase-containing compound metabolic process	2e-06	ERCC1|TNFRSF1A|RELB|DDX5|HDAC5|HLF|ELK3|IFNG|DLX2|YWHAH|RIDA|POU5F1|WNT5A|KAT6A|RPS3|OVOL2|MYCN|NVL|MED21|CTBP1|WNT10B|FADD|FOSL1|HNF4A|PRKDC|ROCK2|HSPA5|RPS6KA4|HEY1|RBPJ|SFPQ|BRPF3|VCP|SREBF2|TAF13|HEATR1|AGT|ATF6|CD40|PIM1|SRC|BAMBI|PCNA|ZFX|IFNB1|NSD2|ETS1|NR2F2|NFE2L2|GPER1|PBRM1|TNF|SATB2|ERG|WWTR1|YTHDF2|SUPT5H|MYC|PHB|PAN2|BCL10
3246	83	GO Biological Process	Animal organ development	2e-06	CFTR|ERCC1|TNFRSF1A|AURKA|RELB|DDX5|HDAC5|HLF|CDKN1B|LTBR|IFNG|IGFBP5|DLX2|YWHAH|PDLIM4|RIDA|CDK4|POU5F1|KLF3|DNAJA3|HPN|PIK3R3|WNT5A|KAT6A|ACAT1|EIF2B2|ERBB3|OVOL2|CCNB2|CRK|WNT10B|FADD|AXIN2|P2RY12|MMP14|FOSL1|CFLAR|HNF4A|CD19|PRKDC|GBA|ROCK2|TUBB3|CALR|HSPA5|HEY1|RBPJ|CTSB|ARG1|SYNE2|MB|AGT|IL20|TAB2|ATF6|BNIP3|SRC|FGR|UGCG|LPAR1|EIF2S2|TLE1|PCNA|IFNB1|NSD2|TIRAP|NR2F2|ABAT|PAFAH1B1|TNF|SATB2|…
2492	69	GO Biological Process	Regulation of developmental process	2.58e-06	CFTR|TNFRSF1A|AURKA|FIS1|DDX5|HDAC5|CDKN1B|IFNG|IGFBP5|DLX2|YWHAH|CDK4|POU5F1|HPN|WNT5A|KAT6A|ERBB3|AFG3L2|OVOL2|DUSP6|CRK|WNT10B|FADD|AXIN2|MMP14|CFLAR|HNF4A|PRKDC|ROCK2|CALR|PPP2R1A|HGS|HEY1|RHOBTB1|FAIM|RBPJ|BRPF3|SMURF1|AGT|IL20|BNIP3|RAP1A|CTH|FFAR4|CD40|PIM1|SRC|FGR|LPAR1|BAMBI|S1PR3|CEMIP2|IFNB1|NSD2|ETS1|NFE2L2|GPER1|PAFAH1B1|ADRA2C|PBRM1|TNF|BRAF|WWTR1|LYN|YTHDF2|MYC|LPL|CDC42|ENPP1
1622	52	GO Biological Process	Negative regulation of biosynthetic process	2.62e-06	RELB|DDX5|HDAC5|ELK3|CDKN1B|IFNG|IGFBP5|DLX2|TRAP1|RIDA|FABP4|POU5F1|KLF3|DNAJA3|WNT5A|KAT6A|RPS3|OVOL2|CTBP1|WNT10B|BIRC5|CFLAR|HNF4A|ROCK2|CALR|HEY1|RBPJ|ZBTB45|SFPQ|SREBF2|PASD1|CREG1|SRC|TLE1|MAGEB6|PCNA|NSD2|NR2F2|GPER1|DHFR|TNF|SATB2|WWTR1|NDUFA13|YTHDF2|TLE3|SUPT5H|MYC|PHB|SAP18|PAN2|ENPP1
1686	53	GO Biological Process	Organic substance catabolic process	3.47e-06	AURKA|DECR1|DDX5|TRAF2|YWHAH|RIDA|STAM2|CASC3|RAB7A|ACAT1|PGD|RPS27A|ZER1|HSP90B1|AXIN2|PSMD1|GBA|ALDH5A1|EXOSC4|YME1L1|CALR|HSPA5|RNF123|HGS|MGAT1|USP1|MCCC2|UBQLN2|CTSB|UVRAG|ARG1|VCP|SMURF1|ATF6|BNIP3|AKR1A1|PSMB2|CEMIP2|VPS28|SULT1A3|ABAT|NFE2L2|PAFAH1B1|DERA|WWTR1|XPNPEP1|YTHDF2|ALDH6A1|RNPS1|UBB|PAN2|LPL|ENPP1
508	26	GO Biological Process	Cellular response to organic cyclic compound	3.57e-06	CFTR|PLAT|DDX5|CDKN1B|IGFBP5|YWHAH|CDK4|HSP90B1|WNT10B|AXIN2|P2RY12|P2RY2|CFLAR|HNF4A|ROCK2|CALR|HSPA5|ARG1|RAP1A|PIM1|SRC|IFNB1|SULT1A3|GPER1|TNF|PHB
75	11	GO Biological Process	Cellular response to mechanical stimulus	3.59e-06	TNFRSF1A|TNFRSF10A|LTBR|FADD|TLR8|AGT|BNIP3|CD40|MAP3K14|BCL10|MYD88
3530	87	GO Biological Process	Cellular developmental process	3.96e-06	CFTR|ERCC1|VAMP3|AURKA|RELB|FIS1|DDX5|HDAC5|HLF|ELK3|LTBR|IFNG|IGFBP5|HSPE1|DLX2|FABP4|POU5F1|DNAJA3|CDKN2C|PIK3R3|WNT5A|KAT6A|EIF2B2|ERBB3|AFG3L2|OVOL2|DUSP6|CTBP1|HDGFL3|CRK|WNT10B|FADD|AXIN2|P2RY12|MMP14|CFLAR|HNF4A|CD19|PRKDC|GBA|ROCK2|WASHC5|TUBB3|CALR|HSPA5|TRAK2|HEY1|RBPJ|CTSB|SYNE2|MB|EIF2B3|SMURF1|AGT|IL20|BNIP3|RAP1A|FFAR4|SRC|FGR|UGCG|LPAR1|PCNA|IFNB1|ETS1|TIRAP|NR2F2|VDAC1|GPER1|PAFAH…
586	28	GO Biological Process	Positive regulation of transferase activity	3.98e-06	TNFRSF10A|CDKN1B|IFNG|TRAF2|WNT5A|ERBB3|RPS3|NVL|AXIN2|P2RY12|CD19|AGT|TAB2|RAP1A|CD40|PIM1|SRC|FGR|PCNA|TIRAP|ADRA2C|TNF|LYN|MAP2K6|MYC|PHB|CDC42|BCL10
513	26	GO Biological Process	Positive regulation of catabolic process	4.16e-06	AURKA|CDKN1B|IFNG|RIDA|SPTLC1|WNT5A|RAB7A|ZER1|AXIN2|GBA|ROCK2|UBQLN2|UVRAG|VCP|SMURF1|ATF6|BNIP3|VPS28|VDAC1|NFE2L2|CALCOCO2|TNF|NDUFA13|YTHDF2|SUPT5H|PAN2
827	34	GO Biological Process	Response to lipid	4.17e-06	CFTR|PLAT|DDX5|CDKN1B|YWHAH|RIDA|CDK4|WNT5A|WNT10B|AXIN2|FOSL1|CFLAR|HNF4A|GBA|ROCK2|CALR|ARG1|AGT|TAB2|PIM1|SRC|LPAR1|PCNA|TIRAP|NR2F2|GPER1|TNF|NDUFA13|LYN|GCH1|PHB|LPL|BCL10|MYD88
668	30	GO Biological Process	Regulation of MAPK cascade	4.53e-06	LTBR|TRAF2|TRAF5|WNT5A|RPS3|DUSP6|CRK|CFLAR|GBA|ROCK2|PPP2R1A|AGT|RAP1A|FFAR4|CD40|SRC|LPAR1|TIRAP|GPER1|PAFAH1B1|ADRA2C|TNF|VRK2|BRAF|LYN|MAP2K6|MYC|PHB|CDC42|MYD88
1562	50	GO Biological Process	Negative regulation of nucleobase-containing compound metabolic process	5.05e-06	ERCC1|RELB|FIS1|DDX5|HDAC5|ELK3|CDKN1B|IFNG|DLX2|TRAF2|FABP4|POU5F1|KLF3|TRAF5|DNAJA3|WNT5A|KAT6A|RPS3|OVOL2|CTBP1|WNT10B|BIRC5|AXIN2|HNF4A|CALR|HEY1|RBPJ|ZBTB45|SFPQ|SREBF2|PASD1|CREG1|SRC|TLE1|MAGEB6|PCNA|NSD2|TIRAP|NR2F2|TNF|SATB2|WWTR1|NDUFA13|TLE3|RNPS1|SUPT5H|MYC|PHB|SAP18|MYD88
637	29	GO Biological Process	Cellular response to nitrogen compound	5.79e-06	CFTR|PLAT|HDAC5|IGFBP5|TRAF2|CDK4|KLF3|PIK3R3|CA2|HSP90B1|CRK|WNT10B|P2RY12|P2RY2|CFLAR|PRKDC|ROCK2|HSPA5|ARG1|AGT|RAP1A|SRC|IFNB1|SULT1A3|NFE2L2|GPER1|TNF|LYN|ENPP1
3507	86	GO Biological Process	Cell differentiation	5.9e-06	CFTR|ERCC1|VAMP3|AURKA|RELB|DDX5|HDAC5|HLF|ELK3|LTBR|IFNG|IGFBP5|HSPE1|DLX2|FABP4|POU5F1|DNAJA3|CDKN2C|PIK3R3|WNT5A|KAT6A|EIF2B2|ERBB3|AFG3L2|OVOL2|DUSP6|CTBP1|HDGFL3|CRK|WNT10B|FADD|AXIN2|P2RY12|MMP14|CFLAR|HNF4A|CD19|PRKDC|GBA|ROCK2|WASHC5|TUBB3|CALR|HSPA5|TRAK2|HEY1|RBPJ|CTSB|SYNE2|MB|EIF2B3|SMURF1|AGT|IL20|BNIP3|RAP1A|FFAR4|SRC|FGR|UGCG|LPAR1|PCNA|IFNB1|ETS1|TIRAP|NR2F2|VDAC1|GPER1|PAFAH1B1|D…
1332	45	GO Biological Process	Positive regulation of developmental process	5.92e-06	CFTR|TNFRSF1A|AURKA|FIS1|IFNG|DLX2|POU5F1|WNT5A|ERBB3|OVOL2|CRK|WNT10B|FADD|AXIN2|MMP14|PRKDC|CALR|FAIM|RBPJ|SMURF1|AGT|IL20|BNIP3|RAP1A|CTH|FFAR4|CD40|PIM1|SRC|LPAR1|BAMBI|NSD2|ETS1|NFE2L2|GPER1|PAFAH1B1|ADRA2C|PBRM1|TNF|BRAF|WWTR1|LYN|MYC|LPL|CDC42
5781	123	GO Biological Process	Macromolecule metabolic process	5.95e-06	ERCC1|TNFRSF1A|VRK1|AURKA|PLAT|DDX5|HDAC5|MLEC|RPN2|TRAF2|GRWD1|RIDA|CDK4|TRAF5|DNAJA3|HPN|LIG1|STAM2|WNT5A|CASC3|RAB7A|KAT6A|EIF2B2|ERBB3|PMM2|AFG3L2|SETDB1|RPS27A|RPS3|DUSP6|NVL|MED21|CTBP1|ZER1|RPN1|HSP90B1|WNT10B|BIRC5|FADD|AXIN2|CYCS|MMP14|PSMD1|CFLAR|HNF4A|PRKDC|PHKB|MSRA|GBA|EXOSC4|ROCK2|YME1L1|CALR|HSPA5|PPP2R1A|FTSJ1|RNF123|HGS|MGAT1|RPS6KA4|AURKAIP1|PUS7L|USP1|UBQLN2|CTSB|UVRAG|SFPQ|BRP…
1103	40	GO Biological Process	Cellular response to endogenous stimulus	5.95e-06	CFTR|PLAT|DDX5|HDAC5|IGFBP5|YWHAH|CDK4|POU5F1|KLF3|PIK3R3|WNT5A|OVOL2|CA2|HSP90B1|CRK|WNT10B|AXIN2|P2RY12|P2RY2|CFLAR|HNF4A|PRKDC|CALR|HSPA5|CTSB|ARG1|SMURF1|AGT|RAP1A|SRC|UGCG|BAMBI|SULT1A3|NFE2L2|GPER1|NLK|TNF|LYN|PHB|ENPP1
317	20	GO Biological Process	Cellular response to external stimulus	5.95e-06	TNFRSF1A|TNFRSF10A|LTBR|FADD|FOSL1|TLR8|GBA|HSPA5|SREBF2|AGT|BNIP3|CD40|PIM1|ASNS|NFE2L2|LYN|MAP3K14|LPL|BCL10|MYD88
1976	58	GO Biological Process	Catabolic process	6.11e-06	AURKA|DECR1|FIS1|DDX5|TRAF2|YWHAH|RIDA|STAM2|CASC3|RAB7A|ACAT1|PGD|RPS27A|ZER1|HSP90B1|AXIN2|MMP14|PSMD1|GBA|ALDH5A1|EXOSC4|YME1L1|CALR|HSPA5|RNF123|HGS|MGAT1|USP1|MCCC2|UBQLN2|CTSB|UVRAG|ARG1|VCP|SMURF1|ATF6|NIT1|BNIP3|AKR1A1|PSMB2|SRC|CEMIP2|VPS28|SULT1A3|ABAT|NFE2L2|PAFAH1B1|CALCOCO2|DERA|WWTR1|XPNPEP1|YTHDF2|ALDH6A1|RNPS1|UBB|PAN2|LPL|ENPP1
5657	121	GO Biological Process	Developmental process	6.11e-06	CFTR|ERCC1|VAMP3|TNFRSF1A|AURKA|RELB|FIS1|DDX5|HDAC5|HLF|ELK3|CDKN1B|LTBR|IFNG|IGFBP5|HSPE1|DLX2|RPN2|YWHAH|PDLIM4|RIDA|FABP4|CDK4|POU5F1|KLF3|DNAJA3|HPN|CDKN2C|PIK3R3|LIG1|WNT5A|KAT6A|ACAT1|EIF2B2|ERBB3|AFG3L2|OVOL2|DUSP6|MED21|CA2|CCNB2|CTBP1|HDGFL3|CRK|WNT10B|FADD|AXIN2|P2RY12|MMP14|FOSL1|CFLAR|HNF4A|CD19|PRKDC|PFAS|GBA|ALDH5A1|ROCK2|WASHC5|TUBB3|CALR|HSPA5|TRAK2|MGAT1|HEY1|USP1|RBPJ|CTSB|ZBTB…
844	34	GO Biological Process	Regulation of immune response	6.11e-06	IFNG|TRAF2|DNAJA3|WNT5A|EIF2B2|RPS3|CRK|FADD|TLR8|CD19|PRKDC|ARG1|SFPQ|EIF2B3|CD40|SRC|FGR|IFNB1|NSD2|TIRAP|NFE2L2|IL1R1|TNF|HLA-DMB|HLA-DPB1|CFB|BRAF|LYN|YTHDF2|MAP2K6|PHB|EIF2B5|BCL10|MYD88
1018	38	GO Biological Process	Positive regulation of protein modification process	6.3e-06	TNFRSF1A|TNFRSF10A|CDKN1B|IFNG|TRAF2|TANK|DNAJA3|PIK3R3|WNT5A|ERBB3|RPS3|CTBP1|BIRC5|AXIN2|GBA|ROCK2|HSPA5|RPS6KA4|VCP|AGT|IL20|TAB2|RAP1A|TTK|CD40|PIM1|SRC|IFNB1|TIRAP|GPER1|ADRA2C|TNF|BRAF|LYN|MAP2K6|UBB|PHB|BCL10
3460	85	GO Biological Process	Regulation of transcription, DNA-templated	6.33e-06	ERCC1|TNFRSF1A|RELB|DDX5|HDAC5|HLF|ELK3|CDKN1B|IFNG|DLX2|TRAF2|YWHAH|FABP4|CDK4|POU5F1|KLF3|TRAF5|DNAJA3|WNT5A|KAT6A|RPS3|OVOL2|MYCN|MED21|CTBP1|HDGFL3|CRK|WNT10B|BIRC5|FADD|ZNF561|FOSL1|CFLAR|HNF4A|PRKDC|CALR|EBF1|HSPA5|PPP2R1A|RPS6KA4|HEY1|RBPJ|ZBTB45|SFPQ|BRPF3|SREBF2|TAF13|HEATR1|AGT|ATF6|PASD1|CREG1|CTH|CD40|PIM1|SRC|BAMBI|TLE1|MAGEB6|PCNA|ZFX|IFNB1|ZNF768|NSD2|ETS1|TIRAP|NR2F2|NFE2L2|GPER1|…
1434	47	GO Biological Process	Negative regulation of RNA metabolic process	6.36e-06	RELB|DDX5|HDAC5|ELK3|CDKN1B|IFNG|DLX2|TRAF2|FABP4|POU5F1|KLF3|TRAF5|DNAJA3|WNT5A|KAT6A|OVOL2|CTBP1|WNT10B|BIRC5|AXIN2|HNF4A|CALR|HEY1|RBPJ|ZBTB45|SFPQ|SREBF2|PASD1|CREG1|SRC|TLE1|MAGEB6|PCNA|NSD2|TIRAP|NR2F2|TNF|SATB2|WWTR1|NDUFA13|TLE3|RNPS1|SUPT5H|MYC|PHB|SAP18|MYD88
148	14	GO Biological Process	Positive regulation of cysteine-type endopeptidase activity	6.36e-06	FIS1|HSPE1|DNAJA3|RPS3|FADD|CYCS|CFLAR|VCP|GPER1|TNF|BBC3|NDUFA13|MYC|BCL10
1532	49	GO Biological Process	Negative regulation of macromolecule biosynthetic process	6.45e-06	RELB|DDX5|HDAC5|ELK3|CDKN1B|IFNG|IGFBP5|DLX2|RIDA|FABP4|POU5F1|KLF3|DNAJA3|WNT5A|KAT6A|RPS3|OVOL2|CTBP1|WNT10B|BIRC5|HNF4A|ROCK2|CALR|HEY1|RBPJ|ZBTB45|SFPQ|SREBF2|PASD1|CREG1|SRC|TLE1|MAGEB6|PCNA|NSD2|NR2F2|DHFR|TNF|SATB2|WWTR1|NDUFA13|YTHDF2|TLE3|SUPT5H|MYC|PHB|SAP18|PAN2|ENPP1
529	26	GO Biological Process	Positive regulation of cell migration	6.45e-06	CEACAM6|IFNG|IGFBP5|PIK3R3|WNT5A|CRK|FADD|P2RY12|MMP14|ROCK2|CALR|HSPA5|SYNE2|AGT|FGFR1OP|CD40|SRC|FGR|LPAR1|ETS1|TIRAP|NFE2L2|GPER1|IL1R1|TNF|LYN
891	35	GO Biological Process	Negative regulation of apoptotic process	6.51e-06	CEACAM6|AURKA|CDKN1B|TRAP1|TRAF2|DNAJA3|HPN|PIK3R3|WNT5A|ERBB3|HSP90B1|BIRC5|FADD|CFLAR|PRKDC|GBA|YME1L1|HSPA5|FAIM|BNIP3|CTH|FFAR4|PIM1|SRC|TLE1|ASNS|VDAC1|NFE2L2|TNF|BRAF|NDUFA13|MYC|HYOU1|BCL10|ERCC5
494	25	GO Biological Process	Positive regulation of kinase activity	6.76e-06	TNFRSF10A|CDKN1B|IFNG|TRAF2|WNT5A|ERBB3|RPS3|AXIN2|P2RY12|CD19|AGT|TAB2|RAP1A|CD40|PIM1|SRC|FGR|TIRAP|ADRA2C|TNF|LYN|MAP2K6|PHB|CDC42|BCL10
355	21	GO Biological Process	Response to peptide hormone	6.85e-06	PLAT|HDAC5|CDKN1B|IGFBP5|CDK4|PIK3R3|EIF2B2|CA2|CRK|CFLAR|PRKDC|ROCK2|ARG1|EIF2B3|AGT|SRC|NFE2L2|GPER1|LYN|EIF2B5|ENPP1
1252	43	GO Biological Process	Negative regulation of signal transduction	6.9e-06	IGFBP5|DLX2|TRAP1|TANK|DNAJA3|WNT5A|RAB7A|ERBB3|OVOL2|DUSP6|AXIN2|MMP14|CFLAR|GBA|CALR|HSPA5|PPP2R1A|HGS|HEY1|FAIM|ARG1|VCP|SMURF1|AGT|CTH|SRC|LPAR1|BAMBI|TLE1|NFE2L2|GPER1|PAFAH1B1|NLK|TNF|WWTR1|NDUFA13|LYN|YTHDF2|TLE3|MYC|PHB|HYOU1|ENPP1
1118	40	GO Biological Process	Cell death	7.42e-06	TNFRSF1A|CEACAM6|AURKA|TNFRSF10A|FIS1|DDX5|CDKN1B|LTBR|IFNG|TRAF2|TRAF5|DNAJA3|WNT5A|ERBB3|RPS3|BIRC5|FADD|AXIN2|CYCS|CFLAR|PRKDC|GBA|HSPA5|PPP2R1A|FAIM|BNIP3|PKN2|PIM1|PARP4|VDAC1|GPER1|TNF|BBC3|BRAF|NDUFA13|PUF60|MAP2K6|MYC|BCL10|MYD88
1902	56	GO Biological Process	Phosphorus metabolic process	8.9e-06	VRK1|AURKA|CDIPT|CDKN1B|CDK4|SPTLC1|CDKN2C|PIK3R3|WNT5A|ACAT1|ERBB3|PGD|DUSP6|CTBP1|BIRC5|PRKDC|PFAS|PHKB|ROCK2|PPP2R1A|IP6K2|HGS|MGAT1|RPS6KA4|MCCC2|UVRAG|VCP|TAF13|COQ8A|ATP1B1|TTK|PKN2|ALDH18A1|AKR1A1|PIM1|SRC|FGR|GMDS|SULT1A3|AGPAT1|PAFAH1B1|NLK|VRK2|ERG|DERA|BRAF|NDUFA13|CAMK2D|LYN|MAP2K6|GCH1|MAP3K14|LPL|CDC42|ENPP1|AK2
129	13	GO Biological Process	Positive regulation of cysteine-type endopeptidase activity involved in apoptotic process	9e-06	FIS1|HSPE1|DNAJA3|RPS3|CYCS|CFLAR|VCP|GPER1|TNF|BBC3|NDUFA13|MYC|BCL10
[truncated: 1,282 more rows]
